# Supplementary material for: Differential Expression Analysis of tRNA-Derived Small RNAs from Subcutaneous Adipose Tissue of Obese and Lean Pigs
Source: Animals (Basel). 2022 Dec 16;12(24):3561. doi: 10.3390/ani12243561 (PMC9774726; doi:10.3390/ani12243561)
Supplement: Supplementary file 1 [file animals-12-03561-s001.zip]

Archive with 2 entries (2 files):
- Supplementary Table S2 Target genes prediction of tsRNAs.xlsx
- Supplementary Table S1 Primer sequence of RT-qPCR.xlsx
