# Supplementary material for: Differential Expression Analysis of tRNA-Derived Small RNAs from Subcutaneous Adipose Tissue of Obese and Lean Pigs
Source: Animals (Basel). 2022 Dec 16;12(24):3561. doi: 10.3390/ani12243561 (PMC9774726; doi:10.3390/ani12243561)
Supplement: Supplementary file 1 [file animals-12-03561-s001.zip › Supplementary Table S2 Target genes prediction of tsRNAs.xlsx]

## Sheet: sig-up tsRNA
tsRNA ID	Transcript ID	Gene ID	Symbol	Gene Annoation	TargetScan_score	miranda_Energy	TargetScan	miRanda	Total
tRF-Ala-AGC-052	ENSSSCT00000000010	ENSSSCG00000024718	RIBC2	RIB43A domain with coiled-coils 2 [Source:NCBI gene;Acc:100519482]	87	-74.62	1	1	2
tRF-Ala-AGC-052	ENSSSCT00000000011	ENSSSCG00000000010	FBLN1	fibulin 1 [Source:NCBI gene;Acc:100519144]	69	-19.04	1	1	2
tRF-Ala-AGC-052	ENSSSCT00000000020	ENSSSCG00000000019	NUP50	nucleoporin 50 [Source:NCBI gene;Acc:100519837]	58	-62.05	1	1	2
tRF-Ala-AGC-052	ENSSSCT00000000027	ENSSSCG00000000026	SULT4A1	sulfotransferase family 4A member 1 [Source:NCBI gene;Acc:100523243]	50	-22.02	1	1	2
tRF-Ala-AGC-052	ENSSSCT00000000036	ENSSSCG00000000034	TTLL12	tubulin tyrosine ligase like 12 [Source:NCBI gene;Acc:100621422]	91	-40.43	1	1	2
tRF-Ala-AGC-052	ENSSSCT00000000046	ENSSSCG00000000050	NAGA	alpha-N-acetylgalactosaminidase [Source:NCBI gene;Acc:100142667]	93	-19.78	1	1	2
tRF-Ala-AGC-052	ENSSSCT00000000065	ENSSSCG00000000059	XRCC6	X-ray repair cross complementing 6 [Source:NCBI gene;Acc:100154200]	64	-18.44	1	1	2
tRF-Ala-AGC-052	ENSSSCT00000000069	ENSSSCG00000000063	POLR3H	RNA polymerase III subunit H [Source:NCBI gene;Acc:100157033]	55	-18.88	1	1	2
tRF-Ala-AGC-052	ENSSSCT00000000077	ENSSSCG00000000071	ST13	ST13, Hsp70 interacting protein [Source:NCBI gene;Acc:100624451]	94	-17.91	1	1	2
tRF-Ala-AGC-052	ENSSSCT00000000081	ENSSSCG00000000075	MRTFA	myocardin related transcription factor A [Source:NCBI gene;Acc:100516801]	90	-20.08	1	1	2
tRF-Ala-AGC-052	ENSSSCT00000000085	ENSSSCG00000000079	FAM83F	family with sequence similarity 83 member F [Source:NCBI gene;Acc:100155438]	70	-61.32	1	1	2
tRF-Ala-AGC-052	ENSSSCT00000000128	ENSSSCG00000029945	GCAT	glycine C-acetyltransferase [Source:NCBI gene;Acc:100525698]	65	-21.66	1	1	2
tRF-Ala-AGC-052	ENSSSCT00000000142	ENSSSCG00000000136	CSF2RB	colony stimulating factor 2 receptor beta common subunit [Source:NCBI gene;Acc:100153254]	86	-66.2	1	1	2
tRF-Ala-AGC-052	ENSSSCT00000000147	ENSSSCG00000000141	EIF3D	eukaryotic translation initiation factor 3 subunit D [Source:NCBI gene;Acc:100512835]	86	-15.22	1	1	2
tRF-Ala-AGC-052	ENSSSCT00000000150	ENSSSCG00000000144	TXN2	thioredoxin 2 [Source:NCBI gene;Acc:100158080]	59	-19.16	1	1	2
tRF-Ala-AGC-052	ENSSSCT00000000177	ENSSSCG00000000169	POLR3B	RNA polymerase III subunit B [Source:NCBI gene;Acc:102159905]	87	-17.09	1	1	2
tRF-Ala-AGC-052	ENSSSCT00000000185	ENSSSCG00000000176	DDX23	DEAD-box helicase 23 [Source:NCBI gene;Acc:100737526]	56	-18.41	1	1	2
tRF-Ala-AGC-052	ENSSSCT00000000191	ENSSSCG00000000182	WNT10B	Wnt family member 10B [Source:NCBI gene;Acc:100126276]	96	-66.56	1	1	2
tRF-Ala-AGC-052	ENSSSCT00000000197	ENSSSCG00000000186	RHEBL1	RHEB like 1 [Source:NCBI gene;Acc:100525816]	65	-30.74	1	1	2
tRF-Ala-AGC-052	ENSSSCT00000000199	ENSSSCG00000000188	DHH	desert hedgehog signaling molecule [Source:NCBI gene;Acc:100505406]	84	-20.71	1	1	2
tRF-Ala-AGC-052	ENSSSCT00000000210	ENSSSCG00000000197	C1QL4	complement C1q like 4 [Source:NCBI gene;Acc:100512604]	96	-26.49	1	1	2
tRF-Ala-AGC-052	ENSSSCT00000000216	ENSSSCG00000000203	KCNH3	potassium voltage-gated channel subfamily H member 3 [Source:NCBI gene;Acc:100514837]	92	-17.51	1	1	2
tRF-Ala-AGC-052	ENSSSCT00000000219	ENSSSCG00000000206	FAIM2	Fas apoptotic inhibitory molecule 2 [Source:NCBI gene;Acc:110255191]	53	-62.27	1	1	2
tRF-Ala-AGC-052	ENSSSCT00000000226	ENSSSCG00000000211	AQP5	aquaporin 5 [Source:NCBI gene;Acc:100126278]	74	-35.5	1	1	2
tRF-Ala-AGC-052	ENSSSCT00000000229	ENSSSCG00000000214	GPD1	glycerol-3-phosphate dehydrogenase 1 [Source:NCBI gene;Acc:100153250]	79	-44.36	1	1	2
tRF-Ala-AGC-052	ENSSSCT00000000232	ENSSSCG00000000216	ASIC1	acid sensing ion channel subunit 1 [Source:NCBI gene;Acc:100517467]	93	-24.41	1	1	2
tRF-Ala-AGC-052	ENSSSCT00000000233	ENSSSCG00000000217	RACGAP1	Rac GTPase activating protein 1 [Source:NCBI gene;Acc:100517651]	68	-22.26	1	1	2
tRF-Ala-AGC-052	ENSSSCT00000000235	ENSSSCG00000028516	LARP4	La ribonucleoprotein domain family member 4 [Source:NCBI gene;Acc:100626466]	60	-17.22	1	1	2
tRF-Ala-AGC-052	ENSSSCT00000000251	ENSSSCG00000000232	ACVRL1	activin A receptor like type 1 [Source:NCBI gene;Acc:100153279]	97	-96.86	1	1	2
tRF-Ala-AGC-052	ENSSSCT00000000281	ENSSSCG00000000262	SPRYD3	SPRY domain containing 3 [Source:NCBI gene;Acc:100514838]	72	-17.66	1	1	2
tRF-Ala-AGC-052	ENSSSCT00000000287	ENSSSCG00000000268	AAAS	aladin WD repeat nucleoporin [Source:NCBI gene;Acc:100154333]	59	-27.42	1	1	2
tRF-Ala-AGC-052	ENSSSCT00000000314	ENSSSCG00000000293	ITGA5	integrin subunit alpha 5 [Source:NCBI gene;Acc:100155091]	96	-64.57	1	1	2
tRF-Ala-AGC-052	ENSSSCT00000000386	ENSSSCG00000000363	GDF11	growth differentiation factor 11 [Source:NCBI gene;Acc:397254]	91	-20.98	1	1	2
tRF-Ala-AGC-052	ENSSSCT00000000390	ENSSSCG00000000367	ENSSSCG00000000367	transmembrane protein 198-like [Source:NCBI gene;Acc:100523964]	98	-17.72	1	1	2
tRF-Ala-AGC-052	ENSSSCT00000000410	ENSSSCG00000000382	SMARCC2	SWI/SNF related, matrix associated, actin dependent regulator of chromatin subfamily c member 2 [Source:NCBI gene;Acc:100157539]	81	-18.83	1	1	2
tRF-Ala-AGC-052	ENSSSCT00000000414	ENSSSCG00000000386	ANKRD52	ankyrin repeat domain 52 [Source:NCBI gene;Acc:100519313]	56	-92.14	1	1	2
tRF-Ala-AGC-052	ENSSSCT00000000445	ENSSSCG00000000411	NAB2	NGFI-A binding protein 2 [Source:NCBI gene;Acc:100157578]	85	-80.63	1	1	2
tRF-Ala-AGC-052	ENSSSCT00000000453	ENSSSCG00000000419	RDH16	retinol dehydrogenase 16 (all-trans) [Source:NCBI gene;Acc:100511633]	97	-27.12	1	1	2
tRF-Ala-AGC-052	ENSSSCT00000000470	ENSSSCG00000000435	ARHGEF25	Rho guanine nucleotide exchange factor 25 [Source:NCBI gene;Acc:100517400]	83	-19.21	1	1	2
tRF-Ala-AGC-052	ENSSSCT00000000471	ENSSSCG00000000436	PIP4K2C	phosphatidylinositol-5-phosphate 4-kinase type 2 gamma [Source:NCBI gene;Acc:100520306]	86	-27.84	1	1	2
tRF-Ala-AGC-052	ENSSSCT00000000472	ENSSSCG00000000437	ARHGAP9	Rho GTPase activating protein 9 [Source:NCBI gene;Acc:100518732]	69	-106.33	1	1	2
tRF-Ala-AGC-052	ENSSSCT00000000478	ENSSSCG00000000443	GLI1	GLI family zinc finger 1 [Source:NCBI gene;Acc:100520490]	89	-18.9	1	1	2
tRF-Ala-AGC-052	ENSSSCT00000000479	ENSSSCG00000000444	DCTN2	dynactin subunit 2 [Source:NCBI gene;Acc:100515661]	96	-23.08	1	1	2
tRF-Ala-AGC-052	ENSSSCT00000000484	ENSSSCG00000000449	DTX3	deltex E3 ubiquitin ligase 3 [Source:NCBI gene;Acc:100620343]	96	-24.79	1	1	2
tRF-Ala-AGC-052	ENSSSCT00000000492	ENSSSCG00000000456	SLC16A7	solute carrier family 16 member 7 [Source:NCBI gene;Acc:100158241]	93	-34.66	1	1	2
tRF-Ala-AGC-052	ENSSSCT00000000493	ENSSSCG00000000457	USP15	ubiquitin specific peptidase 15 [Source:NCBI gene;Acc:100524085]	79	-17.67	1	1	2
tRF-Ala-AGC-052	ENSSSCT00000000517	ENSSSCG00000028869	CAND1	cullin associated and neddylation dissociated 1 [Source:NCBI gene;Acc:100514460]	70	-25.42	1	1	2
tRF-Ala-AGC-052	ENSSSCT00000000538	ENSSSCG00000000499	BEST3	bestrophin 3 [Source:NCBI gene;Acc:100156203]	77	-20.18	1	1	2
tRF-Ala-AGC-052	ENSSSCT00000000578	ENSSSCG00000000536	ERGIC2	ERGIC and golgi 2 [Source:NCBI gene;Acc:100512051]	84	-17.51	1	1	2
tRF-Ala-AGC-052	ENSSSCT00000000584	ENSSSCG00000000541	FAR2	fatty acyl-CoA reductase 2 [Source:NCBI gene;Acc:100512348]	91	-22.55	1	1	2
tRF-Ala-AGC-052	ENSSSCT00000000596	ENSSSCG00000000553	TM7SF3	transmembrane 7 superfamily member 3 [Source:NCBI gene;Acc:100156281]	64	-33.78	1	1	2
tRF-Ala-AGC-052	ENSSSCT00000000624	ENSSSCG00000000580	RECQL	RecQ like helicase [Source:NCBI gene;Acc:100621847]	83	-20.33	1	1	2
tRF-Ala-AGC-052	ENSSSCT00000000651	ENSSSCG00000000605	ERP27	endoplasmic reticulum protein 27 [Source:NCBI gene;Acc:100153865]	82	-26.01	1	1	2
tRF-Ala-AGC-052	ENSSSCT00000000658	ENSSSCG00000000612	ATF7IP	activating transcription factor 7 interacting protein [Source:NCBI gene;Acc:100513013]	99	-18.73	1	1	2
tRF-Ala-AGC-052	ENSSSCT00000000659	ENSSSCG00000026724	PLBD1	phospholipase B domain containing 1 [Source:NCBI gene;Acc:100155493]	83	-18.73	1	1	2
tRF-Ala-AGC-052	ENSSSCT00000000696	ENSSSCG00000000645	GABARAPL1	GABA type A receptor associated protein like 1 [Source:NCBI gene;Acc:100462751]	98	-54.42	1	1	2
tRF-Ala-AGC-052	ENSSSCT00000000719	ENSSSCG00000000663	ENSSSCG00000000663	killer cell lectin like receptor G1 [Source:NCBI gene;Acc:100738680]	55	-17.17	1	1	2
tRF-Ala-AGC-052	ENSSSCT00000000740	ENSSSCG00000000679	LRRC23	leucine rich repeat containing 23 [Source:NCBI gene;Acc:100155745]	63	-17.55	1	1	2
tRF-Ala-AGC-052	ENSSSCT00000000742	ENSSSCG00000000681	P3H3	prolyl 3-hydroxylase 3 [Source:NCBI gene;Acc:100156539]	77	-25.46	1	1	2
tRF-Ala-AGC-052	ENSSSCT00000000745	ENSSSCG00000000684	USP5	ubiquitin specific peptidase 5 [Source:NCBI gene;Acc:100155342]	69	-23.74	1	1	2
tRF-Ala-AGC-052	ENSSSCT00000000746	ENSSSCG00000000685	TPI1	triosephosphate isomerase 1 [Source:NCBI gene;Acc:100157582]	59	-15.57	1	1	2
tRF-Ala-AGC-052	ENSSSCT00000000754	ENSSSCG00000000692	PIANP	PILR alpha associated neural protein [Source:NCBI gene;Acc:100519150]	57	-25.01	1	1	2
tRF-Ala-AGC-052	ENSSSCT00000000756	ENSSSCG00000000694	GAPDH	glyceraldehyde-3-phosphate dehydrogenase [Source:NCBI gene;Acc:396823]	97	-19.51	1	1	2
tRF-Ala-AGC-052	ENSSSCT00000000767	ENSSSCG00000000705	CD27	CD27 molecule [Source:NCBI gene;Acc:100520023]	62	-20.05	1	1	2
tRF-Ala-AGC-052	ENSSSCT00000000780	ENSSSCG00000000717	KCNA6	potassium voltage-gated channel subfamily A member 6 [Source:NCBI gene;Acc:100738346]	71	-64.62	1	1	2
tRF-Ala-AGC-052	ENSSSCT00000000793	ENSSSCG00000000730	PRMT8	protein arginine methyltransferase 8 [Source:NCBI gene;Acc:100526051]	60	-62.16	1	1	2
tRF-Ala-AGC-052	ENSSSCT00000000798	ENSSSCG00000000735	TSPAN9	tetraspanin 9 [Source:NCBI gene;Acc:768114]	89	-75.4	1	1	2
tRF-Ala-AGC-052	ENSSSCT00000000801	ENSSSCG00000000737	TULP3	tubby like protein 3 [Source:NCBI gene;Acc:100511196]	90	-28.58	1	1	2
tRF-Ala-AGC-052	ENSSSCT00000000805	ENSSSCG00000000741	NRIP2	nuclear receptor interacting protein 2 [Source:NCBI gene;Acc:100511992]	55	-33.19	1	1	2
tRF-Ala-AGC-052	ENSSSCT00000000806	ENSSSCG00000000742	ITFG2	integrin alpha FG-GAP repeat containing 2 [Source:NCBI gene;Acc:100512166]	86	-21.92	1	1	2
tRF-Ala-AGC-052	ENSSSCT00000000815	ENSSSCG00000000751	CCDC77	coiled-coil domain containing 77 [Source:NCBI gene;Acc:100513353]	95	-17.51	1	1	2
tRF-Ala-AGC-052	ENSSSCT00000000835	ENSSSCG00000027190	PEX26	peroxisomal biogenesis factor 26 [Source:NCBI gene;Acc:100517945]	81	-17	1	1	2
tRF-Ala-AGC-052	ENSSSCT00000000917	ENSSSCG00000000843	TXNRD1	thioredoxin reductase 1 [Source:NCBI gene;Acc:396681]	85	-17.51	1	1	2
tRF-Ala-AGC-052	ENSSSCT00000000923	ENSSSCG00000000846	HCFC2	host cell factor C2 [Source:NCBI gene;Acc:100514768]	90	-19.97	1	1	2
tRF-Ala-AGC-052	ENSSSCT00000000950	ENSSSCG00000000870	ARL1	ADP ribosylation factor like GTPase 1 [Source:NCBI gene;Acc:595113]	89	-19.08	1	1	2
tRF-Ala-AGC-052	ENSSSCT00000000951	ENSSSCG00000000871	SLC5A8	solute carrier family 5 member 8 [Source:NCBI gene;Acc:100524807]	92	-18.99	1	1	2
tRF-Ala-AGC-052	ENSSSCT00000000984	ENSSSCG00000000900	VEZT	vezatin, adherens junctions transmembrane protein [Source:NCBI gene;Acc:100517653]	95	-16	1	1	2
tRF-Ala-AGC-052	ENSSSCT00000001022	ENSSSCG00000000936	SLC6A15	solute carrier family 6 member 15 [Source:NCBI gene;Acc:100628231]	90	-24.75	1	1	2
tRF-Ala-AGC-052	ENSSSCT00000001037	ENSSSCG00000000948	SYT1	synaptotagmin 1 [Source:NCBI gene;Acc:100513599]	71	-39.22	1	1	2
tRF-Ala-AGC-052	ENSSSCT00000001054	ENSSSCG00000000964	LMF2	lipase maturation factor 2 [Source:NCBI gene;Acc:100518488]	68	-20.72	1	1	2
tRF-Ala-AGC-052	ENSSSCT00000001060	ENSSSCG00000000970	PPP6R2	protein phosphatase 6 regulatory subunit 2 [Source:NCBI gene;Acc:100517282]	52	-18.75	1	1	2
tRF-Ala-AGC-052	ENSSSCT00000001065	ENSSSCG00000000975	PANX2	pannexin 2 [Source:NCBI gene;Acc:100519315]	87	-78.73	1	1	2
tRF-Ala-AGC-052	ENSSSCT00000001073	ENSSSCG00000000983	ENSSSCG00000000983	interleukin 17 receptor E like [Source:NCBI gene;Acc:100520842]	57	-60.99	1	1	2
tRF-Ala-AGC-052	ENSSSCT00000001103	ENSSSCG00000001011	SERPINB1	serpin family B member 1 [Source:NCBI gene;Acc:100155145]	83	-28.47	1	1	2
tRF-Ala-AGC-052	ENSSSCT00000001140	ENSSSCG00000023956	NEDD9	neural precursor cell expressed, developmentally down-regulated 9 [Source:NCBI gene;Acc:100154178]	60	-18.85	1	1	2
tRF-Ala-AGC-052	ENSSSCT00000001168	ENSSSCG00000001073	TPMT	thiopurine S-methyltransferase [Source:NCBI gene;Acc:100157630]	83	-18.02	1	1	2
tRF-Ala-AGC-052	ENSSSCT00000001173	ENSSSCG00000001078	MBOAT1	membrane bound O-acyltransferase domain containing 1 [Source:NCBI gene;Acc:100152017]	94	-45.02	1	1	2
tRF-Ala-AGC-052	ENSSSCT00000001329	ENSSSCG00000001229	ENSSSCG00000001229	patr class I histocompatibility antigen, A-126 alpha chain-like [Source:NCBI gene;Acc:100513601]	68	-47.33	1	1	2
tRF-Ala-AGC-052	ENSSSCT00000001522	ENSSSCG00000001396	ENSSSCG00000001396	MHC class I antigen 8 [Source:NCBI gene;Acc:100135036]	53	-30.78	1	1	2
tRF-Ala-AGC-052	ENSSSCT00000001531	ENSSSCG00000001402	NFKBIL1	NFKB inhibitor like 1 [Source:NCBI gene;Acc:100154350]	77	-24.03	1	1	2
tRF-Ala-AGC-052	ENSSSCT00000001533	ENSSSCG00000001404	TNF	tumor necrosis factor [Source:NCBI gene;Acc:397086]	95	-56.52	1	1	2
tRF-Ala-AGC-052	ENSSSCT00000001561	ENSSSCG00000001421	ZBTB12	zinc finger and BTB domain containing 12 [Source:NCBI gene;Acc:100124380]	70	-25.16	1	1	2
tRF-Ala-AGC-052	ENSSSCT00000001563	ENSSSCG00000001422	C2	complement C2 [Source:NCBI gene;Acc:448981]	85	-20.03	1	1	2
tRF-Ala-AGC-052	ENSSSCT00000001570	ENSSSCG00000001427	C4A	complement C4A (Rodgers blood group) [Source:NCBI gene;Acc:445467]	90	-16.55	1	1	2
tRF-Ala-AGC-052	ENSSSCT00000001582	ENSSSCG00000001434	EGFL8	EGF like domain multiple 8 [Source:NCBI gene;Acc:100144521]	97	-33.43	1	1	2
tRF-Ala-AGC-052	ENSSSCT00000001605	ENSSSCG00000025071	BTNL2	butyrophilin like 2 [Source:NCBI gene;Acc:100158014]	93	-62.7	1	1	2
tRF-Ala-AGC-052	ENSSSCT00000001638	ENSSSCG00000001472	SLA-DOA	major histocompatibility complex, class II, DO alpha [Source:NCBI gene;Acc:100157996]	80	-40.8	1	1	2
tRF-Ala-AGC-052	ENSSSCT00000001644	ENSSSCG00000001475	SLC39A7	solute carrier family 39 member 7 [Source:NCBI gene;Acc:100155600]	92	-18.9	1	1	2
tRF-Ala-AGC-052	ENSSSCT00000001669	ENSSSCG00000001497	ZNF451	zinc finger protein 451 [Source:NCBI gene;Acc:100155018]	67	-32.57	1	1	2
tRF-Ala-AGC-052	ENSSSCT00000001710	ENSSSCG00000001535	TCP11	t-complex 11 [Source:NCBI gene;Acc:100154604]	68	-20.43	1	1	2
tRF-Ala-AGC-052	ENSSSCT00000001714	ENSSSCG00000001539	PPARD	peroxisome proliferator activated receptor delta [Source:NCBI gene;Acc:397297]	56	-17.38	1	1	2
tRF-Ala-AGC-052	ENSSSCT00000001750	ENSSSCG00000001571	MTCH1	mitochondrial carrier 1 [Source:NCBI gene;Acc:100152609]	94	-26.62	1	1	2
tRF-Ala-AGC-052	ENSSSCT00000001756	ENSSSCG00000001577	TBC1D22B	TBC1 domain family member 22B [Source:NCBI gene;Acc:100512665]	61	-16.55	1	1	2
tRF-Ala-AGC-052	ENSSSCT00000001758	ENSSSCG00000001579	CMTR1	cap methyltransferase 1 [Source:NCBI gene;Acc:100154061]	57	-20.43	1	1	2
tRF-Ala-AGC-052	ENSSSCT00000001780	ENSSSCG00000001611	NFYA	nuclear transcription factor Y subunit alpha [Source:NCBI gene;Acc:100151920]	80	-17.35	1	1	2
tRF-Ala-AGC-052	ENSSSCT00000001790	ENSSSCG00000023366	OARD1	O-acyl-ADP-ribose deacylase 1 [Source:NCBI gene;Acc:100518497]	80	-21.17	1	1	2
tRF-Ala-AGC-052	ENSSSCT00000001820	ENSSSCG00000001636	GUCA1A	guanylate cyclase activator 1A [Source:NCBI gene;Acc:100739200]	75	-36.85	1	1	2
tRF-Ala-AGC-052	ENSSSCT00000001822	ENSSSCG00000001638	MRPS10	mitochondrial ribosomal protein S10 [Source:NCBI gene;Acc:100155549]	77	-15.04	1	1	2
tRF-Ala-AGC-052	ENSSSCT00000001823	ENSSSCG00000001639	TRERF1	transcriptional regulating factor 1 [Source:NCBI gene;Acc:100153071]	69	-15.83	1	1	2
tRF-Ala-AGC-052	ENSSSCT00000001836	ENSSSCG00000001651	CNPY3	canopy FGF signaling regulator 3 [Source:NCBI gene;Acc:100126290]	73	-59.96	1	1	2
tRF-Ala-AGC-052	ENSSSCT00000001840	ENSSSCG00000001654	PPP2R5D	protein phosphatase 2 regulatory subunit B'delta [Source:NCBI gene;Acc:100134967]	57	-22.6	1	1	2
tRF-Ala-AGC-052	ENSSSCT00000001847	ENSSSCG00000001657	CUL7	cullin 7 [Source:NCBI gene;Acc:100141398]	97	-21.34	1	1	2
tRF-Ala-AGC-052	ENSSSCT00000001852	ENSSSCG00000001661	SRF	serum response factor [Source:NCBI gene;Acc:100155958]	61	-64.04	1	1	2
tRF-Ala-AGC-052	ENSSSCT00000001869	ENSSSCG00000001688	TJAP1	tight junction associated protein 1 [Source:NCBI gene;Acc:100736996]	91	-15.22	1	1	2
tRF-Ala-AGC-052	ENSSSCT00000001888	ENSSSCG00000001691	RSPH9	radial spoke head 9 homolog [Source:NCBI gene;Acc:100157153]	90	-40.82	1	1	2
tRF-Ala-AGC-052	ENSSSCT00000001903	ENSSSCG00000001703	NFKBIE	NFKB inhibitor epsilon [Source:NCBI gene;Acc:100153486]	78	-20.01	1	1	2
tRF-Ala-AGC-052	ENSSSCT00000001963	ENSSSCG00000001757	WDR61	WD repeat domain 61 [Source:NCBI gene;Acc:100153204]	93	-23.47	1	1	2
tRF-Ala-AGC-052	ENSSSCT00000001968	ENSSSCG00000001760	ACSBG1	acyl-CoA synthetase bubblegum family member 1 [Source:NCBI gene;Acc:100156446]	74	-41.18	1	1	2
tRF-Ala-AGC-052	ENSSSCT00000001973	ENSSSCG00000001764	SH2D7	SH2 domain containing 7 [Source:NCBI gene;Acc:100154016]	97	-42.65	1	1	2
tRF-Ala-AGC-052	ENSSSCT00000001974	ENSSSCG00000001765	ADAMTS7	ADAM metallopeptidase with thrombospondin type 1 motif 7 [Source:NCBI gene;Acc:100154398]	91	-19.68	1	1	2
tRF-Ala-AGC-052	ENSSSCT00000001983	ENSSSCG00000001770	CTSH	cathepsin H [Source:NCBI gene;Acc:396969]	79	-22.68	1	1	2
tRF-Ala-AGC-052	ENSSSCT00000001986	ENSSSCG00000001771	RASGRF1	Ras protein specific guanine nucleotide releasing factor 1 [Source:NCBI gene;Acc:100157221]	93	-64.04	1	1	2
tRF-Ala-AGC-052	ENSSSCT00000002063	ENSSSCG00000001841	RHCG	Rh family C glycoprotein [Source:NCBI gene;Acc:733644]	92	-18.37	1	1	2
tRF-Ala-AGC-052	ENSSSCT00000002070	ENSSSCG00000001847	MESP1	mesoderm posterior bHLH transcription factor 1 [Source:NCBI gene;Acc:100155863]	86	-17.51	1	1	2
tRF-Ala-AGC-052	ENSSSCT00000002071	ENSSSCG00000001848	MESP2	mesoderm posterior bHLH transcription factor 2 [Source:NCBI gene;Acc:100153433]	61	-19.98	1	1	2
tRF-Ala-AGC-052	ENSSSCT00000002098	ENSSSCG00000001873	CSPG4	chondroitin sulfate proteoglycan 4 [Source:NCBI gene;Acc:733676]	75	-25.22	1	1	2
tRF-Ala-AGC-052	ENSSSCT00000002101	ENSSSCG00000001877	SNUPN	snurportin 1 [Source:NCBI gene;Acc:100157075]	96	-22.87	1	1	2
tRF-Ala-AGC-052	ENSSSCT00000002103	ENSSSCG00000001878	PTPN9	protein tyrosine phosphatase, non-receptor type 9 [Source:NCBI gene;Acc:100513481]	91	-19.7	1	1	2
tRF-Ala-AGC-052	ENSSSCT00000002110	ENSSSCG00000001885	C15orf39	chromosome 7 C15orf39 homolog [Source:NCBI gene;Acc:100154113]	74	-23.04	1	1	2
tRF-Ala-AGC-052	ENSSSCT00000002132	ENSSSCG00000001903	EDC3	enhancer of mRNA decapping 3 [Source:NCBI gene;Acc:100156966]	55	-36.28	1	1	2
tRF-Ala-AGC-052	ENSSSCT00000002142	ENSSSCG00000001913	STOML1	stomatin like 1 [Source:NCBI gene;Acc:100156113]	94	-56.59	1	1	2
tRF-Ala-AGC-052	ENSSSCT00000002145	ENSSSCG00000001916	INSYN1	inhibitory synaptic factor 1 [Source:NCBI gene;Acc:100156505]	82	-30.13	1	1	2
tRF-Ala-AGC-052	ENSSSCT00000002150	ENSSSCG00000001921	NEO1	neogenin 1 [Source:NCBI gene;Acc:100510914]	65	-77.87	1	1	2
tRF-Ala-AGC-052	ENSSSCT00000002220	ENSSSCG00000001984	KHNYN	KH and NYN domain containing [Source:NCBI gene;Acc:100158093]	88	-37.94	1	1	2
tRF-Ala-AGC-052	ENSSSCT00000002222	ENSSSCG00000001986	NFATC4	nuclear factor of activated T cells 4 [Source:NCBI gene;Acc:100154469]	94	-76.19	1	1	2
tRF-Ala-AGC-052	ENSSSCT00000002223	ENSSSCG00000001987	RIPK3	receptor interacting serine/threonine kinase 3 [Source:NCBI gene;Acc:100153263]	95	-18.56	1	1	2
tRF-Ala-AGC-052	ENSSSCT00000002244	ENSSSCG00000002006	PSME1	proteasome activator subunit 1 [Source:NCBI gene;Acc:397572]	62	-37	1	1	2
tRF-Ala-AGC-052	ENSSSCT00000002247	ENSSSCG00000002008	DCAF11	DDB1 and CUL4 associated factor 11 [Source:NCBI gene;Acc:100157270]	63	-20.66	1	1	2
tRF-Ala-AGC-052	ENSSSCT00000002255	ENSSSCG00000002016	THTPA	thiamine triphosphatase [Source:NCBI gene;Acc:396635]	55	-18.2	1	1	2
tRF-Ala-AGC-052	ENSSSCT00000002268	ENSSSCG00000002028	CMTM5	CKLF like MARVEL transmembrane domain containing 5 [Source:NCBI gene;Acc:100514659]	98	-20.07	1	1	2
tRF-Ala-AGC-052	ENSSSCT00000002279	ENSSSCG00000002037	CDH24	cadherin 24 [Source:NCBI gene;Acc:100156315]	98	-21.54	1	1	2
tRF-Ala-AGC-052	ENSSSCT00000002281	ENSSSCG00000002039	MMP14	matrix metallopeptidase 14 [Source:NCBI gene;Acc:397471]	66	-16.71	1	1	2
tRF-Ala-AGC-052	ENSSSCT00000002294	ENSSSCG00000002051	ABHD4	abhydrolase domain containing 4 [Source:NCBI gene;Acc:100154266]	95	-18.36	1	1	2
tRF-Ala-AGC-052	ENSSSCT00000002519	ENSSSCG00000002262	SV2B	synaptic vesicle glycoprotein 2B [Source:NCBI gene;Acc:100157784]	67	-17.17	1	1	2
tRF-Ala-AGC-052	ENSSSCT00000002535	ENSSSCG00000002277	SPTB	spectrin beta, erythrocytic [Source:NCBI gene;Acc:100154659]	90	-86.72	1	1	2
tRF-Ala-AGC-052	ENSSSCT00000002539	ENSSSCG00000002281	ENSSSCG00000002281	farnesyltransferase, CAAX box, beta [Source:NCBI gene;Acc:100512293]	65	-50.82	1	1	2
tRF-Ala-AGC-052	ENSSSCT00000002557	ENSSSCG00000002296	RDH11	retinol dehydrogenase 11 [Source:NCBI gene;Acc:100154684]	91	-17.51	1	1	2
tRF-Ala-AGC-052	ENSSSCT00000002567	ENSSSCG00000002305	EXD2	exonuclease 3'-5' domain containing 2 [Source:NCBI gene;Acc:100155300]	65	-38.81	1	1	2
tRF-Ala-AGC-052	ENSSSCT00000002568	ENSSSCG00000002306	GALNT16	polypeptide N-acetylgalactosaminyltransferase 16 [Source:NCBI gene;Acc:100513992]	95	-18.75	1	1	2
tRF-Ala-AGC-052	ENSSSCT00000002571	ENSSSCG00000002309	PLEKHD1	pleckstrin homology and coiled-coil domain containing D1 [Source:NCBI gene;Acc:100156934]	63	-49.54	1	1	2
tRF-Ala-AGC-052	ENSSSCT00000002600	ENSSSCG00000002337	ZFYVE1	zinc finger FYVE-type containing 1 [Source:NCBI gene;Acc:100154908]	60	-19.17	1	1	2
tRF-Ala-AGC-052	ENSSSCT00000002621	ENSSSCG00000002357	ALDH6A1	aldehyde dehydrogenase 6 family member A1 [Source:NCBI gene;Acc:100153301]	81	-44.18	1	1	2
tRF-Ala-AGC-052	ENSSSCT00000002632	ENSSSCG00000002368	LTBP2	latent transforming growth factor beta binding protein 2 [Source:NCBI gene;Acc:100514300]	98	-17.34	1	1	2
tRF-Ala-AGC-052	ENSSSCT00000002634	ENSSSCG00000002370	AREL1	apoptosis resistant E3 ubiquitin protein ligase 1 [Source:NCBI gene;Acc:100622552]	93	-40.25	1	1	2
tRF-Ala-AGC-052	ENSSSCT00000002648	ENSSSCG00000002381	NEK9	NIMA related kinase 9 [Source:NCBI gene;Acc:100152772]	77	-17.34	1	1	2
tRF-Ala-AGC-052	ENSSSCT00000002652	ENSSSCG00000002385	TGFB3	transforming growth factor beta 3 [Source:NCBI gene;Acc:397400]	59	-76.13	1	1	2
tRF-Ala-AGC-052	ENSSSCT00000002655	ENSSSCG00000002388	ESRRB	estrogen related receptor beta [Source:NCBI gene;Acc:100151940]	53	-19.15	1	1	2
tRF-Ala-AGC-052	ENSSSCT00000002656	ENSSSCG00000002389	VASH1	vasohibin 1 [Source:NCBI gene;Acc:100511141]	75	-96.24	1	1	2
tRF-Ala-AGC-052	ENSSSCT00000002664	ENSSSCG00000002396	GSTZ1	glutathione S-transferase zeta 1 [Source:NCBI gene;Acc:100626791]	90	-20.07	1	1	2
tRF-Ala-AGC-052	ENSSSCT00000002665	ENSSSCG00000002397	POMT2	protein O-mannosyltransferase 2 [Source:NCBI gene;Acc:100155173]	61	-54.82	1	1	2
tRF-Ala-AGC-052	ENSSSCT00000002666	ENSSSCG00000002398	TMEM63C	transmembrane protein 63C [Source:NCBI gene;Acc:102158165]	76	-62.39	1	1	2
tRF-Ala-AGC-052	ENSSSCT00000002675	ENSSSCG00000002406	AHSA1	activator of HSP90 ATPase activity 1 [Source:NCBI gene;Acc:100626607]	87	-35.26	1	1	2
tRF-Ala-AGC-052	ENSSSCT00000002706	ENSSSCG00000002436	TTC7B	tetratricopeptide repeat domain 7B [Source:NCBI gene;Acc:100154890]	66	-51.51	1	1	2
tRF-Ala-AGC-052	ENSSSCT00000002714	ENSSSCG00000002444	FBLN5	fibulin 5 [Source:NCBI gene;Acc:100155248]	94	-21.75	1	1	2
tRF-Ala-AGC-052	ENSSSCT00000002720	ENSSSCG00000002450	SLC24A4	solute carrier family 24 member 4 [Source:NCBI gene;Acc:100156914]	85	-57.74	1	1	2
tRF-Ala-AGC-052	ENSSSCT00000002726	ENSSSCG00000002456	CHGA	chromogranin A [Source:NCBI gene;Acc:397540]	94	-17.69	1	1	2
tRF-Ala-AGC-052	ENSSSCT00000002736	ENSSSCG00000002464	PRIMA1	proline rich membrane anchor 1 [Source:NCBI gene;Acc:102167492]	78	-67.5	1	1	2
tRF-Ala-AGC-052	ENSSSCT00000002739	ENSSSCG00000002467	ASB2	ankyrin repeat and SOCS box containing 2 [Source:NCBI gene;Acc:100153068]	54	-15.22	1	1	2
tRF-Ala-AGC-052	ENSSSCT00000002749	ENSSSCG00000002475	SERPINA6	serpin family A member 6 [Source:NCBI gene;Acc:396736]	86	-18.49	1	1	2
tRF-Ala-AGC-052	ENSSSCT00000002757	ENSSSCG00000002481	SERPINA5	serpin family A member 5 [Source:NCBI gene;Acc:100153513]	69	-17.17	1	1	2
tRF-Ala-AGC-052	ENSSSCT00000002772	ENSSSCG00000002494	CLMN	calmin [Source:NCBI gene;Acc:100511700]	86	-47.69	1	1	2
tRF-Ala-AGC-052	ENSSSCT00000002793	ENSSSCG00000002515	SLC25A47	solute carrier family 25 member 47 [Source:NCBI gene;Acc:100515556]	63	-16	1	1	2
tRF-Ala-AGC-052	ENSSSCT00000002799	ENSSSCG00000002520	SLC25A29	solute carrier family 25 member 29 [Source:NCBI gene;Acc:100513936]	89	-20.91	1	1	2
tRF-Ala-AGC-052	ENSSSCT00000002922	ENSSSCG00000002633	GAS8	growth arrest specific 8 [Source:NCBI gene;Acc:100522374]	81	-20.55	1	1	2
tRF-Ala-AGC-052	ENSSSCT00000002924	ENSSSCG00000002635	SPIRE2	spire type actin nucleation factor 2 [Source:NCBI gene;Acc:100621354]	59	-69.63	1	1	2
tRF-Ala-AGC-052	ENSSSCT00000002929	ENSSSCG00000002639	ENSSSCG00000002639	NA	74	-22.36	1	1	2
tRF-Ala-AGC-052	ENSSSCT00000002957	ENSSSCG00000002666	KIAA0513	KIAA0513 ortholog [Source:NCBI gene;Acc:100515140]	65	-49.13	1	1	2
tRF-Ala-AGC-052	ENSSSCT00000002981	ENSSSCG00000002688	PLCG2	phospholipase C gamma 2 [Source:NCBI gene;Acc:100518663]	56	-24.08	1	1	2
tRF-Ala-AGC-052	ENSSSCT00000002983	ENSSSCG00000002690	GAN	gigaxonin [Source:NCBI gene;Acc:100518489]	97	-17.72	1	1	2
tRF-Ala-AGC-052	ENSSSCT00000002989	ENSSSCG00000002696	VAT1L	vesicle amine transport 1 like [Source:NCBI gene;Acc:100520197]	73	-50.73	1	1	2
tRF-Ala-AGC-052	ENSSSCT00000003003	ENSSSCG00000002709	ENSSSCG00000002709	carbohydrate sulfotransferase 6 [Source:NCBI gene;Acc:100522551]	65	-17.81	1	1	2
tRF-Ala-AGC-052	ENSSSCT00000003018	ENSSSCG00000002724	PDPR	pyruvate dehydrogenase phosphatase regulatory subunit [Source:NCBI gene;Acc:100525224]	64	-38.41	1	1	2
tRF-Ala-AGC-052	ENSSSCT00000003030	ENSSSCG00000002734	MARVELD3	MARVEL domain containing 3 [Source:NCBI gene;Acc:100511453]	98	-35.3	1	1	2
tRF-Ala-AGC-052	ENSSSCT00000003056	ENSSSCG00000002759	ENSSSCG00000002759	component of oligomeric golgi complex 8 [Source:NCBI gene;Acc:100517220]	85	-47.3	1	1	2
tRF-Ala-AGC-052	ENSSSCT00000003062	ENSSSCG00000002764	SMPD3	sphingomyelin phosphodiesterase 3 [Source:NCBI gene;Acc:100518128]	55	-39.34	1	1	2
tRF-Ala-AGC-052	ENSSSCT00000003074	ENSSSCG00000002776	ATP6V0D1	ATPase H+ transporting V0 subunit d1 [Source:NCBI gene;Acc:100525048]	64	-33.35	1	1	2
tRF-Ala-AGC-052	ENSSSCT00000003101	ENSSSCG00000021911	NDRG4	NDRG family member 4 [Source:NCBI gene;Acc:100513927]	52	-15.39	1	1	2
tRF-Ala-AGC-052	ENSSSCT00000003102	ENSSSCG00000002802	GINS3	GINS complex subunit 3 [Source:NCBI gene;Acc:100512472]	98	-42.67	1	1	2
tRF-Ala-AGC-052	ENSSSCT00000003108	ENSSSCG00000002808	ZNF319	zinc finger protein 319 [Source:NCBI gene;Acc:102160889]	52	-19	1	1	2
tRF-Ala-AGC-052	ENSSSCT00000003114	ENSSSCG00000002814	ADGRG3	adhesion G protein-coupled receptor G3 [Source:NCBI gene;Acc:100514842]	87	-54.52	1	1	2
tRF-Ala-AGC-052	ENSSSCT00000003115	ENSSSCG00000002815	ADGRG1	adhesion G protein-coupled receptor G1 [Source:NCBI gene;Acc:100515029]	84	-21.4	1	1	2
tRF-Ala-AGC-052	ENSSSCT00000003125	ENSSSCG00000002825	ENSSSCG00000002825	carboxylesterase 1 [Source:NCBI gene;Acc:397478]	97	-26.8	1	1	2
tRF-Ala-AGC-052	ENSSSCT00000003132	ENSSSCG00000002831	IRX3	iroquois homeobox 3 [Source:NCBI gene;Acc:100518611]	61	-37.44	1	1	2
tRF-Ala-AGC-052	ENSSSCT00000003137	ENSSSCG00000002836	SALL1	spalt like transcription factor 1 [Source:NCBI gene;Acc:100519899]	82	-18.79	1	1	2
tRF-Ala-AGC-052	ENSSSCT00000003173	ENSSSCG00000002872	KIAA0355	KIAA0355 ortholog [Source:NCBI gene;Acc:100511994]	93	-27.83	1	1	2
tRF-Ala-AGC-052	ENSSSCT00000003289	ENSSSCG00000002965	ACTN4	actinin alpha 4 [Source:NCBI gene;Acc:100517284]	63	-25.71	1	1	2
tRF-Ala-AGC-052	ENSSSCT00000003317	ENSSSCG00000002986	SELENOV	selenoprotein V [Source:NCBI gene;Acc:100307053]	92	-29.72	1	1	2
tRF-Ala-AGC-052	ENSSSCT00000003352	ENSSSCG00000003018	LIPE	lipase E, hormone sensitive type [Source:NCBI gene;Acc:397583]	67	-24.75	1	1	2
tRF-Ala-AGC-052	ENSSSCT00000003379	ENSSSCG00000003042	ENSSSCG00000003042	ribosomal protein S19 [Source:NCBI gene;Acc:100518254]	83	-40.5	1	1	2
tRF-Ala-AGC-052	ENSSSCT00000003398	ENSSSCG00000003061	CADM4	cell adhesion molecule 4 [Source:NCBI gene;Acc:100523382]	68	-19.71	1	1	2
tRF-Ala-AGC-052	ENSSSCT00000003410	ENSSSCG00000003073	LYPD5	LY6/PLAUR domain containing 5 [Source:NCBI gene;Acc:100626406]	70	-24.67	1	1	2
tRF-Ala-AGC-052	ENSSSCT00000003416	ENSSSCG00000003079	ENSSSCG00000003079	poliovirus receptor homolog [Source:NCBI gene;Acc:100525346]	86	-46.26	1	1	2
tRF-Ala-AGC-052	ENSSSCT00000003428	ENSSSCG00000003090	NECTIN2	nectin cell adhesion molecule 2 [Source:NCBI gene;Acc:100038012]	72	-71.54	1	1	2
tRF-Ala-AGC-052	ENSSSCT00000003444	ENSSSCG00000003105	SLC1A5	solute carrier family 1 member 5 [Source:NCBI gene;Acc:641348]	78	-16.27	1	1	2
tRF-Ala-AGC-052	ENSSSCT00000003446	ENSSSCG00000003107	ARHGAP35	Rho GTPase activating protein 35 [Source:NCBI gene;Acc:100514580]	88	-112.06	1	1	2
tRF-Ala-AGC-052	ENSSSCT00000003461	ENSSSCG00000003120	NAPA	NSF attachment protein alpha [Source:NCBI gene;Acc:100515953]	51	-16.21	1	1	2
tRF-Ala-AGC-052	ENSSSCT00000003480	ENSSSCG00000003139	BCAT2	branched chain amino acid transaminase 2 [Source:NCBI gene;Acc:396841]	89	-17.5	1	1	2
tRF-Ala-AGC-052	ENSSSCT00000003486	ENSSSCG00000003143	MAMSTR	MEF2 activating motif and SAP domain containing transcriptional regulator [Source:NCBI gene;Acc:100523847]	93	-23.7	1	1	2
tRF-Ala-AGC-052	ENSSSCT00000003489	ENSSSCG00000003145	FUT2	fucosyltransferase 2 [Source:NCBI gene;Acc:397139]	96	-17.34	1	1	2
tRF-Ala-AGC-052	ENSSSCT00000003502	ENSSSCG00000003154	GYS1	glycogen synthase 1 [Source:NCBI gene;Acc:574064]	87	-18.94	1	1	2
tRF-Ala-AGC-052	ENSSSCT00000003520	ENSSSCG00000003170	SLC17A7	solute carrier family 17 member 7 [Source:NCBI gene;Acc:100514772]	77	-22.29	1	1	2
tRF-Ala-AGC-052	ENSSSCT00000003548	ENSSSCG00000003193	TBC1D17	TBC1 domain family member 17 [Source:NCBI gene;Acc:100519431]	82	-29.5	1	1	2
tRF-Ala-AGC-052	ENSSSCT00000003549	ENSSSCG00000003194	AKT1S1	AKT1 substrate 1 [Source:NCBI gene;Acc:100519715]	79	-18.52	1	1	2
tRF-Ala-AGC-052	ENSSSCT00000003550	ENSSSCG00000003195	PNKP	polynucleotide kinase 3'-phosphatase [Source:NCBI gene;Acc:100522442]	76	-17.34	1	1	2
tRF-Ala-AGC-052	ENSSSCT00000003553	ENSSSCG00000003198	FUZ	fuzzy planar cell polarity protein [Source:NCBI gene;Acc:100520080]	76	-93.76	1	1	2
tRF-Ala-AGC-052	ENSSSCT00000003567	ENSSSCG00000003212	NAPSA	napsin A aspartic peptidase [Source:NCBI gene;Acc:100525581]	87	-29.32	1	1	2
tRF-Ala-AGC-052	ENSSSCT00000003569	ENSSSCG00000003214	KCNC3	potassium voltage-gated channel subfamily C member 3 [Source:NCBI gene;Acc:100511263]	81	-88.92	1	1	2
tRF-Ala-AGC-052	ENSSSCT00000003585	ENSSSCG00000037466	ENSSSCG00000037466	sialic acid-binding Ig-like lectin 5 [Source:NCBI gene;Acc:100515551]	61	-17.17	1	1	2
tRF-Ala-AGC-052	ENSSSCT00000003617	ENSSSCG00000003256	PRKCG	protein kinase C gamma [Source:NCBI gene;Acc:100518074]	79	-21.07	1	1	2
tRF-Ala-AGC-052	ENSSSCT00000003618	ENSSSCG00000003257	CACNG6	calcium voltage-gated channel auxiliary subunit gamma 6 [Source:NCBI gene;Acc:100519779]	69	-25.23	1	1	2
tRF-Ala-AGC-052	ENSSSCT00000003621	ENSSSCG00000033542	ENSSSCG00000033542	V-set and transmembrane domain-containing protein 1 [Source:NCBI gene;Acc:100622306]	70	-46.71	1	1	2
tRF-Ala-AGC-052	ENSSSCT00000003632	ENSSSCG00000003271	TTYH1	tweety family member 1 [Source:NCBI gene;Acc:100524682]	69	-23.29	1	1	2
tRF-Ala-AGC-052	ENSSSCT00000003637	ENSSSCG00000034284	LAIR1	leukocyte-associated immunoglobulin-like receptor 1 [Source:NCBI gene;Acc:100515837]	83	-19.06	1	1	2
tRF-Ala-AGC-052	ENSSSCT00000003696	ENSSSCG00000003329	ACAP3	ArfGAP with coiled-coil, ankyrin repeat and PH domains 3 [Source:NCBI gene;Acc:100524443]	78	-96.55	1	1	2
tRF-Ala-AGC-052	ENSSSCT00000003710	ENSSSCG00000003341	TAS1R3	taste 1 receptor member 3 [Source:NCBI gene;Acc:100127440]	84	-28.51	1	1	2
tRF-Ala-AGC-052	ENSSSCT00000003712	ENSSSCG00000003343	ATAD3A	ATPase family AAA domain-containing protein 3 [Source:NCBI gene;Acc:100525876]	70	-64.43	1	1	2
tRF-Ala-AGC-052	ENSSSCT00000003722	ENSSSCG00000003353	SLC35E2B	solute carrier family 35 member E2B [Source:NCBI gene;Acc:100511758]	65	-76.89	1	1	2
tRF-Ala-AGC-052	ENSSSCT00000003736	ENSSSCG00000003366	CHD5	chromodomain helicase DNA binding protein 5 [Source:NCBI gene;Acc:100738053]	60	-82.76	1	1	2
tRF-Ala-AGC-052	ENSSSCT00000003747	ENSSSCG00000003377	ACOT7	acyl-CoA thioesterase 7 [Source:NCBI gene;Acc:100514773]	51	-14.43	1	1	2
tRF-Ala-AGC-052	ENSSSCT00000003750	ENSSSCG00000003379	KLHL21	kelch like family member 21 [Source:NCBI gene;Acc:106504088]	63	-33.78	1	1	2
tRF-Ala-AGC-052	ENSSSCT00000003756	ENSSSCG00000003385	PARK7	Parkinsonism associated deglycase [Source:NCBI gene;Acc:780404]	71	-64.16	1	1	2
tRF-Ala-AGC-052	ENSSSCT00000003757	ENSSSCG00000003386	TNFRSF9	TNF receptor superfamily member 9 [Source:NCBI gene;Acc:100519368]	66	-15.58	1	1	2
tRF-Ala-AGC-052	ENSSSCT00000003759	ENSSSCG00000003388	SLC45A1	solute carrier family 45 member 1 [Source:NCBI gene;Acc:100519547]	89	-32.25	1	1	2
tRF-Ala-AGC-052	ENSSSCT00000003766	ENSSSCG00000003395	PIK3CD	phosphatidylinositol-4,5-bisphosphate 3-kinase catalytic subunit delta [Source:NCBI gene;Acc:100518131]	85	-53.7	1	1	2
tRF-Ala-AGC-052	ENSSSCT00000003797	ENSSSCG00000003423	DRAXIN	dorsal inhibitory axon guidance protein [Source:NCBI gene;Acc:100524629]	76	-25.15	1	1	2
tRF-Ala-AGC-052	ENSSSCT00000003811	ENSSSCG00000003433	PLOD1	procollagen-lysine,2-oxoglutarate 5-dioxygenase 1 [Source:NCBI gene;Acc:100525583]	90	-70.39	1	1	2
tRF-Ala-AGC-052	ENSSSCT00000003851	ENSSSCG00000003465	FBLIM1	filamin binding LIM protein 1 [Source:NCBI gene;Acc:100521094]	82	-35.34	1	1	2
tRF-Ala-AGC-052	ENSSSCT00000003854	ENSSSCG00000003468	PLEKHM2	pleckstrin homology and RUN domain containing M2 [Source:NCBI gene;Acc:100522681]	86	-23.07	1	1	2
tRF-Ala-AGC-052	ENSSSCT00000003856	ENSSSCG00000003470	FAM131C	family with sequence similarity 131 member C [Source:NCBI gene;Acc:100521274]	51	-25.4	1	1	2
tRF-Ala-AGC-052	ENSSSCT00000003878	ENSSSCG00000003491	AKR7A2	aldo-keto reductase family 7 member A2 [Source:NCBI gene;Acc:100511331]	87	-19.5	1	1	2
tRF-Ala-AGC-052	ENSSSCT00000003886	ENSSSCG00000003498	UBXN10	UBX domain protein 10 [Source:NCBI gene;Acc:100514294]	51	-17.51	1	1	2
tRF-Ala-AGC-052	ENSSSCT00000003910	ENSSSCG00000003520	CDC42	cell division cycle 42 [Source:NCBI gene;Acc:780428]	60	-19.44	1	1	2
tRF-Ala-AGC-052	ENSSSCT00000003924	ENSSSCG00000003532	LUZP1	leucine zipper protein 1 [Source:NCBI gene;Acc:100620499]	73	-17.46	1	1	2
tRF-Ala-AGC-052	ENSSSCT00000003945	ENSSSCG00000003551	PAQR7	progestin and adipoQ receptor family member 7 [Source:NCBI gene;Acc:396558]	81	-54.83	1	1	2
tRF-Ala-AGC-052	ENSSSCT00000003960	ENSSSCG00000003566	NUDC	nuclear distribution C, dynein complex regulator [Source:NCBI gene;Acc:100511023]	63	-19.53	1	1	2
tRF-Ala-AGC-052	ENSSSCT00000003963	ENSSSCG00000003569	SLC9A1	solute carrier family 9 member A1 [Source:NCBI gene;Acc:397458]	74	-44.33	1	1	2
tRF-Ala-AGC-052	ENSSSCT00000003975	ENSSSCG00000003580	EYA3	EYA transcriptional coactivator and phosphatase 3 [Source:NCBI gene;Acc:100514654]	81	-22.06	1	1	2
tRF-Ala-AGC-052	ENSSSCT00000003987	ENSSSCG00000003592	SDC3	syndecan 3 [Source:NCBI gene;Acc:100516859]	60	-110.91	1	1	2
tRF-Ala-AGC-052	ENSSSCT00000003999	ENSSSCG00000003604	ADGRB2	adhesion G protein-coupled receptor B2 [Source:NCBI gene;Acc:100520965]	91	-34.68	1	1	2
tRF-Ala-AGC-052	ENSSSCT00000004003	ENSSSCG00000003608	LCK	LCK proto-oncogene, Src family tyrosine kinase [Source:NCBI gene;Acc:100233188]	62	-58.27	1	1	2
tRF-Ala-AGC-052	ENSSSCT00000004016	ENSSSCG00000003620	TRIM62	tripartite motif containing 62 [Source:NCBI gene;Acc:100519905]	86	-17.34	1	1	2
tRF-Ala-AGC-052	ENSSSCT00000004039	ENSSSCG00000003643	SF3A3	splicing factor 3a subunit 3 [Source:NCBI gene;Acc:100512288]	82	-40.2	1	1	2
tRF-Ala-AGC-052	ENSSSCT00000004091	ENSSSCG00000003693	MYOM1	myomesin 1 [Source:NCBI gene;Acc:100522496]	94	-16.55	1	1	2
tRF-Ala-AGC-052	ENSSSCT00000004104	ENSSSCG00000003705	CABLES1	Cdk5 and Abl enzyme substrate 1 [Source:NCBI gene;Acc:100526114]	96	-76.6	1	1	2
tRF-Ala-AGC-052	ENSSSCT00000004114	ENSSSCG00000003714	HRH4	histamine receptor H4 [Source:NCBI gene;Acc:397224]	77	-17.35	1	1	2
tRF-Ala-AGC-052	ENSSSCT00000004124	ENSSSCG00000003726	DSC1	desmocollin 1 [Source:NCBI gene;Acc:100515669]	94	-25.72	1	1	2
tRF-Ala-AGC-052	ENSSSCT00000004155	ENSSSCG00000003753	ENSSSCG00000003753	PDZK1 interacting protein 1 [Source:NCBI gene;Acc:414756]	73	-17.93	1	1	2
tRF-Ala-AGC-052	ENSSSCT00000004158	ENSSSCG00000003756	LPAR3	lysophosphatidic acid receptor 3 [Source:NCBI gene;Acc:100113360]	55	-16.24	1	1	2
tRF-Ala-AGC-052	ENSSSCT00000004184	ENSSSCG00000003781	ENSSSCG00000003781	glutamate rich 3 [Source:NCBI gene;Acc:100514238]	66	-21.73	1	1	2
tRF-Ala-AGC-052	ENSSSCT00000004309	ENSSSCG00000003895	EFCAB14	EF-hand calcium binding domain 14 [Source:NCBI gene;Acc:100526227]	76	-23.97	1	1	2
tRF-Ala-AGC-052	ENSSSCT00000004311	ENSSSCG00000003897	MOB3C	MOB kinase activator 3C [Source:NCBI gene;Acc:100738460]	53	-45.59	1	1	2
tRF-Ala-AGC-052	ENSSSCT00000004347	ENSSSCG00000003931	KIF2C	kinesin family member 2C [Source:NCBI gene;Acc:100516205]	81	-47.12	1	1	2
tRF-Ala-AGC-052	ENSSSCT00000004352	ENSSSCG00000036909	ENSSSCG00000036909	ERI1 exoribonuclease family member 3 [Source:NCBI gene;Acc:100521097]	57	-42.1	1	1	2
tRF-Ala-AGC-052	ENSSSCT00000004368	ENSSSCG00000003949	CDC20	cell division cycle 20 [Source:NCBI gene;Acc:397379]	63	-20.75	1	1	2
tRF-Ala-AGC-052	ENSSSCT00000004388	ENSSSCG00000003967	ZMYND12	zinc finger MYND-type containing 12 [Source:NCBI gene;Acc:100524028]	93	-22.89	1	1	2
tRF-Ala-AGC-052	ENSSSCT00000004393	ENSSSCG00000003971	SCMH1	Scm polycomb group protein homolog 1 [Source:NCBI gene;Acc:100525880]	54	-19.13	1	1	2
tRF-Ala-AGC-052	ENSSSCT00000004421	ENSSSCG00000003998	ZNF274	neurotrophin receptor-interacting factor homolog [Source:NCBI gene;Acc:100518738]	71	-19.42	1	1	2
tRF-Ala-AGC-052	ENSSSCT00000004448	ENSSSCG00000004023	FGFR1OP	FGFR1 oncogene partner [Source:NCBI gene;Acc:100153548]	94	-20.52	1	1	2
tRF-Ala-AGC-052	ENSSSCT00000004472	ENSSSCG00000004044	IGF2R	insulin like growth factor 2 receptor [Source:NCBI gene;Acc:397214]	76	-21.51	1	1	2
tRF-Ala-AGC-052	ENSSSCT00000004487	ENSSSCG00000004058	EZR	ezrin [Source:NCBI gene;Acc:100152815]	92	-20.26	1	1	2
tRF-Ala-AGC-052	ENSSSCT00000004552	ENSSSCG00000004114	RAB32	RAB32, member RAS oncogene family [Source:NCBI gene;Acc:100144496]	72	-16	1	1	2
tRF-Ala-AGC-052	ENSSSCT00000004557	ENSSSCG00000004121	FBXO30	EPM2A, laforin glucan phosphatase [Source:NCBI gene;Acc:100153341]	93	-17	1	1	2
tRF-Ala-AGC-052	ENSSSCT00000004585	ENSSSCG00000004149	NHSL1	NHS like 1 [Source:NCBI gene;Acc:100156257]	92	-18.65	1	1	2
tRF-Ala-AGC-052	ENSSSCT00000004606	ENSSSCG00000004167	MYB	MYB proto-oncogene, transcription factor [Source:NCBI gene;Acc:100152439]	74	-18.01	1	1	2
tRF-Ala-AGC-052	ENSSSCT00000004644	ENSSSCG00000004203	L3MBTL3	L3MBTL3, histone methyl-lysine binding protein [Source:NCBI gene;Acc:100524352]	77	-18.26	1	1	2
tRF-Ala-AGC-052	ENSSSCT00000004678	ENSSSCG00000004233	SMPDL3A	sphingomyelin phosphodiesterase acid like 3A [Source:NCBI gene;Acc:100153442]	89	-17.69	1	1	2
tRF-Ala-AGC-052	ENSSSCT00000004788	ENSSSCG00000004332	BACH2	BTB domain and CNC homolog 2 [Source:NCBI gene;Acc:100620522]	60	-16.61	1	1	2
tRF-Ala-AGC-052	ENSSSCT00000004845	ENSSSCG00000004383	OSTM1	osteoclastogenesis associated transmembrane protein 1 [Source:NCBI gene;Acc:100049681]	81	-17.71	1	1	2
tRF-Ala-AGC-052	ENSSSCT00000004871	ENSSSCG00000004408	SMPD2	sphingomyelin phosphodiesterase 2 [Source:NCBI gene;Acc:100152155]	92	-26.44	1	1	2
tRF-Ala-AGC-052	ENSSSCT00000004931	ENSSSCG00000004464	TENT5A	terminal nucleotidyltransferase 5A [Source:NCBI gene;Acc:100156873]	50	-28.76	1	1	2
tRF-Ala-AGC-052	ENSSSCT00000004963	ENSSSCG00000004492	SLC14A1	solute carrier family 14 member 1 (Kidd blood group) [Source:NCBI gene;Acc:100157861]	79	-29.88	1	1	2
tRF-Ala-AGC-052	ENSSSCT00000004964	ENSSSCG00000004493	SIGLEC15	sialic acid binding Ig like lectin 15 [Source:NCBI gene;Acc:100518460]	99	-20.72	1	1	2
tRF-Ala-AGC-052	ENSSSCT00000004972	ENSSSCG00000004500	C18orf25	chromosome 1 C18orf25 homolog [Source:NCBI gene;Acc:100518165]	99	-17.34	1	1	2
tRF-Ala-AGC-052	ENSSSCT00000004979	ENSSSCG00000004507	SMAD7	SMAD family member 7 [Source:NCBI gene;Acc:100521305]	86	-26.71	1	1	2
tRF-Ala-AGC-052	ENSSSCT00000004982	ENSSSCG00000004510	ACAA2	acetyl-CoA acyltransferase 2 [Source:NCBI gene;Acc:100312959]	51	-24.16	1	1	2
tRF-Ala-AGC-052	ENSSSCT00000004989	ENSSSCG00000004517	CXXC1	CXXC finger protein 1 [Source:NCBI gene;Acc:100522911]	86	-15.57	1	1	2
tRF-Ala-AGC-052	ENSSSCT00000005015	ENSSSCG00000004540	ONECUT2	one cut homeobox 2 [Source:NCBI gene;Acc:106507181]	90	-15.92	1	1	2
tRF-Ala-AGC-052	ENSSSCT00000005024	ENSSSCG00000004549	RBPMS2	RNA binding protein, mRNA processing factor 2 [Source:NCBI gene;Acc:100515517]	89	-35.21	1	1	2
tRF-Ala-AGC-052	ENSSSCT00000005033	ENSSSCG00000004556	ENSSSCG00000004556	sorting nexin 1 [Source:NCBI gene;Acc:100153561]	98	-17.51	1	1	2
tRF-Ala-AGC-052	ENSSSCT00000005113	ENSSSCG00000004630	SCG3	secretogranin III [Source:NCBI gene;Acc:100154760]	74	-18.86	1	1	2
tRF-Ala-AGC-052	ENSSSCT00000005129	ENSSSCG00000004644	HDC	histidine decarboxylase [Source:NCBI gene;Acc:100156724]	92	-21.52	1	1	2
tRF-Ala-AGC-052	ENSSSCT00000005138	ENSSSCG00000004653	SECISBP2L	SECIS binding protein 2 like [Source:NCBI gene;Acc:100156761]	71	-17	1	1	2
tRF-Ala-AGC-052	ENSSSCT00000005166	ENSSSCG00000004679	SORD	sorbitol dehydrogenase [Source:NCBI gene;Acc:100158181]	74	-17	1	1	2
tRF-Ala-AGC-052	ENSSSCT00000005210	ENSSSCG00000004718	TTBK2	tau tubulin kinase 2 [Source:NCBI gene;Acc:100511488]	96	-17.72	1	1	2
tRF-Ala-AGC-052	ENSSSCT00000005243	ENSSSCG00000004744	TYRO3	TYRO3 protein tyrosine kinase [Source:NCBI gene;Acc:100515870]	82	-30.67	1	1	2
tRF-Ala-AGC-052	ENSSSCT00000005244	ENSSSCG00000004745	RPAP1	RNA polymerase II associated protein 1 [Source:NCBI gene;Acc:100152008]	87	-17.94	1	1	2
tRF-Ala-AGC-052	ENSSSCT00000005256	ENSSSCG00000004757	VPS18	VPS18, CORVET/HOPS core subunit [Source:NCBI gene;Acc:100153351]	62	-81.85	1	1	2
tRF-Ala-AGC-052	ENSSSCT00000005257	ENSSSCG00000004758	RHOV	ras homolog family member V [Source:NCBI gene;Acc:100154565]	52	-21.23	1	1	2
tRF-Ala-AGC-052	ENSSSCT00000005258	ENSSSCG00000004759	SPINT1	serine peptidase inhibitor, Kunitz type 1 [Source:NCBI gene;Acc:100157387]	69	-35.01	1	1	2
tRF-Ala-AGC-052	ENSSSCT00000005279	ENSSSCG00000023975	CCDC9B	coiled-coil domain containing 9B [Source:NCBI gene;Acc:100153607]	94	-49.41	1	1	2
tRF-Ala-AGC-052	ENSSSCT00000005325	ENSSSCG00000004823	LRRK1	leucine rich repeat kinase 1 [Source:NCBI gene;Acc:100521353]	92	-18.44	1	1	2
tRF-Ala-AGC-052	ENSSSCT00000005346	ENSSSCG00000004844	MTMR10	myotubularin related protein 10 [Source:NCBI gene;Acc:100525443]	99	-17.34	1	1	2
tRF-Ala-AGC-052	ENSSSCT00000005395	ENSSSCG00000004889	SERPINB10	serpin family B member 10 [Source:NCBI gene;Acc:100154994]	76	-21.7	1	1	2
tRF-Ala-AGC-052	ENSSSCT00000005396	ENSSSCG00000004890	SERPINB2	serpin family B member 2 [Source:NCBI gene;Acc:100519286]	59	-17.38	1	1	2
tRF-Ala-AGC-052	ENSSSCT00000005464	ENSSSCG00000004952	SMAD3	SMAD family member 3 [Source:NCBI gene;Acc:397260]	71	-77.35	1	1	2
tRF-Ala-AGC-052	ENSSSCT00000005474	ENSSSCG00000004962	CORO2B	coronin 2B [Source:NCBI gene;Acc:100520530]	73	-40.23	1	1	2
tRF-Ala-AGC-052	ENSSSCT00000005509	ENSSSCG00000030679	C14orf28	chromosome 1 C14orf28 homolog [Source:NCBI gene;Acc:100736797]	86	-19.19	1	1	2
tRF-Ala-AGC-052	ENSSSCT00000005606	ENSSSCG00000005086	SIX6	SIX homeobox 6 [Source:NCBI gene;Acc:100519236]	80	-25.3	1	1	2
tRF-Ala-AGC-052	ENSSSCT00000005616	ENSSSCG00000005095	ENSSSCG00000005095	protein kinase C eta [Source:NCBI gene;Acc:100152637]	51	-26.18	1	1	2
tRF-Ala-AGC-052	ENSSSCT00000005624	ENSSSCG00000005102	AEN	apoptosis enhancing nuclease [Source:NCBI gene;Acc:100522657]	74	-46.75	1	1	2
tRF-Ala-AGC-052	ENSSSCT00000005652	ENSSSCG00000005127	CAAP1	caspase activity and apoptosis inhibitor 1 [Source:NCBI gene;Acc:100511909]	73	-25.17	1	1	2
tRF-Ala-AGC-052	ENSSSCT00000005695	ENSSSCG00000005167	SLC24A2	solute carrier family 24 member 2 [Source:NCBI gene;Acc:100625506]	88	-35.71	1	1	2
tRF-Ala-AGC-052	ENSSSCT00000005781	ENSSSCG00000005247	ENSSSCG00000005247	tight junction protein 2 [Source:NCBI gene;Acc:100513065]	97	-30.52	1	1	2
tRF-Ala-AGC-052	ENSSSCT00000005792	ENSSSCG00000005257	ENSSSCG00000005257	transient receptor potential cation channel subfamily M member 3 [Source:NCBI gene;Acc:100157158]	98	-16.55	1	1	2
tRF-Ala-AGC-052	ENSSSCT00000005842	ENSSSCG00000005303	PIGO	phosphatidylinositol glycan anchor biosynthesis class O [Source:NCBI gene;Acc:100624832]	71	-17.69	1	1	2
tRF-Ala-AGC-052	ENSSSCT00000005850	ENSSSCG00000005312	SIT1	signaling threshold regulating transmembrane adaptor 1 [Source:NCBI gene;Acc:100153191]	61	-22.45	1	1	2
tRF-Ala-AGC-052	ENSSSCT00000005858	ENSSSCG00000005319	GBA2	glucosylceramidase beta 2 [Source:NCBI gene;Acc:100155655]	74	-38.43	1	1	2
tRF-Ala-AGC-052	ENSSSCT00000005861	ENSSSCG00000005322	NPR2	natriuretic peptide receptor 2 [Source:NCBI gene;Acc:100512698]	60	-19.28	1	1	2
tRF-Ala-AGC-052	ENSSSCT00000005864	ENSSSCG00000005325	TMEM8B	transmembrane protein 8B [Source:NCBI gene;Acc:100518051]	70	-20.8	1	1	2
tRF-Ala-AGC-052	ENSSSCT00000005901	ENSSSCG00000005361	ALDH1B1	aldehyde dehydrogenase 1 family member B1 [Source:NCBI gene;Acc:100156278]	95	-20.08	1	1	2
tRF-Ala-AGC-052	ENSSSCT00000005910	ENSSSCG00000005370	TRMO	tRNA methyltransferase O [Source:NCBI gene;Acc:100156700]	96	-19.62	1	1	2
tRF-Ala-AGC-052	ENSSSCT00000005969	ENSSSCG00000005426	FSD1L	fibronectin type III and SPRY domain containing 1 like [Source:NCBI gene;Acc:100521765]	99	-17.34	1	1	2
tRF-Ala-AGC-052	ENSSSCT00000006018	ENSSSCG00000005472	SLC46A2	solute carrier family 46 member 2 [Source:NCBI gene;Acc:100157182]	78	-16	1	1	2
tRF-Ala-AGC-052	ENSSSCT00000006026	ENSSSCG00000005480	ENSSSCG00000005480	regulator of G protein signaling 3 [Source:NCBI gene;Acc:100517994]	53	-113.87	1	1	2
tRF-Ala-AGC-052	ENSSSCT00000006035	ENSSSCG00000023894	AKNA	AT-hook transcription factor [Source:NCBI gene;Acc:100152364]	93	-22.31	1	1	2
tRF-Ala-AGC-052	ENSSSCT00000006049	ENSSSCG00000005501	TRIM32	tripartite motif containing 32 [Source:NCBI gene;Acc:100737405]	69	-15.39	1	1	2
tRF-Ala-AGC-052	ENSSSCT00000006050	ENSSSCG00000005502	ASTN2	astrotactin 2 [Source:NCBI gene;Acc:100523883]	94	-25.72	1	1	2
tRF-Ala-AGC-052	ENSSSCT00000006060	ENSSSCG00000005510	PHF19	PHD finger protein 19 [Source:NCBI gene;Acc:100156643]	61	-31.83	1	1	2
tRF-Ala-AGC-052	ENSSSCT00000006079	ENSSSCG00000005528	NDUFA8	NADH:ubiquinone oxidoreductase subunit A8 [Source:NCBI gene;Acc:100154443]	98	-24.07	1	1	2
tRF-Ala-AGC-052	ENSSSCT00000006137	ENSSSCG00000005584	CRB2	crumbs cell polarity complex component 2 [Source:NCBI gene;Acc:100511431]	70	-149.58	1	1	2
tRF-Ala-AGC-052	ENSSSCT00000006138	ENSSSCG00000005585	DENND1A	DENN domain containing 1A [Source:NCBI gene;Acc:102166001]	91	-50.59	1	1	2
tRF-Ala-AGC-052	ENSSSCT00000006142	ENSSSCG00000005587	NEK6	NIMA related kinase 6 [Source:NCBI gene;Acc:100514624]	89	-36.03	1	1	2
tRF-Ala-AGC-052	ENSSSCT00000006149	ENSSSCG00000005593	OLFML2A	olfactomedin like 2A [Source:NCBI gene;Acc:100154062]	62	-42.45	1	1	2
tRF-Ala-AGC-052	ENSSSCT00000006155	ENSSSCG00000005597	GOLGA1	golgin A1 [Source:NCBI gene;Acc:100515524]	56	-15.22	1	1	2
tRF-Ala-AGC-052	ENSSSCT00000006165	ENSSSCG00000005607	RALGPS1	Ral GEF with PH domain and SH3 binding motif 1 [Source:NCBI gene;Acc:100157921]	90	-22.03	1	1	2
tRF-Ala-AGC-052	ENSSSCT00000006173	ENSSSCG00000005614	FAM129B	family with sequence similarity 129 member B [Source:NCBI gene;Acc:100739641]	84	-75.32	1	1	2
tRF-Ala-AGC-052	ENSSSCT00000006186	ENSSSCG00000005626	FPGS	folylpolyglutamate synthase [Source:NCBI gene;Acc:100736908]	80	-18.16	1	1	2
tRF-Ala-AGC-052	ENSSSCT00000006187	ENSSSCG00000005627	AK1	adenylate kinase 1 [Source:NCBI gene;Acc:100521423]	57	-43.97	1	1	2
tRF-Ala-AGC-052	ENSSSCT00000006195	ENSSSCG00000022655	PTGES2	prostaglandin E synthase 2 [Source:NCBI gene;Acc:100155133]	88	-46.9	1	1	2
tRF-Ala-AGC-052	ENSSSCT00000006205	ENSSSCG00000005643	ENSSSCG00000005643	golgin A2 [Source:NCBI gene;Acc:100152721]	98	-20.03	1	1	2
tRF-Ala-AGC-052	ENSSSCT00000006211	ENSSSCG00000005649	URM1	ubiquitin related modifier 1 [Source:NCBI gene;Acc:100154341]	83	-17.74	1	1	2
tRF-Ala-AGC-052	ENSSSCT00000006227	ENSSSCG00000005664	LRRC8A	leucine rich repeat containing 8 VRAC subunit A [Source:NCBI gene;Acc:100157556]	75	-38.21	1	1	2
tRF-Ala-AGC-052	ENSSSCT00000006235	ENSSSCG00000005672	PTPA	protein phosphatase 2 phosphatase activator [Source:NCBI gene;Acc:100157517]	94	-41.86	1	1	2
tRF-Ala-AGC-052	ENSSSCT00000006275	ENSSSCG00000005706	ABL1	ABL proto-oncogene 1, non-receptor tyrosine kinase [Source:NCBI gene;Acc:100524544]	91	-53.57	1	1	2
tRF-Ala-AGC-052	ENSSSCT00000006276	ENSSSCG00000005707	FIBCD1	fibrinogen C domain containing 1 [Source:NCBI gene;Acc:100523302]	63	-151.79	1	1	2
tRF-Ala-AGC-052	ENSSSCT00000006285	ENSSSCG00000005715	PRRC2B	proline rich coiled-coil 2B [Source:NCBI gene;Acc:100511912]	63	-21.56	1	1	2
tRF-Ala-AGC-052	ENSSSCT00000006290	ENSSSCG00000005720	MED27	mediator complex subunit 27 [Source:NCBI gene;Acc:414430]	64	-18.4	1	1	2
tRF-Ala-AGC-052	ENSSSCT00000006298	ENSSSCG00000005727	CFAP77	cilia and flagella associated protein 77 [Source:NCBI gene;Acc:102166697]	71	-36.74	1	1	2
tRF-Ala-AGC-052	ENSSSCT00000006300	ENSSSCG00000005729	DDX31	DEAD-box helicase 31 [Source:NCBI gene;Acc:100513393]	52	-37.37	1	1	2
tRF-Ala-AGC-052	ENSSSCT00000006361	ENSSSCG00000005785	PCSK6	proprotein convertase subtilisin/kexin type 6 [Source:NCBI gene;Acc:100524545]	99	-18.42	1	1	2
tRF-Ala-AGC-052	ENSSSCT00000006463	ENSSSCG00000025736	RECQL4	RecQ like helicase 4 [Source:NCBI gene;Acc:100524433]	59	-68.19	1	1	2
tRF-Ala-AGC-052	ENSSSCT00000006492	ENSSSCG00000005912	GPAA1	glycosylphosphatidylinositol anchor attachment 1 [Source:NCBI gene;Acc:100525695]	63	-41.39	1	1	2
tRF-Ala-AGC-052	ENSSSCT00000006494	ENSSSCG00000005914	SHARPIN	SHANK associated RH domain interactor [Source:NCBI gene;Acc:100526216]	57	-80.63	1	1	2
tRF-Ala-AGC-052	ENSSSCT00000006498	ENSSSCG00000005918	DGAT1	diacylglycerol O-acyltransferase 1 [Source:NCBI gene;Acc:397118]	92	-21.04	1	1	2
tRF-Ala-AGC-052	ENSSSCT00000006502	ENSSSCG00000005922	ENSSSCG00000005922	NA	72	-39.43	1	1	2
tRF-Ala-AGC-052	ENSSSCT00000006513	ENSSSCG00000005933	CHRAC1	chromatin accessibility complex subunit 1 [Source:NCBI gene;Acc:100519089]	79	-18.76	1	1	2
tRF-Ala-AGC-052	ENSSSCT00000006526	ENSSSCG00000005943	ST3GAL1	ST3 beta-galactoside alpha-2,3-sialyltransferase 1 [Source:NCBI gene;Acc:445537]	75	-78.36	1	1	2
tRF-Ala-AGC-052	ENSSSCT00000006545	ENSSSCG00000005962	GSDMC	gasdermin-C [Source:NCBI gene;Acc:100151870]	85	-26.83	1	1	2
tRF-Ala-AGC-052	ENSSSCT00000006562	ENSSSCG00000005979	ANXA13	annexin A13 [Source:NCBI gene;Acc:100155380]	54	-21.76	1	1	2
tRF-Ala-AGC-052	ENSSSCT00000006564	ENSSSCG00000005981	FBXO32	F-box protein 32 [Source:NCBI gene;Acc:733657]	99	-22	1	1	2
tRF-Ala-AGC-052	ENSSSCT00000006569	ENSSSCG00000005986	FAM83A	family with sequence similarity 83 member A [Source:NCBI gene;Acc:100152159]	74	-19.85	1	1	2
tRF-Ala-AGC-052	ENSSSCT00000006585	ENSSSCG00000006001	ENPP2	ectonucleotide pyrophosphatase/phosphodiesterase 2 [Source:NCBI gene;Acc:503658]	67	-34.53	1	1	2
tRF-Ala-AGC-052	ENSSSCT00000006649	ENSSSCG00000006060	GRHL2	grainyhead like transcription factor 2 [Source:NCBI gene;Acc:100525287]	96	-26.71	1	1	2
tRF-Ala-AGC-052	ENSSSCT00000006661	ENSSSCG00000006070	COX6C	COX6C protein [Source:NCBI gene;Acc:100037989]	77	-17.41	1	1	2
tRF-Ala-AGC-052	ENSSSCT00000006680	ENSSSCG00000006089	PTDSS1	phosphatidylserine synthase 1 [Source:NCBI gene;Acc:100156809]	73	-42.44	1	1	2
tRF-Ala-AGC-052	ENSSSCT00000006748	ENSSSCG00000040208	PAG1	phosphoprotein membrane anchor with glycosphingolipid microdomains 1 [Source:NCBI gene;Acc:100157912]	82	-35.54	1	1	2
tRF-Ala-AGC-052	ENSSSCT00000006751	ENSSSCG00000006157	MSTO1	misato mitochondrial distribution and morphology regulator 1 [Source:NCBI gene;Acc:100525162]	89	-34.15	1	1	2
tRF-Ala-AGC-052	ENSSSCT00000006766	ENSSSCG00000006172	PI15	peptidase inhibitor 15 [Source:NCBI gene;Acc:100158209]	52	-22.6	1	1	2
tRF-Ala-AGC-052	ENSSSCT00000006768	ENSSSCG00000006174	JPH1	junctophilin 1 [Source:NCBI gene;Acc:100155368]	99	-23.38	1	1	2
tRF-Ala-AGC-052	ENSSSCT00000006833	ENSSSCG00000006236	NSMAF	neutral sphingomyelinase activation associated factor [Source:NCBI gene;Acc:100153039]	84	-17.34	1	1	2
tRF-Ala-AGC-052	ENSSSCT00000006849	ENSSSCG00000006250	LYN	LYN proto-oncogene, Src family tyrosine kinase [Source:NCBI gene;Acc:100152890]	63	-17.19	1	1	2
tRF-Ala-AGC-052	ENSSSCT00000006861	ENSSSCG00000006262	RGS20	regulator of G protein signaling 20 [Source:HGNC Symbol;Acc:HGNC:14600]	82	-25.12	1	1	2
tRF-Ala-AGC-052	ENSSSCT00000006872	ENSSSCG00000006273	MCM4	minichromosome maintenance complex component 4 [Source:NCBI gene;Acc:100156398]	58	-20.65	1	1	2
tRF-Ala-AGC-052	ENSSSCT00000006906	ENSSSCG00000006301	TIPRL	TOR signaling pathway regulator [Source:NCBI gene;Acc:100155988]	85	-17.35	1	1	2
tRF-Ala-AGC-052	ENSSSCT00000006963	ENSSSCG00000006354	TOMM40L	translocase of outer mitochondrial membrane 40 like [Source:NCBI gene;Acc:100524985]	81	-41.38	1	1	2
tRF-Ala-AGC-052	ENSSSCT00000006969	ENSSSCG00000006360	ENSSSCG00000006360	beta-1,4-galactosyltransferase 3 [Source:NCBI gene;Acc:100154856]	86	-69.2	1	1	2
tRF-Ala-AGC-052	ENSSSCT00000006978	ENSSSCG00000026861	NECTIN4	nectin cell adhesion molecule 4 [Source:NCBI gene;Acc:100154054]	87	-26.97	1	1	2
tRF-Ala-AGC-052	ENSSSCT00000006982	ENSSSCG00000006372	ARHGAP30	Rho GTPase activating protein 30 [Source:NCBI gene;Acc:100158101]	84	-21.91	1	1	2
tRF-Ala-AGC-052	ENSSSCT00000006995	ENSSSCG00000006382	ENSSSCG00000006382	SLAM family member 6 [Source:NCBI gene;Acc:100156912]	95	-35.51	1	1	2
tRF-Ala-AGC-052	ENSSSCT00000006996	ENSSSCG00000006383	VANGL2	VANGL planar cell polarity protein 2 [Source:NCBI gene;Acc:100158100]	60	-15.73	1	1	2
tRF-Ala-AGC-052	ENSSSCT00000007007	ENSSSCG00000006394	CFAP45	cilia and flagella associated protein 45 [Source:NCBI gene;Acc:100515727]	50	-39.66	1	1	2
tRF-Ala-AGC-052	ENSSSCT00000007008	ENSSSCG00000006395	ENSSSCG00000006395	transgelin 2 [Source:NCBI gene;Acc:100515893]	68	-15.39	1	1	2
tRF-Ala-AGC-052	ENSSSCT00000007028	ENSSSCG00000006415	CADM3	cell adhesion molecule 3 [Source:NCBI gene;Acc:100157273]	88	-67.7	1	1	2
tRF-Ala-AGC-052	ENSSSCT00000007067	ENSSSCG00000006452	CD1D	CD1d molecule [Source:NCBI gene;Acc:100124526]	87	-18.49	1	1	2
tRF-Ala-AGC-052	ENSSSCT00000007079	ENSSSCG00000006462	LRRC71	leucine rich repeat containing 71 [Source:NCBI gene;Acc:100158094]	60	-25.68	1	1	2
tRF-Ala-AGC-052	ENSSSCT00000007080	ENSSSCG00000006463	PEAR1	platelet endothelial aggregation receptor 1 [Source:NCBI gene;Acc:100156908]	79	-15.83	1	1	2
tRF-Ala-AGC-052	ENSSSCT00000007081	ENSSSCG00000006464	NTRK1	neurotrophic receptor tyrosine kinase 1 [Source:NCBI gene;Acc:100154471]	72	-41.54	1	1	2
tRF-Ala-AGC-052	ENSSSCT00000007098	ENSSSCG00000006480	NAXE	NAD(P)HX epimerase [Source:NCBI gene;Acc:780405]	76	-19.03	1	1	2
tRF-Ala-AGC-052	ENSSSCT00000007099	ENSSSCG00000006481	GPATCH4	G-patch domain containing 4 [Source:NCBI gene;Acc:100152732]	79	-27.56	1	1	2
tRF-Ala-AGC-052	ENSSSCT00000007108	ENSSSCG00000006489	TMEM79	transmembrane protein 79 [Source:NCBI gene;Acc:100152302]	86	-22.84	1	1	2
tRF-Ala-AGC-052	ENSSSCT00000007110	ENSSSCG00000006491	ENSSSCG00000006491	progestin and adipoQ receptor family member 6 [Source:NCBI gene;Acc:100157531]	95	-24.76	1	1	2
tRF-Ala-AGC-052	ENSSSCT00000007112	ENSSSCG00000006493	PMF1	polyamine modulated factor 1 [Source:NCBI gene;Acc:100144449]	64	-81.68	1	1	2
tRF-Ala-AGC-052	ENSSSCT00000007113	ENSSSCG00000006494	SLC25A44	solute carrier family 25 member 44 [Source:NCBI gene;Acc:100155112]	54	-16.21	1	1	2
tRF-Ala-AGC-052	ENSSSCT00000007114	ENSSSCG00000006495	SEMA4A	semaphorin 4A [Source:NCBI gene;Acc:100157147]	52	-36.36	1	1	2
tRF-Ala-AGC-052	ENSSSCT00000007115	ENSSSCG00000006496	LMNA	lamin A/C [Source:NCBI gene;Acc:100126859]	74	-24.2	1	1	2
tRF-Ala-AGC-052	ENSSSCT00000007119	ENSSSCG00000006500	UBQLN4	ubiquilin 4 [Source:NCBI gene;Acc:100519020]	53	-17.86	1	1	2
tRF-Ala-AGC-052	ENSSSCT00000007121	ENSSSCG00000006502	ARHGEF2	Rho/Rac guanine nucleotide exchange factor 2 [Source:NCBI gene;Acc:100145887]	91	-19.71	1	1	2
tRF-Ala-AGC-052	ENSSSCT00000007130	ENSSSCG00000006510	ENSSSCG00000006510	gon-4 like [Source:NCBI gene;Acc:100155502]	87	-26.22	1	1	2
tRF-Ala-AGC-052	ENSSSCT00000007132	ENSSSCG00000006512	FDPS	farnesyl diphosphate synthase [Source:NCBI gene;Acc:100153932]	80	-41.11	1	1	2
tRF-Ala-AGC-052	ENSSSCT00000007141	ENSSSCG00000006521	FAM189B	family with sequence similarity 189 member B [Source:NCBI gene;Acc:100511014]	87	-18.49	1	1	2
tRF-Ala-AGC-052	ENSSSCT00000007145	ENSSSCG00000006524	THBS3	thrombospondin 3 [Source:NCBI gene;Acc:100155108]	52	-47.94	1	1	2
tRF-Ala-AGC-052	ENSSSCT00000007161	ENSSSCG00000006539	SHC1	SHC adaptor protein 1 [Source:NCBI gene;Acc:100156321]	71	-35.58	1	1	2
tRF-Ala-AGC-052	ENSSSCT00000007187	ENSSSCG00000006560	CREB3L4	cAMP responsive element binding protein 3 like 4 [Source:NCBI gene;Acc:100142688]	93	-19.81	1	1	2
tRF-Ala-AGC-052	ENSSSCT00000007199	ENSSSCG00000006571	INTS3	integrator complex subunit 3 [Source:NCBI gene;Acc:100152330]	95	-68.74	1	1	2
tRF-Ala-AGC-052	ENSSSCT00000007205	ENSSSCG00000006577	S100A5	S100 calcium binding protein A5 [Source:NCBI gene;Acc:100626168]	71	-17.17	1	1	2
tRF-Ala-AGC-052	ENSSSCT00000007217	ENSSSCG00000006588	S100A9	S100 calcium binding protein A9 [Source:NCBI gene;Acc:100127489]	50	-24.26	1	1	2
tRF-Ala-AGC-052	ENSSSCT00000007253	ENSSSCG00000006619	SNX27	sorting nexin family member 27 [Source:NCBI gene;Acc:100516009]	93	-24.05	1	1	2
tRF-Ala-AGC-052	ENSSSCT00000007282	ENSSSCG00000006646	ARNT	aryl hydrocarbon receptor nuclear translocator [Source:NCBI gene;Acc:396653]	98	-17.34	1	1	2
tRF-Ala-AGC-052	ENSSSCT00000007290	ENSSSCG00000006653	ENSA	endosulfine alpha [Source:NCBI gene;Acc:397361]	98	-18.73	1	1	2
tRF-Ala-AGC-052	ENSSSCT00000007292	ENSSSCG00000038374	CIART	circadian associated repressor of transcription [Source:NCBI gene;Acc:100156195]	93	-17.17	1	1	2
tRF-Ala-AGC-052	ENSSSCT00000007304	ENSSSCG00000006666	SV2A	synaptic vesicle glycoprotein 2A [Source:NCBI gene;Acc:100156610]	90	-63.17	1	1	2
tRF-Ala-AGC-052	ENSSSCT00000007330	ENSSSCG00000006691	POLR3C	RNA polymerase III subunit C [Source:NCBI gene;Acc:100516367]	68	-65.65	1	1	2
tRF-Ala-AGC-052	ENSSSCT00000007341	ENSSSCG00000006702	FMO5	flavin containing monooxygenase 5 [Source:NCBI gene;Acc:100152950]	98	-18.55	1	1	2
tRF-Ala-AGC-052	ENSSSCT00000007378	ENSSSCG00000006735	PTGFRN	prostaglandin F2 receptor inhibitor [Source:NCBI gene;Acc:397023]	64	-16	1	1	2
tRF-Ala-AGC-052	ENSSSCT00000007387	ENSSSCG00000006742	MAB21L3	mab-21 like 3 [Source:NCBI gene;Acc:100154970]	94	-18.39	1	1	2
tRF-Ala-AGC-052	ENSSSCT00000007413	ENSSSCG00000006766	PHTF1	putative homeodomain transcription factor 1 [Source:NCBI gene;Acc:100154428]	77	-16.21	1	1	2
tRF-Ala-AGC-052	ENSSSCT00000007420	ENSSSCG00000006774	PPM1J	protein phosphatase, Mg2+/Mn2+ dependent 1J [Source:NCBI gene;Acc:102162031]	99	-17.34	1	1	2
tRF-Ala-AGC-052	ENSSSCT00000007422	ENSSSCG00000006776	MOV10	Mov10 RISC complex RNA helicase [Source:NCBI gene;Acc:100521086]	98	-17.69	1	1	2
tRF-Ala-AGC-052	ENSSSCT00000007423	ENSSSCG00000006777	RHOC	ras homolog family member C [Source:NCBI gene;Acc:100520019]	93	-24.61	1	1	2
tRF-Ala-AGC-052	ENSSSCT00000007427	ENSSSCG00000006781	CTTNBP2NL	CTTNBP2 N-terminal like [Source:NCBI gene;Acc:100520738]	77	-15.83	1	1	2
tRF-Ala-AGC-052	ENSSSCT00000007439	ENSSSCG00000006791	OVGP1	oviductal glycoprotein 1 [Source:NCBI gene;Acc:397140]	99	-31.63	1	1	2
tRF-Ala-AGC-052	ENSSSCT00000007463	ENSSSCG00000006813	STRIP1	striatin interacting protein 1 [Source:NCBI gene;Acc:100510902]	96	-81.11	1	1	2
tRF-Ala-AGC-052	ENSSSCT00000007517	ENSSSCG00000006864	CDC14A	cell division cycle 14A [Source:NCBI gene;Acc:100525219]	94	-27.19	1	1	2
tRF-Ala-AGC-052	ENSSSCT00000007547	ENSSSCG00000006892	DNTTIP2	deoxynucleotidyltransferase terminal interacting protein 2 [Source:NCBI gene;Acc:100157622]	94	-19.75	1	1	2
tRF-Ala-AGC-052	ENSSSCT00000007586	ENSSSCG00000006925	KYAT3	kynurenine aminotransferase 3 [Source:NCBI gene;Acc:100157176]	87	-19.02	1	1	2
tRF-Ala-AGC-052	ENSSSCT00000007598	ENSSSCG00000006935	CLCA2	chloride channel accessory 2 [Source:NCBI gene;Acc:100511753]	51	-45.64	1	1	2
tRF-Ala-AGC-052	ENSSSCT00000007622	ENSSSCG00000006957	RHPN1	rhophilin Rho GTPase binding protein 1 [Source:NCBI gene;Acc:100517344]	71	-76.43	1	1	2
tRF-Ala-AGC-052	ENSSSCT00000007682	ENSSSCG00000007019	GPAT4	glycerol-3-phosphate acyltransferase 4 [Source:NCBI gene;Acc:100152836]	91	-28.38	1	1	2
tRF-Ala-AGC-052	ENSSSCT00000007715	ENSSSCG00000007046	TRMT6	tRNA methyltransferase 6 [Source:NCBI gene;Acc:100155529]	80	-24.53	1	1	2
tRF-Ala-AGC-052	ENSSSCT00000007733	ENSSSCG00000007062	LAMP5	lysosomal associated membrane protein family member 5 [Source:NCBI gene;Acc:100154727]	98	-19.4	1	1	2
tRF-Ala-AGC-052	ENSSSCT00000007738	ENSSSCG00000007067	JAG1	jagged canonical Notch ligand 1 [Source:NCBI gene;Acc:100156773]	50	-21.81	1	1	2
tRF-Ala-AGC-052	ENSSSCT00000007755	ENSSSCG00000007083	PCSK2	proprotein convertase subtilisin/kexin type 2 [Source:NCBI gene;Acc:445533]	92	-19.51	1	1	2
tRF-Ala-AGC-052	ENSSSCT00000007787	ENSSSCG00000007115	THBD	thrombomodulin [Source:NCBI gene;Acc:100157642]	91	-39.15	1	1	2
tRF-Ala-AGC-052	ENSSSCT00000007788	ENSSSCG00000007116	CD93	CD93 molecule [Source:NCBI gene;Acc:100155660]	68	-42.07	1	1	2
tRF-Ala-AGC-052	ENSSSCT00000007802	ENSSSCG00000007130	SYNDIG1	synapse differentiation inducing 1 [Source:NCBI gene;Acc:100620296]	93	-21.4	1	1	2
tRF-Ala-AGC-052	ENSSSCT00000007814	ENSSSCG00000007142	PANK2	pantothenate kinase 2 [Source:NCBI gene;Acc:100520054]	53	-21.22	1	1	2
tRF-Ala-AGC-052	ENSSSCT00000007815	ENSSSCG00000007143	MAVS	mitochondrial antiviral signaling protein [Source:NCBI gene;Acc:100037290]	91	-19.51	1	1	2
tRF-Ala-AGC-052	ENSSSCT00000007819	ENSSSCG00000007146	SIGLEC1	sialic acid binding Ig like lectin 1 [Source:NCBI gene;Acc:397623]	81	-22.73	1	1	2
tRF-Ala-AGC-052	ENSSSCT00000007836	ENSSSCG00000007163	AVP	arginine vasopressin [Source:NCBI gene;Acc:396995]	89	-37.2	1	1	2
tRF-Ala-AGC-052	ENSSSCT00000007840	ENSSSCG00000007167	VPS16	VPS16, CORVET/HOPS core subunit [Source:NCBI gene;Acc:100511290]	87	-54.18	1	1	2
tRF-Ala-AGC-052	ENSSSCT00000007841	ENSSSCG00000007168	PCED1A	PC-esterase domain containing 1A [Source:NCBI gene;Acc:100511604]	78	-20.64	1	1	2
tRF-Ala-AGC-052	ENSSSCT00000007863	ENSSSCG00000007187	NSFL1C	NSFL1 cofactor [Source:NCBI gene;Acc:100513186]	68	-24.66	1	1	2
tRF-Ala-AGC-052	ENSSSCT00000007908	ENSSSCG00000007228	HM13	histocompatibility minor 13 [Source:NCBI gene;Acc:100523032]	89	-16.23	1	1	2
tRF-Ala-AGC-052	ENSSSCT00000007911	ENSSSCG00000007231	MYLK2	myosin light chain kinase 2 [Source:NCBI gene;Acc:100524288]	63	-26.32	1	1	2
tRF-Ala-AGC-052	ENSSSCT00000007918	ENSSSCG00000007237	PDRG1	p53 and DNA damage regulated 1 [Source:NCBI gene;Acc:100738964]	51	-17.52	1	1	2
tRF-Ala-AGC-052	ENSSSCT00000007928	ENSSSCG00000007246	TM9SF4	transmembrane 9 superfamily member 4 [Source:NCBI gene;Acc:100511605]	53	-21.31	1	1	2
tRF-Ala-AGC-052	ENSSSCT00000007929	ENSSSCG00000007247	KIF3B	kinesin family member 3B [Source:NCBI gene;Acc:100624493]	64	-19.03	1	1	2
tRF-Ala-AGC-052	ENSSSCT00000007931	ENSSSCG00000007249	NOL4L	nucleolar protein 4 like [Source:NCBI gene;Acc:100511968]	60	-40.81	1	1	2
tRF-Ala-AGC-052	ENSSSCT00000007950	ENSSSCG00000007264	ENSSSCG00000007264	CDK5 regulatory subunit associated protein 1 [Source:NCBI gene;Acc:100153041]	88	-43.68	1	1	2
tRF-Ala-AGC-052	ENSSSCT00000007960	ENSSSCG00000007275	RALY	RALY heterogeneous nuclear ribonucleoprotein [Source:NCBI gene;Acc:100157085]	69	-17.17	1	1	2
tRF-Ala-AGC-052	ENSSSCT00000007967	ENSSSCG00000007282	PIGU	phosphatidylinositol glycan anchor biosynthesis class U [Source:NCBI gene;Acc:100154657]	98	-22.57	1	1	2
tRF-Ala-AGC-052	ENSSSCT00000008030	ENSSSCG00000007338	VSTM2L	V-set and transmembrane domain containing 2 like [Source:NCBI gene;Acc:100737342]	88	-21.05	1	1	2
tRF-Ala-AGC-052	ENSSSCT00000008036	ENSSSCG00000007344	KIAA1755	KIAA1755 ortholog [Source:NCBI gene;Acc:100516472]	84	-35.45	1	1	2
tRF-Ala-AGC-052	ENSSSCT00000008041	ENSSSCG00000007349	ACTR5	ARP5 actin related protein 5 homolog [Source:NCBI gene;Acc:100156550]	54	-39.29	1	1	2
tRF-Ala-AGC-052	ENSSSCT00000008042	ENSSSCG00000007350	PPP1R16B	protein phosphatase 1 regulatory subunit 16B [Source:NCBI gene;Acc:100517865]	93	-42.89	1	1	2
tRF-Ala-AGC-052	ENSSSCT00000008067	ENSSSCG00000007371	HNF4A	hepatocyte nuclear factor 4 alpha [Source:NCBI gene;Acc:733636]	61	-90.21	1	1	2
tRF-Ala-AGC-052	ENSSSCT00000008081	ENSSSCG00000007383	TOMM34	translocase of outer mitochondrial membrane 34 [Source:NCBI gene;Acc:100157194]	66	-15.83	1	1	2
tRF-Ala-AGC-052	ENSSSCT00000008083	ENSSSCG00000007385	KCNS1	potassium voltage-gated channel modifier subfamily S member 1 [Source:NCBI gene;Acc:100626185]	57	-15.6	1	1	2
tRF-Ala-AGC-052	ENSSSCT00000008097	ENSSSCG00000021861	PIGT	phosphatidylinositol glycan anchor biosynthesis class T [Source:NCBI gene;Acc:100157171]	85	-43.22	1	1	2
tRF-Ala-AGC-052	ENSSSCT00000008110	ENSSSCG00000007410	PTI	pancreatic trypsin inhibitor [Source:NCBI gene;Acc:100156830]	61	-18.93	1	1	2
tRF-Ala-AGC-052	ENSSSCT00000008130	ENSSSCG00000007427	ZSWIM3	zinc finger SWIM-type containing 3 [Source:NCBI gene;Acc:100152744]	88	-22.15	1	1	2
tRF-Ala-AGC-052	ENSSSCT00000008135	ENSSSCG00000007432	ZNF335	zinc finger protein 335 [Source:NCBI gene;Acc:100516768]	86	-57.5	1	1	2
tRF-Ala-AGC-052	ENSSSCT00000008136	ENSSSCG00000007433	PCIF1	PDX1 C-terminal inhibiting factor 1 [Source:NCBI gene;Acc:100153535]	87	-20.73	1	1	2
tRF-Ala-AGC-052	ENSSSCT00000008138	ENSSSCG00000007435	ENSSSCG00000007435	phospholipid transfer protein [Source:NCBI gene;Acc:397527]	55	-47.42	1	1	2
tRF-Ala-AGC-052	ENSSSCT00000008141	ENSSSCG00000007437	SLC12A5	solute carrier family 12 member 5 [Source:NCBI gene;Acc:100155991]	59	-72.97	1	1	2
tRF-Ala-AGC-052	ENSSSCT00000008143	ENSSSCG00000007439	CDH22	cadherin 22 [Source:NCBI gene;Acc:100153556]	87	-89.92	1	1	2
tRF-Ala-AGC-052	ENSSSCT00000008157	ENSSSCG00000007453	EYA2	EYA transcriptional coactivator and phosphatase 2 [Source:NCBI gene;Acc:100624872]	94	-26.53	1	1	2
tRF-Ala-AGC-052	ENSSSCT00000008167	ENSSSCG00000007463	PTGIS	prostaglandin I2 synthase [Source:NCBI gene;Acc:100126284]	93	-58.71	1	1	2
tRF-Ala-AGC-052	ENSSSCT00000008170	ENSSSCG00000007466	SLC9A8	solute carrier family 9 member A8 [Source:NCBI gene;Acc:102158489]	85	-31.09	1	1	2
tRF-Ala-AGC-052	ENSSSCT00000008173	ENSSSCG00000007469	PTPN1	protein tyrosine phosphatase, non-receptor type 1 [Source:NCBI gene;Acc:396667]	63	-42.63	1	1	2
tRF-Ala-AGC-052	ENSSSCT00000008175	ENSSSCG00000007470	RIPOR3	RIPOR family member 3 [Source:NCBI gene;Acc:100153156]	96	-22.27	1	1	2
tRF-Ala-AGC-052	ENSSSCT00000008184	ENSSSCG00000007477	NFATC2	nuclear factor of activated T cells 2 [Source:NCBI gene;Acc:100134969]	80	-31.24	1	1	2
tRF-Ala-AGC-052	ENSSSCT00000008201	ENSSSCG00000007492	FAM210B	family with sequence similarity 210 member B [Source:NCBI gene;Acc:100134989]	94	-17.34	1	1	2
tRF-Ala-AGC-052	ENSSSCT00000008216	ENSSSCG00000007504	RBM38	RNA binding motif protein 38 [Source:NCBI gene;Acc:100125973]	65	-25.39	1	1	2
tRF-Ala-AGC-052	ENSSSCT00000008229	ENSSSCG00000007513	RAB22A	RAB22A, member RAS oncogene family [Source:NCBI gene;Acc:100144535]	61	-45.66	1	1	2
tRF-Ala-AGC-052	ENSSSCT00000008237	ENSSSCG00000007517	NPEPL1	aminopeptidase like 1 [Source:NCBI gene;Acc:100144530]	92	-38.22	1	1	2
tRF-Ala-AGC-052	ENSSSCT00000008250	ENSSSCG00000007523	TUBB1	tubulin beta 1 class VI [Source:NCBI gene;Acc:100134983]	91	-21.66	1	1	2
tRF-Ala-AGC-052	ENSSSCT00000008274	ENSSSCG00000007542	PRKAR1B	protein kinase cAMP-dependent type I regulatory subunit beta [Source:NCBI gene;Acc:100522128]	92	-33.81	1	1	2
tRF-Ala-AGC-052	ENSSSCT00000008279	ENSSSCG00000007547	ADAP1	ArfGAP with dual PH domains 1 [Source:NCBI gene;Acc:397453]	87	-25.62	1	1	2
tRF-Ala-AGC-052	ENSSSCT00000008281	ENSSSCG00000007549	CYP2W1	cytochrome P450 2W1 [Source:NCBI gene;Acc:100522669]	50	-38.2	1	1	2
tRF-Ala-AGC-052	ENSSSCT00000008292	ENSSSCG00000007560	TMEM184A	transmembrane protein 184A [Source:NCBI gene;Acc:100523956]	81	-42.17	1	1	2
tRF-Ala-AGC-052	ENSSSCT00000008308	ENSSSCG00000007572	LFNG	LFNG O-fucosylpeptide 3-beta-N-acetylglucosaminyltransferase [Source:NCBI gene;Acc:100524978]	70	-18.43	1	1	2
tRF-Ala-AGC-052	ENSSSCT00000008313	ENSSSCG00000007575	RADIL	Rap associating with DIL domain [Source:NCBI gene;Acc:100511556]	90	-18.52	1	1	2
tRF-Ala-AGC-052	ENSSSCT00000008339	ENSSSCG00000007599	LMTK2	lemur tyrosine kinase 2 [Source:NCBI gene;Acc:100521078]	75	-63.99	1	1	2
tRF-Ala-AGC-052	ENSSSCT00000008349	ENSSSCG00000007609	ENSSSCG00000007609	actin related protein 2/3 complex subunit 1A [Source:NCBI gene;Acc:100174963]	91	-57.91	1	1	2
tRF-Ala-AGC-052	ENSSSCT00000008365	ENSSSCG00000007625	ARPC1B	actin related protein 2/3 complex subunit 1B [Source:NCBI gene;Acc:100174964]	69	-19.17	1	1	2
tRF-Ala-AGC-052	ENSSSCT00000008387	ENSSSCG00000007647	C7orf43	chromosome 3 C7orf43 homolog [Source:NCBI gene;Acc:100510955]	75	-20.95	1	1	2
tRF-Ala-AGC-052	ENSSSCT00000008402	ENSSSCG00000025164	TSC22D4	TSC22 domain family protein 4 [Source:NCBI gene;Acc:100514038]	80	-66.22	1	1	2
tRF-Ala-AGC-052	ENSSSCT00000008404	ENSSSCG00000007664	AGFG2	ArfGAP with FG repeats 2 [Source:NCBI gene;Acc:100514569]	91	-60.24	1	1	2
tRF-Ala-AGC-052	ENSSSCT00000008410	ENSSSCG00000007670	ACTL6B	actin like 6B [Source:NCBI gene;Acc:100516853]	68	-29.37	1	1	2
tRF-Ala-AGC-052	ENSSSCT00000008411	ENSSSCG00000007671	TFR2	transferrin receptor 2 [Source:NCBI gene;Acc:100517580]	90	-28.73	1	1	2
tRF-Ala-AGC-052	ENSSSCT00000008433	ENSSSCG00000007692	ENSSSCG00000007692	tyrosine 3-monooxygenase/tryptophan 5-monooxygenase activation protein gamma [Source:NCBI gene;Acc:100523057]	93	-47.32	1	1	2
tRF-Ala-AGC-052	ENSSSCT00000008468	ENSSSCG00000007723	RCC1L	RCC1 like [Source:NCBI gene;Acc:100513850]	87	-86.21	1	1	2
tRF-Ala-AGC-052	ENSSSCT00000008480	ENSSSCG00000007735	ENSSSCG00000007735	RAB guanine nucleotide exchange factor 1 [Source:NCBI gene;Acc:100516668]	80	-17.51	1	1	2
tRF-Ala-AGC-052	ENSSSCT00000008481	ENSSSCG00000007736	TMEM248	transmembrane protein 248 [Source:NCBI gene;Acc:100516361]	53	-65.92	1	1	2
tRF-Ala-AGC-052	ENSSSCT00000008483	ENSSSCG00000007738	ENSSSCG00000007738	argininosuccinate lyase [Source:NCBI gene;Acc:100517757]	97	-35.13	1	1	2
tRF-Ala-AGC-052	ENSSSCT00000008491	ENSSSCG00000007744	PHKG1	phosphorylase kinase catalytic subunit gamma 1 [Source:NCBI gene;Acc:397548]	63	-71.29	1	1	2
tRF-Ala-AGC-052	ENSSSCT00000008500	ENSSSCG00000007753	C16orf58	chromosome 3 C16orf58 homolog [Source:NCBI gene;Acc:102165338]	88	-51.35	1	1	2
tRF-Ala-AGC-052	ENSSSCT00000008509	ENSSSCG00000031247	KAT8	lysine acetyltransferase 8 [Source:NCBI gene;Acc:100522367]	81	-70.19	1	1	2
tRF-Ala-AGC-052	ENSSSCT00000008512	ENSSSCG00000007765	PRSS53	serine protease 53 [Source:NCBI gene;Acc:100511557]	93	-62.6	1	1	2
tRF-Ala-AGC-052	ENSSSCT00000008527	ENSSSCG00000007780	ZNF629	zinc finger protein 629 [Source:NCBI gene;Acc:100513588]	81	-93.27	1	1	2
tRF-Ala-AGC-052	ENSSSCT00000008586	ENSSSCG00000007836	SCNN1G	sodium channel epithelial 1 gamma subunit [Source:NCBI gene;Acc:100522244]	75	-39.36	1	1	2
tRF-Ala-AGC-052	ENSSSCT00000008612	ENSSSCG00000007861	GP2	glycoprotein 2 [Source:NCBI gene;Acc:100303610]	63	-22.9	1	1	2
tRF-Ala-AGC-052	ENSSSCT00000008657	ENSSSCG00000007901	CIITA	class II major histocompatibility complex transactivator [Source:NCBI gene;Acc:106509697]	97	-17.69	1	1	2
tRF-Ala-AGC-052	ENSSSCT00000008664	ENSSSCG00000007907	USP7	ubiquitin specific peptidase 7 [Source:NCBI gene;Acc:100190899]	91	-23.31	1	1	2
tRF-Ala-AGC-052	ENSSSCT00000008679	ENSSSCG00000007919	ENSSSCG00000007919	ALG1, chitobiosyldiphosphodolichol beta-mannosyltransferase [Source:NCBI gene;Acc:100524193]	93	-41.99	1	1	2
tRF-Ala-AGC-052	ENSSSCT00000008686	ENSSSCG00000007925	NAGPA	N-acetylglucosamine-1-phosphodiester alpha-N-acetylglucosaminidase [Source:NCBI gene;Acc:100512596]	56	-16.07	1	1	2
tRF-Ala-AGC-052	ENSSSCT00000008694	ENSSSCG00000007932	ROGDI	rogdi atypical leucine zipper [Source:NCBI gene;Acc:100525282]	84	-16.02	1	1	2
tRF-Ala-AGC-052	ENSSSCT00000008701	ENSSSCG00000007939	ANKS3	ankyrin repeat and sterile alpha motif domain containing 3 [Source:NCBI gene;Acc:100511250]	87	-19.22	1	1	2
tRF-Ala-AGC-052	ENSSSCT00000008704	ENSSSCG00000007942	HMOX2	heme oxygenase 2 [Source:NCBI gene;Acc:396622]	74	-19.7	1	1	2
tRF-Ala-AGC-052	ENSSSCT00000008707	ENSSSCG00000007944	ENSSSCG00000007944	mitochondrial import inner membrane translocase subunit TIM16 [Source:NCBI gene;Acc:100513346]	64	-34.33	1	1	2
tRF-Ala-AGC-052	ENSSSCT00000008727	ENSSSCG00000007964	ENSSSCG00000007964	MEFV, pyrin innate immunity regulator [Source:NCBI gene;Acc:100517333]	68	-22.02	1	1	2
tRF-Ala-AGC-052	ENSSSCT00000008742	ENSSSCG00000007979	LUC7L	LUC7 like [Source:NCBI gene;Acc:100737615]	61	-40.41	1	1	2
tRF-Ala-AGC-052	ENSSSCT00000008752	ENSSSCG00000007987	DECR2	2,4-dienoyl-CoA reductase 2 [Source:NCBI gene;Acc:100524368]	94	-23.93	1	1	2
tRF-Ala-AGC-052	ENSSSCT00000008753	ENSSSCG00000007988	JMJD8	jumonji domain containing 8 [Source:NCBI gene;Acc:100511444]	67	-19.96	1	1	2
tRF-Ala-AGC-052	ENSSSCT00000008766	ENSSSCG00000007998	RHBDL1	rhomboid like 1 [Source:NCBI gene;Acc:102164926]	70	-19.94	1	1	2
tRF-Ala-AGC-052	ENSSSCT00000008769	ENSSSCG00000008001	ENSSSCG00000008001	mesothelin [Source:NCBI gene;Acc:100524016]	73	-134.79	1	1	2
tRF-Ala-AGC-052	ENSSSCT00000008772	ENSSSCG00000008004	FAM173A	family with sequence similarity 173 member A [Source:NCBI gene;Acc:100526101]	89	-58.97	1	1	2
tRF-Ala-AGC-052	ENSSSCT00000008774	ENSSSCG00000008006	FBXL16	F-box and leucine rich repeat protein 16 [Source:NCBI gene;Acc:100511074]	85	-46.32	1	1	2
tRF-Ala-AGC-052	ENSSSCT00000008780	ENSSSCG00000008012	HAGH	hydroxyacylglutathione hydrolase [Source:NCBI gene;Acc:100624780]	67	-16	1	1	2
tRF-Ala-AGC-052	ENSSSCT00000008786	ENSSSCG00000008018	MAPK8IP3	mitogen-activated protein kinase 8 interacting protein 3 [Source:NCBI gene;Acc:100521718]	98	-28.46	1	1	2
tRF-Ala-AGC-052	ENSSSCT00000008791	ENSSSCG00000008022	TELO2	telomere maintenance 2 [Source:NCBI gene;Acc:100514221]	56	-23.19	1	1	2
tRF-Ala-AGC-052	ENSSSCT00000008809	ENSSSCG00000008038	SLC9A3R2	SLC9A3 regulator 2 [Source:NCBI gene;Acc:100192448]	53	-79.42	1	1	2
tRF-Ala-AGC-052	ENSSSCT00000008811	ENSSSCG00000008040	TSC2	TSC complex subunit 2 [Source:NCBI gene;Acc:100505408]	84	-90.45	1	1	2
tRF-Ala-AGC-052	ENSSSCT00000008812	ENSSSCG00000008041	PKD1	polycystin 1, transient receptor potential channel interacting [Source:NCBI gene;Acc:100516429]	92	-71.63	1	1	2
tRF-Ala-AGC-052	ENSSSCT00000008829	ENSSSCG00000008057	ENSSSCG00000008057	amidohydrolase domain containing 2 [Source:NCBI gene;Acc:100518775]	61	-28.16	1	1	2
tRF-Ala-AGC-052	ENSSSCT00000008849	ENSSSCG00000030204	IPPK	inositol-pentakisphosphate 2-kinase [Source:NCBI gene;Acc:100739651]	97	-24.07	1	1	2
tRF-Ala-AGC-052	ENSSSCT00000008852	ENSSSCG00000008079	FAM120A	constitutive coactivator of PPAR-gamma-like protein 1 [Source:NCBI gene;Acc:100514399]	91	-19.59	1	1	2
tRF-Ala-AGC-052	ENSSSCT00000008870	ENSSSCG00000008097	TTL	tubulin tyrosine ligase [Source:NCBI gene;Acc:445530]	87	-37.62	1	1	2
tRF-Ala-AGC-052	ENSSSCT00000008874	ENSSSCG00000008101	FBLN7	fibulin 7 [Source:NCBI gene;Acc:102162371]	99	-19.76	1	1	2
tRF-Ala-AGC-052	ENSSSCT00000008875	ENSSSCG00000026954	TMEM87B	transmembrane protein 87B [Source:NCBI gene;Acc:100737870]	50	-17	1	1	2
tRF-Ala-AGC-052	ENSSSCT00000008895	ENSSSCG00000008119	KCNIP3	potassium voltage-gated channel interacting protein 3 [Source:NCBI gene;Acc:100524248]	83	-38.5	1	1	2
tRF-Ala-AGC-052	ENSSSCT00000008898	ENSSSCG00000008122	ADRA2B	adrenoceptor alpha 2B [Source:NCBI gene;Acc:641353]	63	-44.79	1	1	2
tRF-Ala-AGC-052	ENSSSCT00000008907	ENSSSCG00000008130	CIAO1	cytosolic iron-sulfur assembly component 1 [Source:NCBI gene;Acc:100738991]	92	-19.76	1	1	2
tRF-Ala-AGC-052	ENSSSCT00000008914	ENSSSCG00000008137	ENSSSCG00000008137	LIM zinc finger domain containing 1 [Source:NCBI gene;Acc:100511559]	69	-35.15	1	1	2
tRF-Ala-AGC-052	ENSSSCT00000008930	ENSSSCG00000008153	SLC9A2	solute carrier family 9 member A2 [Source:NCBI gene;Acc:100101921]	52	-14.43	1	1	2
tRF-Ala-AGC-052	ENSSSCT00000008945	ENSSSCG00000008168	RNF149	ring finger protein 149 [Source:NCBI gene;Acc:100519085]	72	-22.82	1	1	2
tRF-Ala-AGC-052	ENSSSCT00000008948	ENSSSCG00000008171	NPAS2	neuronal PAS domain protein 2 [Source:NCBI gene;Acc:100521893]	96	-28.06	1	1	2
tRF-Ala-AGC-052	ENSSSCT00000008972	ENSSSCG00000008193	ZAP70	tyrosine-protein kinase ZAP-70 [Source:NCBI gene;Acc:100739325]	66	-17.17	1	1	2
tRF-Ala-AGC-052	ENSSSCT00000008978	ENSSSCG00000008197	SEMA4C	semaphorin 4C [Source:NCBI gene;Acc:100525283]	92	-23.24	1	1	2
tRF-Ala-AGC-052	ENSSSCT00000008980	ENSSSCG00000026939	LMAN2L	lectin, mannose binding 2 like [Source:NCBI gene;Acc:100627779]	78	-18.76	1	1	2
tRF-Ala-AGC-052	ENSSSCT00000008982	ENSSSCG00000008201	CNNM3	cyclin and CBS domain divalent metal cation transport mediator 3 [Source:NCBI gene;Acc:100512161]	64	-23.78	1	1	2
tRF-Ala-AGC-052	ENSSSCT00000008998	ENSSSCG00000008217	CD8A	CD8a molecule [Source:NCBI gene;Acc:396627]	66	-17	1	1	2
tRF-Ala-AGC-052	ENSSSCT00000009013	ENSSSCG00000008230	ATOH8	atonal bHLH transcription factor 8 [Source:NCBI gene;Acc:100523367]	52	-23.65	1	1	2
tRF-Ala-AGC-052	ENSSSCT00000009020	ENSSSCG00000008237	RETSAT	retinol saturase [Source:NCBI gene;Acc:100519138]	55	-18.97	1	1	2
tRF-Ala-AGC-052	ENSSSCT00000009044	ENSSSCG00000037620	ENSSSCG00000037620	lithostathine-like [Source:NCBI gene;Acc:100624628]	56	-42.6	1	1	2
tRF-Ala-AGC-052	ENSSSCT00000009047	ENSSSCG00000008261	HK2	hexokinase 2 [Source:NCBI gene;Acc:494561]	51	-46.33	1	1	2
tRF-Ala-AGC-052	ENSSSCT00000009048	ENSSSCG00000008262	SEMA4F	ssemaphorin 4F [Source:NCBI gene;Acc:100512275]	67	-34.67	1	1	2
tRF-Ala-AGC-052	ENSSSCT00000009093	ENSSSCG00000008302	FBXO41	F-box protein 41 [Source:NCBI gene;Acc:100517089]	51	-34.45	1	1	2
tRF-Ala-AGC-052	ENSSSCT00000009094	ENSSSCG00000008303	CCT7	chaperonin containing TCP1 subunit 7 [Source:NCBI gene;Acc:100322871]	55	-26.01	1	1	2
tRF-Ala-AGC-052	ENSSSCT00000009097	ENSSSCG00000008306	NOTO	notochord homeobox [Source:NCBI gene;Acc:100521005]	68	-20.66	1	1	2
tRF-Ala-AGC-052	ENSSSCT00000009098	ENSSSCG00000008307	SFXN5	sideroflexin 5 [Source:NCBI gene;Acc:100621633]	65	-69.02	1	1	2
tRF-Ala-AGC-052	ENSSSCT00000009099	ENSSSCG00000008308	EMX1	empty spiracles homeobox 1 [Source:NCBI gene;Acc:100521187]	95	-17.34	1	1	2
tRF-Ala-AGC-052	ENSSSCT00000009100	ENSSSCG00000008309	ENSSSCG00000008309	sepiapterin reductase [Source:NCBI gene;Acc:100521367]	85	-25.46	1	1	2
tRF-Ala-AGC-052	ENSSSCT00000009102	ENSSSCG00000008311	CYP26B1	cytochrome P450 26B1 [Source:NCBI gene;Acc:100521659]	65	-23.66	1	1	2
tRF-Ala-AGC-052	ENSSSCT00000009108	ENSSSCG00000008317	ENSSSCG00000008317	testis expressed 261 [Source:NCBI gene;Acc:100522925]	77	-73.97	1	1	2
tRF-Ala-AGC-052	ENSSSCT00000009109	ENSSSCG00000008318	VAX2	ventral anterior homeobox 2 [Source:NCBI gene;Acc:100739541]	82	-17	1	1	2
tRF-Ala-AGC-052	ENSSSCT00000009138	ENSSSCG00000008344	ARHGAP25	Rho GTPase activating protein 25 [Source:NCBI gene;Acc:100514401]	81	-17.2	1	1	2
tRF-Ala-AGC-052	ENSSSCT00000009142	ENSSSCG00000008348	PLEK	pleckstrin [Source:NCBI gene;Acc:100516257]	59	-19.18	1	1	2
tRF-Ala-AGC-052	ENSSSCT00000009157	ENSSSCG00000008363	AFTPH	aftiphilin [Source:NCBI gene;Acc:100518778]	97	-18.99	1	1	2
tRF-Ala-AGC-052	ENSSSCT00000009180	ENSSSCG00000008384	C2orf74	chromosome 3 C2orf74 homolog [Source:NCBI gene;Acc:100522433]	92	-17.17	1	1	2
tRF-Ala-AGC-052	ENSSSCT00000009215	ENSSSCG00000008415	ENSSSCG00000008415	ankyrin repeat and SOCS box containing 3 [Source:NCBI gene;Acc:100518009]	79	-18.01	1	1	2
tRF-Ala-AGC-052	ENSSSCT00000009223	ENSSSCG00000008422	ENSSSCG00000008422	stonin 1 [Source:NCBI gene;Acc:100623273]	63	-16.18	1	1	2
tRF-Ala-AGC-052	ENSSSCT00000009288	ENSSSCG00000008486	GALM	galactose mutarotase [Source:NCBI gene;Acc:399536]	99	-22.81	1	1	2
tRF-Ala-AGC-052	ENSSSCT00000009303	ENSSSCG00000008501	VIT	vitrin [Source:NCBI gene;Acc:100524557]	99	-26.9	1	1	2
tRF-Ala-AGC-052	ENSSSCT00000009326	ENSSSCG00000008522	XDH	xanthine dehydrogenase [Source:NCBI gene;Acc:100515259]	96	-16.55	1	1	2
tRF-Ala-AGC-052	ENSSSCT00000009340	ENSSSCG00000008536	WDR43	WD repeat domain 43 [Source:NCBI gene;Acc:100519832]	61	-18.83	1	1	2
tRF-Ala-AGC-052	ENSSSCT00000009353	ENSSSCG00000008548	SUPT7L	SPT7 like, STAGA complex gamma subunit [Source:NCBI gene;Acc:100521661]	89	-18.65	1	1	2
tRF-Ala-AGC-052	ENSSSCT00000009358	ENSSSCG00000008553	PREB	prolactin regulatory element binding [Source:NCBI gene;Acc:100522734]	62	-41.32	1	1	2
tRF-Ala-AGC-052	ENSSSCT00000009365	ENSSSCG00000008560	DPYSL5	dihydropyrimidinase like 5 [Source:NCBI gene;Acc:100511810]	69	-17.34	1	1	2
tRF-Ala-AGC-052	ENSSSCT00000009406	ENSSSCG00000008595	APOB	apolipoprotein B [Source:NCBI gene;Acc:100523371]	92	-45.3	1	1	2
tRF-Ala-AGC-052	ENSSSCT00000009410	ENSSSCG00000008599	ENSSSCG00000008599	b(0,+)-type amino acid transporter 1-like [Source:NCBI gene;Acc:100523732]	70	-23.83	1	1	2
tRF-Ala-AGC-052	ENSSSCT00000009418	ENSSSCG00000008607	ENSSSCG00000008607	cytosolic 5'-nucleotidase 1B [Source:NCBI gene;Acc:100516797]	64	-21.02	1	1	2
tRF-Ala-AGC-052	ENSSSCT00000009445	ENSSSCG00000008633	PDIA6	protein disulfide isomerase family A member 6 [Source:NCBI gene;Acc:100499564]	86	-17.14	1	1	2
tRF-Ala-AGC-052	ENSSSCT00000009450	ENSSSCG00000008638	YWHAQ	tyrosine 3-monooxygenase/tryptophan 5-monooxygenase activation protein theta [Source:NCBI gene;Acc:100048964]	66	-22.26	1	1	2
tRF-Ala-AGC-052	ENSSSCT00000009452	ENSSSCG00000008640	IAH1	isoamyl acetate hydrolyzing esterase 1 (putative) [Source:NCBI gene;Acc:100622648]	89	-32.91	1	1	2
tRF-Ala-AGC-052	ENSSSCT00000009465	ENSSSCG00000029334	MYT1L	myelin transcription factor 1 like [Source:NCBI gene;Acc:100626723]	55	-25.17	1	1	2
tRF-Ala-AGC-052	ENSSSCT00000009495	ENSSSCG00000008678	TMEM129	transmembrane protein 129 [Source:NCBI gene;Acc:100513413]	56	-97.79	1	1	2
tRF-Ala-AGC-052	ENSSSCT00000009515	ENSSSCG00000008697	HTT	huntingtin [Source:NCBI gene;Acc:397014]	57	-21.07	1	1	2
tRF-Ala-AGC-052	ENSSSCT00000009516	ENSSSCG00000008698	RGS12	regulator of G protein signaling 12 [Source:NCBI gene;Acc:100620283]	95	-64.77	1	1	2
tRF-Ala-AGC-052	ENSSSCT00000009541	ENSSSCG00000008721	ABLIM2	actin binding LIM protein family member 2 [Source:NCBI gene;Acc:100522624]	56	-89.71	1	1	2
tRF-Ala-AGC-052	ENSSSCT00000009544	ENSSSCG00000008724	ACOX3	acyl-CoA oxidase 3, pristanoyl [Source:NCBI gene;Acc:100523005]	65	-21.66	1	1	2
tRF-Ala-AGC-052	ENSSSCT00000009565	ENSSSCG00000008742	CD38	CD38 molecule [Source:NCBI gene;Acc:100511702]	81	-24.37	1	1	2
tRF-Ala-AGC-052	ENSSSCT00000009582	ENSSSCG00000008758	SLC34A2	solute carrier family 34 member 2 [Source:NCBI gene;Acc:641347]	96	-17.34	1	1	2
tRF-Ala-AGC-052	ENSSSCT00000009598	ENSSSCG00000008773	PGM2	phosphoglucomutase 2 [Source:NCBI gene;Acc:100522261]	91	-21.9	1	1	2
tRF-Ala-AGC-052	ENSSSCT00000009599	ENSSSCG00000028983	TBC1D1	TBC1 domain family member 1 [Source:NCBI gene;Acc:100524447]	76	-21.1	1	1	2
tRF-Ala-AGC-052	ENSSSCT00000009650	ENSSSCG00000008820	TEC	tec protein tyrosine kinase [Source:NCBI gene;Acc:404277]	80	-15.7	1	1	2
tRF-Ala-AGC-052	ENSSSCT00000009671	ENSSSCG00000008835	RASL11B	RAS like family 11 member B [Source:NCBI gene;Acc:100521670]	75	-35.42	1	1	2
tRF-Ala-AGC-052	ENSSSCT00000009706	ENSSSCG00000008866	GUCY1A1	guanylate cyclase 1 soluble subunit alpha 1 [Source:NCBI gene;Acc:553100]	88	-21.5	1	1	2
tRF-Ala-AGC-052	ENSSSCT00000009715	ENSSSCG00000008874	TMEM144	transmembrane protein 144 [Source:NCBI gene;Acc:100516327]	57	-17.82	1	1	2
tRF-Ala-AGC-052	ENSSSCT00000009861	ENSSSCG00000009004	SFRP2	secreted frizzled related protein 2 [Source:NCBI gene;Acc:100516027]	50	-19.54	1	1	2
tRF-Ala-AGC-052	ENSSSCT00000009890	ENSSSCG00000009031	EDNRA	endothelin receptor type A [Source:NCBI gene;Acc:397457]	56	-17.17	1	1	2
tRF-Ala-AGC-052	ENSSSCT00000009924	ENSSSCG00000009060	MAML3	mastermind like transcriptional coactivator 3 [Source:NCBI gene;Acc:100626233]	55	-40.29	1	1	2
tRF-Ala-AGC-052	ENSSSCT00000009973	ENSSSCG00000009106	PDE5A	phosphodiesterase 5A [Source:NCBI gene;Acc:397616]	99	-17.72	1	1	2
tRF-Ala-AGC-052	ENSSSCT00000009995	ENSSSCG00000031348	ENSSSCG00000031348	alpha kinase 1 [Source:NCBI gene;Acc:100514116]	99	-20.57	1	1	2
tRF-Ala-AGC-052	ENSSSCT00000010025	ENSSSCG00000023548	GSTCD	glutathione S-transferase C-terminal domain containing [Source:NCBI gene;Acc:100624822]	93	-15.83	1	1	2
tRF-Ala-AGC-052	ENSSSCT00000010057	ENSSSCG00000009184	ADH4	alcohol dehydrogenase 4 (class II), pi polypeptide [Source:NCBI gene;Acc:100513366]	92	-20.77	1	1	2
tRF-Ala-AGC-052	ENSSSCT00000010202	ENSSSCG00000009314	FLT3	fms related tyrosine kinase 3 [Source:NCBI gene;Acc:100515445]	88	-39	1	1	2
tRF-Ala-AGC-052	ENSSSCT00000010217	ENSSSCG00000029456	SLC7A1	solute carrier family 7 member 1 [Source:NCBI gene;Acc:503545]	79	-60.75	1	1	2
tRF-Ala-AGC-052	ENSSSCT00000010230	ENSSSCG00000009335	B3GLCT	beta 3-glucosyltransferase [Source:NCBI gene;Acc:100517236]	82	-21.52	1	1	2
tRF-Ala-AGC-052	ENSSSCT00000010289	ENSSSCG00000009390	SPRYD7	SPRY domain containing 7 [Source:NCBI gene;Acc:100155063]	94	-18.74	1	1	2
tRF-Ala-AGC-052	ENSSSCT00000010296	ENSSSCG00000009397	CAB39L	calcium binding protein 39 like [Source:NCBI gene;Acc:100519104]	97	-17.5	1	1	2
tRF-Ala-AGC-052	ENSSSCT00000010319	ENSSSCG00000009417	SPERT	spermatid associated [Source:NCBI gene;Acc:100522270]	61	-75.66	1	1	2
tRF-Ala-AGC-052	ENSSSCT00000010342	ENSSSCG00000009435	NAA16	N(alpha)-acetyltransferase 16, NatA auxiliary subunit [Source:NCBI gene;Acc:100158125]	94	-17.51	1	1	2
tRF-Ala-AGC-052	ENSSSCT00000010413	ENSSSCG00000027851	ENSSSCG00000027851	NA	79	-25.24	1	1	2
tRF-Ala-AGC-052	ENSSSCT00000010419	ENSSSCG00000009502	UGGT2	UDP-glucose glycoprotein glucosyltransferase 2 [Source:NCBI gene;Acc:100154594]	99	-17.69	1	1	2
tRF-Ala-AGC-052	ENSSSCT00000010434	ENSSSCG00000009516	UBAC2	UBA domain containing 2 [Source:NCBI gene;Acc:100521745]	71	-16	1	1	2
tRF-Ala-AGC-052	ENSSSCT00000010463	ENSSSCG00000009545	COL4A2	collagen type IV alpha 2 chain [Source:NCBI gene;Acc:100153454]	51	-58.34	1	1	2
tRF-Ala-AGC-052	ENSSSCT00000010477	ENSSSCG00000009558	F10	coagulation factor X [Source:NCBI gene;Acc:733662]	66	-126.46	1	1	2
tRF-Ala-AGC-052	ENSSSCT00000010480	ENSSSCG00000009560	TFDP1	transcription factor Dp-1 [Source:NCBI gene;Acc:100621036]	50	-21.71	1	1	2
tRF-Ala-AGC-052	ENSSSCT00000010488	ENSSSCG00000009567	RASA3	RAS p21 protein activator 3 [Source:NCBI gene;Acc:100519683]	85	-38.21	1	1	2
tRF-Ala-AGC-052	ENSSSCT00000010536	ENSSSCG00000009613	DMTN	dematin actin binding protein [Source:NCBI gene;Acc:100157264]	84	-18.65	1	1	2
tRF-Ala-AGC-052	ENSSSCT00000010537	ENSSSCG00000009614	FAM160B2	family with sequence similarity 160 member B2 [Source:NCBI gene;Acc:100155695]	97	-59.52	1	1	2
tRF-Ala-AGC-052	ENSSSCT00000010541	ENSSSCG00000009617	REEP4	receptor accessory protein 4 [Source:NCBI gene;Acc:100153624]	63	-20.21	1	1	2
tRF-Ala-AGC-052	ENSSSCT00000010547	ENSSSCG00000009621	PHYHIP	phytanoyl-CoA 2-hydroxylase interacting protein [Source:NCBI gene;Acc:100155255]	58	-43.81	1	1	2
tRF-Ala-AGC-052	ENSSSCT00000010548	ENSSSCG00000009622	POLR3D	RNA polymerase III subunit D [Source:NCBI gene;Acc:100154035]	58	-16.21	1	1	2
tRF-Ala-AGC-052	ENSSSCT00000010669	ENSSSCG00000009732	CHFR	checkpoint with forkhead and ring finger domains [Source:NCBI gene;Acc:100154400]	79	-15.6	1	1	2
tRF-Ala-AGC-052	ENSSSCT00000010692	ENSSSCG00000009753	TMEM132C	transmembrane protein 132C [Source:NCBI gene;Acc:100623362]	91	-33.84	1	1	2
tRF-Ala-AGC-052	ENSSSCT00000010728	ENSSSCG00000009786	HIP1R	huntingtin interacting protein 1 related [Source:NCBI gene;Acc:100154116]	65	-83.26	1	1	2
tRF-Ala-AGC-052	ENSSSCT00000010738	ENSSSCG00000009796	LRRC43	leucine rich repeat containing 43 [Source:NCBI gene;Acc:100739692]	51	-19.72	1	1	2
tRF-Ala-AGC-052	ENSSSCT00000010750	ENSSSCG00000009807	RHOF	ras homolog family member F, filopodia associated [Source:NCBI gene;Acc:100144500]	58	-15.22	1	1	2
tRF-Ala-AGC-052	ENSSSCT00000010751	ENSSSCG00000009808	TMEM120B	transmembrane protein 120B [Source:NCBI gene;Acc:100525612]	61	-98.37	1	1	2
tRF-Ala-AGC-052	ENSSSCT00000010780	ENSSSCG00000009836	ACAD10	acyl-CoA dehydrogenase family member 10 [Source:NCBI gene;Acc:100157748]	83	-24.3	1	1	2
tRF-Ala-AGC-052	ENSSSCT00000010798	ENSSSCG00000009852	VSIG10	V-set and immunoglobulin domain containing 10 [Source:NCBI gene;Acc:100153531]	82	-15.41	1	1	2
tRF-Ala-AGC-052	ENSSSCT00000010808	ENSSSCG00000009860	FBXW8	F-box and WD repeat domain containing 8 [Source:NCBI gene;Acc:100156796]	80	-17.27	1	1	2
tRF-Ala-AGC-052	ENSSSCT00000010816	ENSSSCG00000009868	RBM19	RNA binding motif protein 19 [Source:NCBI gene;Acc:100156794]	72	-18.79	1	1	2
tRF-Ala-AGC-052	ENSSSCT00000010820	ENSSSCG00000009872	PLBD2	phospholipase B domain containing 2 [Source:NCBI gene;Acc:100156824]	77	-21.46	1	1	2
tRF-Ala-AGC-052	ENSSSCT00000010829	ENSSSCG00000009880	SLC8B1	solute carrier family 8 member B1 [Source:NCBI gene;Acc:100157056]	59	-36.24	1	1	2
tRF-Ala-AGC-052	ENSSSCT00000010864	ENSSSCG00000009914	MLEC	malectin [Source:NCBI gene;Acc:100156249]	66	-34.27	1	1	2
tRF-Ala-AGC-052	ENSSSCT00000010883	ENSSSCG00000009931	MVK	mevalonate kinase [Source:NCBI gene;Acc:100152230]	81	-28.35	1	1	2
tRF-Ala-AGC-052	ENSSSCT00000010890	ENSSSCG00000009938	UNG	uracil DNA glycosylase [Source:NCBI gene;Acc:100519979]	95	-38.44	1	1	2
tRF-Ala-AGC-052	ENSSSCT00000010896	ENSSSCG00000009944	CORO1C	coronin 1C [Source:NCBI gene;Acc:100156622]	53	-19.56	1	1	2
tRF-Ala-AGC-052	ENSSSCT00000010903	ENSSSCG00000009951	SGSM1	small G protein signaling modulator 1 [Source:NCBI gene;Acc:100152606]	98	-17.34	1	1	2
tRF-Ala-AGC-052	ENSSSCT00000010935	ENSSSCG00000009979	NEFH	neurofilament heavy [Source:NCBI gene;Acc:100156492]	63	-22.02	1	1	2
tRF-Ala-AGC-052	ENSSSCT00000010939	ENSSSCG00000025186	ASCC2	activating signal cointegrator 1 complex subunit 2 [Source:NCBI gene;Acc:100515281]	82	-18.63	1	1	2
tRF-Ala-AGC-052	ENSSSCT00000010948	ENSSSCG00000025869	CABP7	calcium binding protein 7 [Source:NCBI gene;Acc:100738645]	56	-36.84	1	1	2
tRF-Ala-AGC-052	ENSSSCT00000010951	ENSSSCG00000009994	MTMR3	myotubularin related protein 3 [Source:NCBI gene;Acc:100157292]	51	-29.04	1	1	2
tRF-Ala-AGC-052	ENSSSCT00000010955	ENSSSCG00000009998	CASTOR1	cytosolic arginine sensor for mTORC1 subunit 1 [Source:NCBI gene;Acc:100157272]	88	-35.77	1	1	2
tRF-Ala-AGC-052	ENSSSCT00000010956	ENSSSCG00000009999	TBC1D10A	TBC1 domain family member 10A [Source:NCBI gene;Acc:100156070]	92	-36.73	1	1	2
tRF-Ala-AGC-052	ENSSSCT00000010969	ENSSSCG00000010012	SLC35E4	solute carrier family 35 member E4 [Source:NCBI gene;Acc:100158095]	75	-22.95	1	1	2
tRF-Ala-AGC-052	ENSSSCT00000010981	ENSSSCG00000010024	RNF185	ring finger protein 185 [Source:NCBI gene;Acc:100157569]	74	-17.94	1	1	2
tRF-Ala-AGC-052	ENSSSCT00000010983	ENSSSCG00000010026	PIK3IP1	phosphoinositide-3-kinase interacting protein 1 [Source:NCBI gene;Acc:100155147]	98	-59.58	1	1	2
tRF-Ala-AGC-052	ENSSSCT00000010989	ENSSSCG00000010032	PISD	phosphatidylserine decarboxylase [Source:NCBI gene;Acc:100153506]	73	-23.07	1	1	2
tRF-Ala-AGC-052	ENSSSCT00000010990	ENSSSCG00000010033	PRR14L	proline rich 14 like [Source:NCBI gene;Acc:100156356]	98	-35.76	1	1	2
tRF-Ala-AGC-052	ENSSSCT00000011014	ENSSSCG00000010053	ENSSSCG00000010053	sperm antigen with calponin homology and coiled-coil domains 1 like [Source:NCBI gene;Acc:100519740]	92	-23.97	1	1	2
tRF-Ala-AGC-052	ENSSSCT00000011015	ENSSSCG00000010054	ADORA2A	adenosine A2a receptor [Source:NCBI gene;Acc:503661]	58	-18	1	1	2
tRF-Ala-AGC-052	ENSSSCT00000011016	ENSSSCG00000010055	GGT5	gamma-glutamyltransferase 5 [Source:NCBI gene;Acc:100157523]	88	-40.7	1	1	2
tRF-Ala-AGC-052	ENSSSCT00000011020	ENSSSCG00000010059	GUCD1	guanylyl cyclase domain containing 1 [Source:NCBI gene;Acc:100154708]	90	-45.51	1	1	2
tRF-Ala-AGC-052	ENSSSCT00000011029	ENSSSCG00000010068	ENSSSCG00000010068	solute carrier family 2 member 11 [Source:NCBI gene;Acc:100125552]	99	-48.44	1	1	2
tRF-Ala-AGC-052	ENSSSCT00000011031	ENSSSCG00000010070	SMARCB1	SWI/SNF related, matrix associated, actin dependent regulator of chromatin, subfamily b, member 1 [Source:NCBI gene;Acc:100154735]	82	-56.44	1	1	2
tRF-Ala-AGC-052	ENSSSCT00000011040	ENSSSCG00000010079	PPM1F	protein phosphatase, Mg2+/Mn2+ dependent 1F [Source:NCBI gene;Acc:100152687]	76	-22.5	1	1	2
tRF-Ala-AGC-052	ENSSSCT00000011056	ENSSSCG00000010095	CRKL	CRK like proto-oncogene, adaptor protein [Source:NCBI gene;Acc:100525363]	66	-43.96	1	1	2
tRF-Ala-AGC-052	ENSSSCT00000011058	ENSSSCG00000010097	LZTR1	leucine zipper like transcription regulator 1 [Source:NCBI gene;Acc:100525839]	87	-36.71	1	1	2
tRF-Ala-AGC-052	ENSSSCT00000011062	ENSSSCG00000010101	P2RX6	purinergic receptor P2X 6 [Source:NCBI gene;Acc:100515342]	56	-63.03	1	1	2
tRF-Ala-AGC-052	ENSSSCT00000011072	ENSSSCG00000010111	DGCR2	DiGeorge syndrome critical region gene 2 [Source:NCBI gene;Acc:100157970]	89	-28.77	1	1	2
tRF-Ala-AGC-052	ENSSSCT00000011083	ENSSSCG00000010122	CDC45	cell division cycle 45 [Source:NCBI gene;Acc:100151862]	90	-71.42	1	1	2
tRF-Ala-AGC-052	ENSSSCT00000011089	ENSSSCG00000010128	ENSSSCG00000010128	septin 5 [Source:NCBI gene;Acc:100156312]	92	-21.49	1	1	2
tRF-Ala-AGC-052	ENSSSCT00000011093	ENSSSCG00000010132	COMT	catechol-O-methyltransferase [Source:NCBI gene;Acc:100155530]	68	-34.04	1	1	2
tRF-Ala-AGC-052	ENSSSCT00000011095	ENSSSCG00000010134	TANGO2	transport and golgi organization 2 homolog [Source:NCBI gene;Acc:100154308]	57	-47.87	1	1	2
tRF-Ala-AGC-052	ENSSSCT00000011096	ENSSSCG00000010135	DGCR8	DGCR8, microprocessor complex subunit [Source:NCBI gene;Acc:100616094]	94	-21.67	1	1	2
tRF-Ala-AGC-052	ENSSSCT00000011099	ENSSSCG00000010138	ZDHHC8	zinc finger DHHC-type containing 8 [Source:NCBI gene;Acc:100157140]	72	-17.94	1	1	2
tRF-Ala-AGC-052	ENSSSCT00000011145	ENSSSCG00000010179	ARV1	ARV1 homolog, fatty acid homeostasis modulator [Source:NCBI gene;Acc:100151849]	98	-22.19	1	1	2
tRF-Ala-AGC-052	ENSSSCT00000011150	ENSSSCG00000010184	AGT	angiotensinogen [Source:NCBI gene;Acc:100157073]	81	-18.7	1	1	2
tRF-Ala-AGC-052	ENSSSCT00000011151	ENSSSCG00000010185	GALNT2	polypeptide N-acetylgalactosaminyltransferase 2 [Source:NCBI gene;Acc:100153028]	63	-40.45	1	1	2
tRF-Ala-AGC-052	ENSSSCT00000011153	ENSSSCG00000010187	TAF5L	TATA-box binding protein associated factor 5 like [Source:NCBI gene;Acc:100155476]	58	-15.57	1	1	2
tRF-Ala-AGC-052	ENSSSCT00000011167	ENSSSCG00000010201	RASGEF1A	RasGEF domain family member 1A [Source:NCBI gene;Acc:100156683]	75	-76.9	1	1	2
tRF-Ala-AGC-052	ENSSSCT00000011229	ENSSSCG00000010259	TYSND1	trypsin domain containing 1 [Source:NCBI gene;Acc:100157601]	52	-17.25	1	1	2
tRF-Ala-AGC-052	ENSSSCT00000011237	ENSSSCG00000010267	LRRC20	leucine rich repeat containing 20 [Source:NCBI gene;Acc:100151944]	72	-80.08	1	1	2
tRF-Ala-AGC-052	ENSSSCT00000011255	ENSSSCG00000010283	SPOCK2	SPARC (osteonectin), cwcv and kazal like domains proteoglycan 2 [Source:NCBI gene;Acc:100158017]	83	-42.28	1	1	2
tRF-Ala-AGC-052	ENSSSCT00000011260	ENSSSCG00000010288	DNAJB12	DnaJ heat shock protein family (Hsp40) member B12 [Source:NCBI gene;Acc:100156234]	72	-61.5	1	1	2
tRF-Ala-AGC-052	ENSSSCT00000011279	ENSSSCG00000010306	SEC24C	SEC24 homolog C, COPII coat complex component [Source:NCBI gene;Acc:100152996]	87	-34.08	1	1	2
tRF-Ala-AGC-052	ENSSSCT00000011281	ENSSSCG00000010308	CHCHD1	coiled-coil-helix-coiled-coil-helix domain containing 1 [Source:NCBI gene;Acc:100153416]	78	-17.17	1	1	2
tRF-Ala-AGC-052	ENSSSCT00000011284	ENSSSCG00000010311	CAMK2G	calcium/calmodulin dependent protein kinase II gamma [Source:NCBI gene;Acc:397394]	68	-19.72	1	1	2
tRF-Ala-AGC-052	ENSSSCT00000011289	ENSSSCG00000010313	VCL	vinculin [Source:NCBI gene;Acc:396974]	87	-43.84	1	1	2
tRF-Ala-AGC-052	ENSSSCT00000011294	ENSSSCG00000010317	DUPD1	dual specificity phosphatase and pro isomerase domain containing 1 [Source:NCBI gene;Acc:100155430]	99	-18.36	1	1	2
tRF-Ala-AGC-052	ENSSSCT00000011296	ENSSSCG00000010319	SAMD8	sterile alpha motif domain containing 8 [Source:NCBI gene;Acc:100151793]	95	-19.53	1	1	2
tRF-Ala-AGC-052	ENSSSCT00000011329	ENSSSCG00000010348	CDHR1	cadherin related family member 1 [Source:NCBI gene;Acc:100512562]	58	-19.59	1	1	2
tRF-Ala-AGC-052	ENSSSCT00000011341	ENSSSCG00000010359	ENSSSCG00000010359	NA	76	-18.88	1	1	2
tRF-Ala-AGC-052	ENSSSCT00000011350	ENSSSCG00000010368	GLUD1	glutamate dehydrogenase 1 [Source:NCBI gene;Acc:100157162]	58	-15.22	1	1	2
tRF-Ala-AGC-052	ENSSSCT00000011358	ENSSSCG00000010376	GDF10	growth differentiation factor 10 [Source:NCBI gene;Acc:100519926]	55	-18.09	1	1	2
tRF-Ala-AGC-052	ENSSSCT00000011368	ENSSSCG00000010385	VSTM4	V-set and transmembrane domain containing 4 [Source:NCBI gene;Acc:100157009]	84	-16.18	1	1	2
tRF-Ala-AGC-052	ENSSSCT00000011396	ENSSSCG00000025787	TMEM72	transmembrane protein 72 [Source:NCBI gene;Acc:100512136]	80	-15.57	1	1	2
tRF-Ala-AGC-052	ENSSSCT00000011452	ENSSSCG00000010464	PPP1R3C	protein phosphatase 1 regulatory subunit 3C [Source:NCBI gene;Acc:641349]	99	-21.07	1	1	2
tRF-Ala-AGC-052	ENSSSCT00000011453	ENSSSCG00000010465	TNKS2	tankyrase 2 [Source:NCBI gene;Acc:100154520]	97	-27.23	1	1	2
tRF-Ala-AGC-052	ENSSSCT00000011465	ENSSSCG00000010477	CEP55	centrosomal protein 55 [Source:NCBI gene;Acc:100154549]	86	-21.37	1	1	2
tRF-Ala-AGC-052	ENSSSCT00000011481	ENSSSCG00000010493	PDLIM1	PDZ and LIM domain 1 [Source:NCBI gene;Acc:100155592]	91	-15.22	1	1	2
tRF-Ala-AGC-052	ENSSSCT00000011502	ENSSSCG00000010512	SLIT1	slit guidance ligand 1 [Source:NCBI gene;Acc:100627880]	68	-56.07	1	1	2
tRF-Ala-AGC-052	ENSSSCT00000011524	ENSSSCG00000010534	HPS1	HPS1, biogenesis of lysosomal organelles complex 3 subunit 1 [Source:NCBI gene;Acc:100049672]	79	-21.29	1	1	2
tRF-Ala-AGC-052	ENSSSCT00000011535	ENSSSCG00000010544	DNMBP	dynamin-binding protein [Source:NCBI gene;Acc:100152738]	54	-15.57	1	1	2
tRF-Ala-AGC-052	ENSSSCT00000011540	ENSSSCG00000010548	CHUK	conserved helix-loop-helix ubiquitous kinase [Source:NCBI gene;Acc:100135662]	59	-35.48	1	1	2
tRF-Ala-AGC-052	ENSSSCT00000011546	ENSSSCG00000010554	SCD	stearoyl-CoA desaturase [Source:NCBI gene;Acc:396670]	96	-25.21	1	1	2
tRF-Ala-AGC-052	ENSSSCT00000011564	ENSSSCG00000010571	ARMH3	armadillo-like helical domain containing 3 [Source:NCBI gene;Acc:100156620]	52	-17.71	1	1	2
tRF-Ala-AGC-052	ENSSSCT00000011567	ENSSSCG00000010574	LDB1	LIM domain binding 1 [Source:NCBI gene;Acc:780436]	57	-38.93	1	1	2
tRF-Ala-AGC-052	ENSSSCT00000011577	ENSSSCG00000010584	MFSD13A	major facilitator superfamily domain containing 13A [Source:NCBI gene;Acc:100157822]	56	-16.4	1	1	2
tRF-Ala-AGC-052	ENSSSCT00000011602	ENSSSCG00000010606	SLK	STE20 like kinase [Source:NCBI gene;Acc:100156642]	77	-52.3	1	1	2
tRF-Ala-AGC-052	ENSSSCT00000011609	ENSSSCG00000010613	ITPRIP	inositol 1,4,5-trisphosphate receptor interacting protein [Source:NCBI gene;Acc:100156217]	64	-22.91	1	1	2
tRF-Ala-AGC-052	ENSSSCT00000011610	ENSSSCG00000010614	CFAP58	cilia and flagella associated protein 58 [Source:NCBI gene;Acc:100152602]	71	-48.75	1	1	2
tRF-Ala-AGC-052	ENSSSCT00000011644	ENSSSCG00000010645	NHLRC2	NHL repeat containing 2 [Source:NCBI gene;Acc:100155569]	84	-16.89	1	1	2
tRF-Ala-AGC-052	ENSSSCT00000011684	ENSSSCG00000010683	GRK5	G protein-coupled receptor kinase 5 [Source:NCBI gene;Acc:100152937]	99	-39.8	1	1	2
tRF-Ala-AGC-052	ENSSSCT00000011739	ENSSSCG00000010728	CPXM2	carboxypeptidase X, M14 family member 2 [Source:NCBI gene;Acc:100153578]	72	-27.41	1	1	2
tRF-Ala-AGC-052	ENSSSCT00000011744	ENSSSCG00000010732	FAM53B	family with sequence similarity 53 member B [Source:NCBI gene;Acc:100153610]	80	-39.55	1	1	2
tRF-Ala-AGC-052	ENSSSCT00000011768	ENSSSCG00000010756	MGMT	O-6-methylguanine-DNA methyltransferase [Source:NCBI gene;Acc:100155050]	87	-29.5	1	1	2
tRF-Ala-AGC-052	ENSSSCT00000011774	ENSSSCG00000010762	DPYSL4	dihydropyrimidinase like 4 [Source:NCBI gene;Acc:100512868]	83	-123.57	1	1	2
tRF-Ala-AGC-052	ENSSSCT00000011777	ENSSSCG00000010765	INPP5A	inositol polyphosphate-5-phosphatase A [Source:NCBI gene;Acc:100512501]	58	-67.65	1	1	2
tRF-Ala-AGC-052	ENSSSCT00000011807	ENSSSCG00000010791	FUOM	fucose mutarotase [Source:NCBI gene;Acc:100152128]	63	-59.79	1	1	2
tRF-Ala-AGC-052	ENSSSCT00000011849	ENSSSCG00000010831	DUSP10	dual specificity phosphatase 10 [Source:NCBI gene;Acc:100517416]	94	-17	1	1	2
tRF-Ala-AGC-052	ENSSSCT00000011850	ENSSSCG00000010832	HHIPL2	HHIP like 2 [Source:NCBI gene;Acc:100517774]	87	-20.84	1	1	2
tRF-Ala-AGC-052	ENSSSCT00000011953	ENSSSCG00000010922	ELF3	E74 like ETS transcription factor 3 [Source:NCBI gene;Acc:100524949]	75	-53.17	1	1	2
tRF-Ala-AGC-052	ENSSSCT00000011954	ENSSSCG00000023403	ENSSSCG00000023403	leucine rich repeat containing G protein-coupled receptor 6 [Source:NCBI gene;Acc:100511400]	91	-25.59	1	1	2
tRF-Ala-AGC-052	ENSSSCT00000011955	ENSSSCG00000010923	UBE2T	ubiquitin conjugating enzyme E2 T [Source:NCBI gene;Acc:100525658]	58	-34.51	1	1	2
tRF-Ala-AGC-052	ENSSSCT00000011956	ENSSSCG00000010925	PPP1R12B	protein phosphatase 1 regulatory subunit 12B [Source:NCBI gene;Acc:100525832]	51	-26.31	1	1	2
tRF-Ala-AGC-052	ENSSSCT00000011958	ENSSSCG00000010926	SYT2	synaptotagmin 2 [Source:NCBI gene;Acc:100511582]	59	-44.65	1	1	2
tRF-Ala-AGC-052	ENSSSCT00000011961	ENSSSCG00000010929	CYB5R1	cytochrome b5 reductase 1 [Source:NCBI gene;Acc:100511951]	88	-16.62	1	1	2
tRF-Ala-AGC-052	ENSSSCT00000011991	ENSSSCG00000010955	GOLM1	golgi membrane protein 1 [Source:NCBI gene;Acc:100517183]	89	-21.24	1	1	2
tRF-Ala-AGC-052	ENSSSCT00000011992	ENSSSCG00000010956	NAA35	N(alpha)-acetyltransferase 35, NatC auxiliary subunit [Source:NCBI gene;Acc:100517363]	98	-26.49	1	1	2
tRF-Ala-AGC-052	ENSSSCT00000012021	ENSSSCG00000021761	UBAP1	ubiquitin associated protein 1 [Source:NCBI gene;Acc:100739464]	94	-40.97	1	1	2
tRF-Ala-AGC-052	ENSSSCT00000012022	ENSSSCG00000010984	KIF24	kinesin family member 24 [Source:NCBI gene;Acc:100522820]	98	-22.52	1	1	2
tRF-Ala-AGC-052	ENSSSCT00000012037	ENSSSCG00000010996	BAG1	BCL2 associated athanogene 1 [Source:NCBI gene;Acc:100513225]	96	-22.31	1	1	2
tRF-Ala-AGC-052	ENSSSCT00000012064	ENSSSCG00000011022	SVIL	supervillin [Source:NCBI gene;Acc:100518681]	98	-20.58	1	1	2
tRF-Ala-AGC-052	ENSSSCT00000012132	ENSSSCG00000011085	MLLT10	myeloid/lymphoid or mixed-lineage leukemia; translocated to, 10 [Source:NCBI gene;Acc:100521678]	75	-23.13	1	1	2
tRF-Ala-AGC-052	ENSSSCT00000012145	ENSSSCG00000015223	DDX25	DEAD-box helicase 25 [Source:NCBI gene;Acc:100523329]	87	-22.56	1	1	2
tRF-Ala-AGC-052	ENSSSCT00000012178	ENSSSCG00000011127	TAF3	TATA-box binding protein associated factor 3 [Source:NCBI gene;Acc:100620508]	91	-27.39	1	1	2
tRF-Ala-AGC-052	ENSSSCT00000012185	ENSSSCG00000011133	PFKFB3	6-phosphofructo-2-kinase/fructose-2,6-biphosphatase 3 [Source:NCBI gene;Acc:100516289]	86	-37.6	1	1	2
tRF-Ala-AGC-052	ENSSSCT00000012189	ENSSSCG00000011137	GDI2	GDP dissociation inhibitor 2 [Source:NCBI gene;Acc:414427]	52	-19.36	1	1	2
tRF-Ala-AGC-052	ENSSSCT00000012197	ENSSSCG00000011145	ASB13	ankyrin repeat and SOCS box containing 13 [Source:NCBI gene;Acc:100517911]	55	-20.17	1	1	2
tRF-Ala-AGC-052	ENSSSCT00000012210	ENSSSCG00000011147	ENSSSCG00000011147	aldo-keto reductase family 1, member C1 [Source:NCBI gene;Acc:733634]	94	-22.87	1	1	2
tRF-Ala-AGC-052	ENSSSCT00000012317	ENSSSCG00000011250	ACAA1	acetyl-CoA acyltransferase 1 [Source:NCBI gene;Acc:100515577]	66	-26.73	1	1	2
tRF-Ala-AGC-052	ENSSSCT00000012320	ENSSSCG00000011253	OXSR1	oxidative stress responsive kinase 1 [Source:NCBI gene;Acc:397618]	83	-19.58	1	1	2
tRF-Ala-AGC-052	ENSSSCT00000012324	ENSSSCG00000011257	ACVR2B	activin A receptor type 2B [Source:NCBI gene;Acc:448845]	59	-24.4	1	1	2
tRF-Ala-AGC-052	ENSSSCT00000012332	ENSSSCG00000011264	CSRNP1	cysteine and serine rich nuclear protein 1 [Source:NCBI gene;Acc:100519275]	90	-30.15	1	1	2
tRF-Ala-AGC-052	ENSSSCT00000012347	ENSSSCG00000011278	TRAK1	trafficking kinesin protein 1 [Source:NCBI gene;Acc:100522277]	84	-17.83	1	1	2
tRF-Ala-AGC-052	ENSSSCT00000012368	ENSSSCG00000011298	CDCP1	CUB domain containing protein 1 [Source:NCBI gene;Acc:100512497]	69	-27.11	1	1	2
tRF-Ala-AGC-052	ENSSSCT00000012374	ENSSSCG00000011301	ZDHHC3	zinc finger DHHC-type containing 3 [Source:NCBI gene;Acc:100621189]	54	-59.62	1	1	2
tRF-Ala-AGC-052	ENSSSCT00000012385	ENSSSCG00000011313	LIMD1	LIM domains containing 1 [Source:NCBI gene;Acc:100738579]	57	-42.75	1	1	2
tRF-Ala-AGC-052	ENSSSCT00000012393	ENSSSCG00000011318	CXCR6	C-X-C motif chemokine receptor 6 [Source:NCBI gene;Acc:414376]	86	-15.22	1	1	2
tRF-Ala-AGC-052	ENSSSCT00000012397	ENSSSCG00000011322	CCR1	C-C motif chemokine receptor 1 [Source:NCBI gene;Acc:414374]	96	-22.35	1	1	2
tRF-Ala-AGC-052	ENSSSCT00000012401	ENSSSCG00000011326	PTH1R	parathyroid hormone 1 receptor [Source:NCBI gene;Acc:397675]	86	-20.57	1	1	2
tRF-Ala-AGC-052	ENSSSCT00000012411	ENSSSCG00000011334	ENSSSCG00000011334	15 kDa protein B-like [Source:NCBI gene;Acc:100736951]	95	-25.38	1	1	2
tRF-Ala-AGC-052	ENSSSCT00000012420	ENSSSCG00000029251	ENSSSCG00000029251	microtubule associated protein 4 [Source:NCBI gene;Acc:100519172]	73	-51.82	1	1	2
tRF-Ala-AGC-052	ENSSSCT00000012430	ENSSSCG00000011353	PFKFB4	6-phosphofructo-2-kinase/fructose-2,6-biphosphatase 4 [Source:NCBI gene;Acc:100158056]	63	-40.3	1	1	2
tRF-Ala-AGC-052	ENSSSCT00000012442	ENSSSCG00000011364	NCKIPSD	NCK interacting protein with SH3 domain [Source:NCBI gene;Acc:100524278]	88	-24.42	1	1	2
tRF-Ala-AGC-052	ENSSSCT00000012468	ENSSSCG00000011390	IP6K1	inositol hexakisphosphate kinase 1 [Source:NCBI gene;Acc:100513565]	96	-19.4	1	1	2
tRF-Ala-AGC-052	ENSSSCT00000012476	ENSSSCG00000011398	SEMA3F	semaphorin 3F [Source:NCBI gene;Acc:100153225]	57	-70.07	1	1	2
tRF-Ala-AGC-052	ENSSSCT00000012484	ENSSSCG00000011404	HYAL1	hyaluronidase 1 [Source:NCBI gene;Acc:404698]	53	-17.34	1	1	2
tRF-Ala-AGC-052	ENSSSCT00000012485	ENSSSCG00000011405	HYAL2	hyaluronidase 2 [Source:NCBI gene;Acc:404697]	83	-17.51	1	1	2
tRF-Ala-AGC-052	ENSSSCT00000012487	ENSSSCG00000011407	RASSF1	Ras association domain family member 1 [Source:NCBI gene;Acc:100516830]	86	-17.38	1	1	2
tRF-Ala-AGC-052	ENSSSCT00000012488	ENSSSCG00000011408	ZMYND10	zinc finger MYND-type containing 10 [Source:NCBI gene;Acc:100518334]	97	-17.89	1	1	2
tRF-Ala-AGC-052	ENSSSCT00000012489	ENSSSCG00000011409	NPRL2	NPR2 like, GATOR1 complex subunit [Source:NCBI gene;Acc:100517004]	79	-27.9	1	1	2
tRF-Ala-AGC-052	ENSSSCT00000012492	ENSSSCG00000011412	CACNA2D2	calcium voltage-gated channel auxiliary subunit alpha2delta 2 [Source:NCBI gene;Acc:100517557]	88	-37.61	1	1	2
tRF-Ala-AGC-052	ENSSSCT00000012494	ENSSSCG00000040581	CISH	cytokine inducible SH2 containing protein [Source:NCBI gene;Acc:100518866]	55	-41.07	1	1	2
tRF-Ala-AGC-052	ENSSSCT00000012504	ENSSSCG00000011424	TEX264	testis expressed 264 [Source:NCBI gene;Acc:102161929]	63	-18.99	1	1	2
tRF-Ala-AGC-052	ENSSSCT00000012506	ENSSSCG00000011426	POC1A	POC1 centriolar protein A [Source:NCBI gene;Acc:100521113]	66	-18	1	1	2
tRF-Ala-AGC-052	ENSSSCT00000012510	ENSSSCG00000011430	DUSP7	dual specificity phosphatase 7 [Source:NCBI gene;Acc:100521473]	58	-111.98	1	1	2
tRF-Ala-AGC-052	ENSSSCT00000012514	ENSSSCG00000011434	ENSSSCG00000011434	protein phosphatase, Mg2+/Mn2+ dependent 1M [Source:NCBI gene;Acc:100524901]	94	-29.08	1	1	2
tRF-Ala-AGC-052	ENSSSCT00000012518	ENSSSCG00000011438	BAP1	BRCA1 associated protein 1 [Source:NCBI gene;Acc:100154798]	75	-63.75	1	1	2
tRF-Ala-AGC-052	ENSSSCT00000012520	ENSSSCG00000011440	SEMA3G	semaphorin 3G [Source:NCBI gene;Acc:100157653]	77	-41.33	1	1	2
tRF-Ala-AGC-052	ENSSSCT00000012539	ENSSSCG00000011458	ACTR8	ARP8 actin related protein 8 homolog [Source:NCBI gene;Acc:100154005]	95	-44.12	1	1	2
tRF-Ala-AGC-052	ENSSSCT00000012546	ENSSSCG00000011465	ENSSSCG00000011465	phosphodiesterase 12 [Source:NCBI gene;Acc:100157651]	98	-17.34	1	1	2
tRF-Ala-AGC-052	ENSSSCT00000012553	ENSSSCG00000011471	FLNB	filamin B [Source:NCBI gene;Acc:100514491]	88	-25.08	1	1	2
tRF-Ala-AGC-052	ENSSSCT00000012578	ENSSSCG00000011495	PRICKLE2	prickle planar cell polarity protein 2 [Source:NCBI gene;Acc:100520050]	89	-17.69	1	1	2
tRF-Ala-AGC-052	ENSSSCT00000012585	ENSSSCG00000011500	KBTBD8	kelch repeat and BTB domain containing 8 [Source:NCBI gene;Acc:100623982]	99	-24.3	1	1	2
tRF-Ala-AGC-052	ENSSSCT00000012630	ENSSSCG00000011540	SETD5	SET domain containing 5 [Source:NCBI gene;Acc:100152258]	91	-16.02	1	1	2
tRF-Ala-AGC-052	ENSSSCT00000012661	ENSSSCG00000011569	ENSSSCG00000011569	TatD DNase domain containing 2 [Source:NCBI gene;Acc:100523281]	53	-23.55	1	1	2
tRF-Ala-AGC-052	ENSSSCT00000012669	ENSSSCG00000011577	SLC6A1	solute carrier family 6 member 1 [Source:NCBI gene;Acc:100156668]	86	-22.71	1	1	2
tRF-Ala-AGC-052	ENSSSCT00000012699	ENSSSCG00000011602	XPC	XPC complex subunit, DNA damage recognition and repair factor [Source:NCBI gene;Acc:100514251]	70	-49.34	1	1	2
tRF-Ala-AGC-052	ENSSSCT00000012715	ENSSSCG00000011618	GATA2	GATA binding protein 2 [Source:NCBI gene;Acc:396912]	74	-16.63	1	1	2
tRF-Ala-AGC-052	ENSSSCT00000012720	ENSSSCG00000011623	TPRA1	transmembrane protein adipocyte associated 1 [Source:NCBI gene;Acc:100518934]	76	-15.22	1	1	2
tRF-Ala-AGC-052	ENSSSCT00000012756	ENSSSCG00000011652	STAG1	stromal antigen 1 [Source:NCBI gene;Acc:100525610]	65	-23.58	1	1	2
tRF-Ala-AGC-052	ENSSSCT00000012888	ENSSSCG00000011776	YEATS2	YEATS domain containing 2 [Source:NCBI gene;Acc:100512193]	84	-19.61	1	1	2
tRF-Ala-AGC-052	ENSSSCT00000012906	ENSSSCG00000011794	SENP2	SUMO specific peptidase 2 [Source:NCBI gene;Acc:100738022]	76	-40.82	1	1	2
tRF-Ala-AGC-052	ENSSSCT00000012916	ENSSSCG00000011804	RFC4	replication factor C subunit 4 [Source:NCBI gene;Acc:106504063]	93	-15.6	1	1	2
tRF-Ala-AGC-052	ENSSSCT00000012922	ENSSSCG00000011810	BCL6	BCL6, transcription repressor [Source:NCBI gene;Acc:100156549]	85	-17.17	1	1	2
tRF-Ala-AGC-052	ENSSSCT00000012931	ENSSSCG00000011819	MB21D2	Mab-21 domain containing 2 [Source:NCBI gene;Acc:100156951]	99	-17.55	1	1	2
tRF-Ala-AGC-052	ENSSSCT00000012940	ENSSSCG00000011828	FAM43A	family with sequence similarity 43 member A [Source:NCBI gene;Acc:100523468]	81	-24.81	1	1	2
tRF-Ala-AGC-052	ENSSSCT00000012944	ENSSSCG00000024109	BDH1	3-hydroxybutyrate dehydrogenase 1 [Source:NCBI gene;Acc:100511473]	90	-62.83	1	1	2
tRF-Ala-AGC-052	ENSSSCT00000012949	ENSSSCG00000011837	MELTF	melanotransferrin [Source:NCBI gene;Acc:100156949]	60	-41.25	1	1	2
tRF-Ala-AGC-052	ENSSSCT00000012978	ENSSSCG00000011864	UMPS	uridine monophosphate synthetase [Source:NCBI gene;Acc:100516340]	78	-67.15	1	1	2
tRF-Ala-AGC-052	ENSSSCT00000013021	ENSSSCG00000011899	CD80	CD80 molecule [Source:NCBI gene;Acc:397161]	90	-15.22	1	1	2
tRF-Ala-AGC-052	ENSSSCT00000013029	ENSSSCG00000011906	IGSF11	immunoglobulin superfamily member 11 [Source:NCBI gene;Acc:100511781]	92	-56.65	1	1	2
tRF-Ala-AGC-052	ENSSSCT00000013107	ENSSSCG00000011978	CPOX	coproporphyrinogen oxidase [Source:NCBI gene;Acc:100511474]	72	-20.21	1	1	2
tRF-Ala-AGC-052	ENSSSCT00000013159	ENSSSCG00000012027	ADAMTS5	ADAM metallopeptidase with thrombospondin type 1 motif 5 [Source:NCBI gene;Acc:100522952]	56	-15.39	1	1	2
tRF-Ala-AGC-052	ENSSSCT00000013172	ENSSSCG00000012040	OLIG1	oligodendrocyte transcription factor 1 [Source:NCBI gene;Acc:100620095]	54	-20.43	1	1	2
tRF-Ala-AGC-052	ENSSSCT00000013185	ENSSSCG00000012053	CBR3	carbonyl reductase 3 [Source:NCBI gene;Acc:100512990]	60	-17.67	1	1	2
tRF-Ala-AGC-052	ENSSSCT00000013221	ENSSSCG00000012087	SLC37A1	solute carrier family 37 member 1 [Source:NCBI gene;Acc:100519174]	94	-25.56	1	1	2
tRF-Ala-AGC-052	ENSSSCT00000013290	ENSSSCG00000012151	NHS	NHS actin remodeling regulator [Source:NCBI gene;Acc:100152239]	62	-19.09	1	1	2
tRF-Ala-AGC-052	ENSSSCT00000013384	ENSSSCG00000012238	TSPAN7	tetraspanin 7 [Source:NCBI gene;Acc:100526026]	94	-23.33	1	1	2
tRF-Ala-AGC-052	ENSSSCT00000013425	ENSSSCG00000012276	SYN1	synapsin I [Source:NCBI gene;Acc:100216310]	51	-48.51	1	1	2
tRF-Ala-AGC-052	ENSSSCT00000013426	ENSSSCG00000012277	TIMP1	TIMP metallopeptidase inhibitor 1 [Source:NCBI gene;Acc:396862]	54	-20.44	1	1	2
tRF-Ala-AGC-052	ENSSSCT00000013427	ENSSSCG00000012278	CFP	complement factor properdin [Source:NCBI gene;Acc:100522293]	79	-44.51	1	1	2
tRF-Ala-AGC-052	ENSSSCT00000013433	ENSSSCG00000012284	ZNF182	zinc finger protein 182 [Source:NCBI gene;Acc:100627428]	52	-25.28	1	1	2
tRF-Ala-AGC-052	ENSSSCT00000013437	ENSSSCG00000012288	CCDC120	coiled-coil domain containing 120 [Source:NCBI gene;Acc:100511487]	84	-38.15	1	1	2
tRF-Ala-AGC-052	ENSSSCT00000013438	ENSSSCG00000012290	WDR45	WD repeat domain 45 [Source:NCBI gene;Acc:100462757]	97	-39.19	1	1	2
tRF-Ala-AGC-052	ENSSSCT00000013441	ENSSSCG00000012292	SYP	synaptophysin [Source:NCBI gene;Acc:100512029]	51	-45.36	1	1	2
tRF-Ala-AGC-052	ENSSSCT00000013446	ENSSSCG00000012297	CCDC22	coiled-coil domain containing 22 [Source:NCBI gene;Acc:100512878]	73	-170.45	1	1	2
tRF-Ala-AGC-052	ENSSSCT00000013468	ENSSSCG00000012317	GSPT2	G1 to S phase transition 2 [Source:HGNC Symbol;Acc:HGNC:4622]	86	-21.85	1	1	2
tRF-Ala-AGC-052	ENSSSCT00000013477	ENSSSCG00000012324	IQSEC2	IQ motif and Sec7 domain 2 [Source:NCBI gene;Acc:100520058]	50	-44.59	1	1	2
tRF-Ala-AGC-052	ENSSSCT00000013479	ENSSSCG00000012326	RIBC1	RIB43A domain with coiled-coils 1 [Source:NCBI gene;Acc:100739016]	79	-33.44	1	1	2
tRF-Ala-AGC-052	ENSSSCT00000013482	ENSSSCG00000012329	PHF8	PHD finger protein 8 [Source:NCBI gene;Acc:100520413]	77	-19.03	1	1	2
tRF-Ala-AGC-052	ENSSSCT00000013499	ENSSSCG00000024814	PFKFB1	6-phosphofructo-2-kinase/fructose-2,6-biphosphatase 1 [Source:NCBI gene;Acc:100233197]	87	-92.87	1	1	2
tRF-Ala-AGC-052	ENSSSCT00000013518	ENSSSCG00000012361	AMER1	APC membrane recruitment protein 1 [Source:NCBI gene;Acc:100512031]	83	-58.53	1	1	2
tRF-Ala-AGC-052	ENSSSCT00000013519	ENSSSCG00000012362	ARHGEF9	Cdc42 guanine nucleotide exchange factor 9 [Source:NCBI gene;Acc:100512575]	87	-25.45	1	1	2
tRF-Ala-AGC-052	ENSSSCT00000013523	ENSSSCG00000012366	LAS1L	LAS1 like, ribosome biogenesis factor [Source:NCBI gene;Acc:100156298]	88	-17.29	1	1	2
tRF-Ala-AGC-052	ENSSSCT00000013533	ENSSSCG00000012376	GDPD2	glycerophosphodiester phosphodiesterase domain containing 2 [Source:NCBI gene;Acc:100516309]	86	-19.18	1	1	2
tRF-Ala-AGC-052	ENSSSCT00000013544	ENSSSCG00000012386	FAM155B	family with sequence similarity 155 member B [Source:NCBI gene;Acc:100518049]	76	-45.23	1	1	2
tRF-Ala-AGC-052	ENSSSCT00000013555	ENSSSCG00000012397	ENSSSCG00000012397	interleukin 2 receptor subunit gamma [Source:NCBI gene;Acc:397156]	76	-69.01	1	1	2
tRF-Ala-AGC-052	ENSSSCT00000013557	ENSSSCG00000012399	FOXO4	forkhead box O4 [Source:NCBI gene;Acc:733705]	89	-51.19	1	1	2
tRF-Ala-AGC-052	ENSSSCT00000013558	ENSSSCG00000012400	SNX12	sorting nexin 12 [Source:NCBI gene;Acc:100155023]	82	-39.64	1	1	2
tRF-Ala-AGC-052	ENSSSCT00000013661	ENSSSCG00000012494	TIMM8A	translocase of inner mitochondrial membrane 8A [Source:NCBI gene;Acc:100517443]	99	-19.48	1	1	2
tRF-Ala-AGC-052	ENSSSCT00000013728	ENSSSCG00000012556	RBM41	RNA binding motif protein 41 [Source:NCBI gene;Acc:100516772]	56	-18.23	1	1	2
tRF-Ala-AGC-052	ENSSSCT00000013804	ENSSSCG00000012625	PGRMC1	progesterone receptor membrane component 1 [Source:NCBI gene;Acc:396946]	83	-15.22	1	1	2
tRF-Ala-AGC-052	ENSSSCT00000013814	ENSSSCG00000012633	IL13RA1	interleukin 13 receptor subunit alpha 1 [Source:NCBI gene;Acc:397615]	99	-16.55	1	1	2
tRF-Ala-AGC-052	ENSSSCT00000013831	ENSSSCG00000012650	OCRL	OCRL, inositol polyphosphate-5-phosphatase [Source:NCBI gene;Acc:100524726]	66	-17.46	1	1	2
tRF-Ala-AGC-052	ENSSSCT00000013833	ENSSSCG00000012652	SASH3	SAM and SH3 domain containing 3 [Source:NCBI gene;Acc:100525094]	58	-19.34	1	1	2
tRF-Ala-AGC-052	ENSSSCT00000013835	ENSSSCG00000012654	ENSSSCG00000012654	UTP14A, small subunit processome component [Source:NCBI gene;Acc:100523416]	63	-27	1	1	2
tRF-Ala-AGC-052	ENSSSCT00000013837	ENSSSCG00000012656	ELF4	E74 like ETS transcription factor 4 [Source:NCBI gene;Acc:100523880]	68	-55.79	1	1	2
tRF-Ala-AGC-052	ENSSSCT00000013884	ENSSSCG00000012699	ENSSSCG00000012699	four and a half LIM domains 1 [Source:NCBI gene;Acc:397667]	65	-21.42	1	1	2
tRF-Ala-AGC-052	ENSSSCT00000013885	ENSSSCG00000012700	ENSSSCG00000012700	MAP7 domain containing 3 [Source:NCBI gene;Acc:100520289]	83	-22.6	1	1	2
tRF-Ala-AGC-052	ENSSSCT00000013899	ENSSSCG00000012713	ATP11C	ATPase phospholipid transporting 11C [Source:NCBI gene;Acc:100523658]	91	-18.16	1	1	2
tRF-Ala-AGC-052	ENSSSCT00000013927	ENSSSCG00000012739	TMEM185A	transmembrane protein 185A [Source:NCBI gene;Acc:100514558]	62	-26.86	1	1	2
tRF-Ala-AGC-052	ENSSSCT00000013933	ENSSSCG00000012744	CD99L2	CD99 molecule like 2 [Source:NCBI gene;Acc:100517448]	85	-53.7	1	1	2
tRF-Ala-AGC-052	ENSSSCT00000013936	ENSSSCG00000012746	ENSSSCG00000012746	VMA21, vacuolar ATPase assembly factor [Source:NCBI gene;Acc:100515811]	86	-21.82	1	1	2
tRF-Ala-AGC-052	ENSSSCT00000013957	ENSSSCG00000012767	ENSSSCG00000012767	HAUS augmin like complex subunit 7 [Source:NCBI gene;Acc:100518818]	87	-38.51	1	1	2
tRF-Ala-AGC-052	ENSSSCT00000013959	ENSSSCG00000012769	ATP2B3	ATPase plasma membrane Ca2+ transporting 3 [Source:NCBI gene;Acc:100520061]	52	-90.92	1	1	2
tRF-Ala-AGC-052	ENSSSCT00000013962	ENSSSCG00000012771	SLC6A8	solute carrier family 6 member 8 [Source:NCBI gene;Acc:100302506]	52	-19.55	1	1	2
tRF-Ala-AGC-052	ENSSSCT00000013999	ENSSSCG00000038442	TMLHE	trimethyllysine hydroxylase, epsilon [Source:NCBI gene;Acc:100515702]	66	-20.1	1	1	2
tRF-Ala-AGC-052	ENSSSCT00000014022	ENSSSCG00000012828	STARD8	StAR related lipid transfer domain containing 8 [Source:NCBI gene;Acc:100519288]	85	-26.15	1	1	2
tRF-Ala-AGC-052	ENSSSCT00000014031	ENSSSCG00000012836	AP2A2	adaptor related protein complex 2 subunit alpha 2 [Source:NCBI gene;Acc:100513262]	98	-144.15	1	1	2
tRF-Ala-AGC-052	ENSSSCT00000014032	ENSSSCG00000012837	CHID1	chitinase domain containing 1 [Source:NCBI gene;Acc:100511064]	63	-116.87	1	1	2
tRF-Ala-AGC-052	ENSSSCT00000014035	ENSSSCG00000012840	CD151	CD151 molecule (Raph blood group) [Source:NCBI gene;Acc:100511619]	70	-23.05	1	1	2
tRF-Ala-AGC-052	ENSSSCT00000014039	ENSSSCG00000012844	SLC25A22	solute carrier family 25 member 22 [Source:NCBI gene;Acc:100514030]	51	-38.74	1	1	2
tRF-Ala-AGC-052	ENSSSCT00000014050	ENSSSCG00000012854	RASSF7	Ras association domain family member 7 [Source:NCBI gene;Acc:100512884]	74	-51.9	1	1	2
tRF-Ala-AGC-052	ENSSSCT00000014051	ENSSSCG00000012855	SLC22A18	solute carrier family 22 member 18 [Source:NCBI gene;Acc:100515296]	77	-19.53	1	1	2
tRF-Ala-AGC-052	ENSSSCT00000014065	ENSSSCG00000024158	ANO1	anoctamin 1 [Source:NCBI gene;Acc:100738137]	97	-36.26	1	1	2
tRF-Ala-AGC-052	ENSSSCT00000014092	ENSSSCG00000012890	TCIRG1	T cell immune regulator 1, ATPase H+ transporting V0 subunit a3 [Source:NCBI gene;Acc:100521769]	52	-72.47	1	1	2
tRF-Ala-AGC-052	ENSSSCT00000014105	ENSSSCG00000012902	CDK2AP2	cyclin dependent kinase 2 associated protein 2 [Source:NCBI gene;Acc:100526092]	89	-19.75	1	1	2
tRF-Ala-AGC-052	ENSSSCT00000014107	ENSSSCG00000012904	AIP	aryl hydrocarbon receptor interacting protein [Source:NCBI gene;Acc:100511065]	61	-48.6	1	1	2
tRF-Ala-AGC-052	ENSSSCT00000014116	ENSSSCG00000012913	PPP1CA	protein phosphatase 1 catalytic subunit alpha [Source:NCBI gene;Acc:733611]	65	-131.81	1	1	2
tRF-Ala-AGC-052	ENSSSCT00000014117	ENSSSCG00000012914	RAD9A	RAD9 checkpoint clamp component A [Source:NCBI gene;Acc:100512330]	54	-38.13	1	1	2
tRF-Ala-AGC-052	ENSSSCT00000014118	ENSSSCG00000012915	CLCF1	cardiotrophin like cytokine factor 1 [Source:NCBI gene;Acc:100513263]	90	-39.92	1	1	2
tRF-Ala-AGC-052	ENSSSCT00000014119	ENSSSCG00000012916	ENSSSCG00000012916	DNA polymerase delta 4, accessory subunit [Source:NCBI gene;Acc:100736957]	96	-37.72	1	1	2
tRF-Ala-AGC-052	ENSSSCT00000014140	ENSSSCG00000038918	CTSF	cathepsin F [Source:NCBI gene;Acc:100520004]	73	-57.7	1	1	2
tRF-Ala-AGC-052	ENSSSCT00000014146	ENSSSCG00000012941	SLC29A2	solute carrier family 29 member 2 [Source:NCBI gene;Acc:100518596]	56	-43.49	1	1	2
tRF-Ala-AGC-052	ENSSSCT00000014157	ENSSSCG00000012952	TMEM151A	transmembrane protein 151A [Source:NCBI gene;Acc:100520884]	78	-16.98	1	1	2
tRF-Ala-AGC-052	ENSSSCT00000014169	ENSSSCG00000012963	SART1	spliceosome associated factor 1, recruiter of U4/U6.U5 tri-snRNP [Source:NCBI gene;Acc:100524846]	85	-27.5	1	1	2
tRF-Ala-AGC-052	ENSSSCT00000014178	ENSSSCG00000012971	EFEMP2	EGF containing fibulin extracellular matrix protein 2 [Source:NCBI gene;Acc:100526031]	51	-91.55	1	1	2
tRF-Ala-AGC-052	ENSSSCT00000014182	ENSSSCG00000012974	CFL1	cofilin 1 [Source:NCBI gene;Acc:445532]	50	-26.53	1	1	2
tRF-Ala-AGC-052	ENSSSCT00000014192	ENSSSCG00000012982	SIPA1	signal-induced proliferation-associated 1 [Source:NCBI gene;Acc:100517325]	63	-25.61	1	1	2
tRF-Ala-AGC-052	ENSSSCT00000014195	ENSSSCG00000012985	LTBP3	latent transforming growth factor beta binding protein 3 [Source:NCBI gene;Acc:100517877]	79	-135.53	1	1	2
tRF-Ala-AGC-052	ENSSSCT00000014202	ENSSSCG00000012992	FRMD8	FERM domain containing 8 [Source:NCBI gene;Acc:100518413]	55	-45.09	1	1	2
tRF-Ala-AGC-052	ENSSSCT00000014212	ENSSSCG00000013001	MRPL49	mitochondrial ribosomal protein L49 [Source:NCBI gene;Acc:100514890]	97	-22.49	1	1	2
tRF-Ala-AGC-052	ENSSSCT00000014221	ENSSSCG00000013010	NAALADL1	N-acetylated alpha-linked acidic dipeptidase like 1 [Source:NCBI gene;Acc:100515250]	84	-33.72	1	1	2
tRF-Ala-AGC-052	ENSSSCT00000014227	ENSSSCG00000013016	PPP2R5B	protein phosphatase 2 regulatory subunit B'beta [Source:NCBI gene;Acc:100516242]	74	-38.43	1	1	2
tRF-Ala-AGC-052	ENSSSCT00000014234	ENSSSCG00000013022	PYGM	glycogen phosphorylase, muscle associated [Source:NCBI gene;Acc:733659]	81	-17.88	1	1	2
tRF-Ala-AGC-052	ENSSSCT00000014236	ENSSSCG00000013023	RASGRP2	RAS guanyl releasing protein 2 [Source:NCBI gene;Acc:100626093]	57	-50.31	1	1	2
tRF-Ala-AGC-052	ENSSSCT00000014238	ENSSSCG00000013025	SLC22A12	solute carrier family 22 member 12 [Source:NCBI gene;Acc:100520540]	56	-40.85	1	1	2
tRF-Ala-AGC-052	ENSSSCT00000014241	ENSSSCG00000013028	ESRRA	estrogen related receptor alpha [Source:NCBI gene;Acc:100322868]	76	-25.06	1	1	2
tRF-Ala-AGC-052	ENSSSCT00000014250	ENSSSCG00000013037	VEGFB	vascular endothelial growth factor B [Source:NCBI gene;Acc:100521837]	59	-21.96	1	1	2
tRF-Ala-AGC-052	ENSSSCT00000014255	ENSSSCG00000013042	ENSSSCG00000013042	NA	92	-49.6	1	1	2
tRF-Ala-AGC-052	ENSSSCT00000014264	ENSSSCG00000013050	MARK2	microtubule affinity regulating kinase 2 [Source:NCBI gene;Acc:100737238]	59	-18.45	1	1	2
tRF-Ala-AGC-052	ENSSSCT00000014281	ENSSSCG00000013065	ASRGL1	asparaginase like 1 [Source:NCBI gene;Acc:100517023]	74	-20.93	1	1	2
tRF-Ala-AGC-052	ENSSSCT00000014288	ENSSSCG00000024015	FADS1	fatty acid desaturase 1 [Source:NCBI gene;Acc:444995]	73	-17.51	1	1	2
tRF-Ala-AGC-052	ENSSSCT00000014289	ENSSSCG00000013072	FADS2	fatty acid desaturase 2 [Source:NCBI gene;Acc:444997]	88	-27.14	1	1	2
tRF-Ala-AGC-052	ENSSSCT00000014296	ENSSSCG00000013078	MYRF	myelin regulatory factor [Source:NCBI gene;Acc:100520659]	63	-62.64	1	1	2
tRF-Ala-AGC-052	ENSSSCT00000014297	ENSSSCG00000013079	DAGLA	diacylglycerol lipase alpha [Source:NCBI gene;Acc:100520824]	76	-40.09	1	1	2
tRF-Ala-AGC-052	ENSSSCT00000014313	ENSSSCG00000013093	VWCE	von Willebrand factor C and EGF domains [Source:NCBI gene;Acc:100522060]	78	-15.83	1	1	2
tRF-Ala-AGC-052	ENSSSCT00000014315	ENSSSCG00000023987	ENSSSCG00000023987	pregnancy-associated glycoprotein 2-like [Source:NCBI gene;Acc:100522849]	54	-16.78	1	1	2
tRF-Ala-AGC-052	ENSSSCT00000014325	ENSSSCG00000013105	CCDC86	coiled-coil domain containing 86 [Source:NCBI gene;Acc:100526154]	61	-19.98	1	1	2
tRF-Ala-AGC-052	ENSSSCT00000014327	ENSSSCG00000013107	PRPF19	pre-mRNA processing factor 19 [Source:NCBI gene;Acc:100144769]	87	-18.79	1	1	2
tRF-Ala-AGC-052	ENSSSCT00000014331	ENSSSCG00000013111	CD6	CD6 molecule [Source:NCBI gene;Acc:100513519]	58	-19.44	1	1	2
tRF-Ala-AGC-052	ENSSSCT00000014344	ENSSSCG00000013124	PATL1	PAT1 homolog 1, processing body mRNA decay factor [Source:NCBI gene;Acc:100514819]	78	-19.81	1	1	2
tRF-Ala-AGC-052	ENSSSCT00000014455	ENSSSCG00000013235	MADD	MAP kinase activating death domain [Source:NCBI gene;Acc:100514701]	67	-19.31	1	1	2
tRF-Ala-AGC-052	ENSSSCT00000014458	ENSSSCG00000013238	SLC39A13	solute carrier family 39 member 13 [Source:NCBI gene;Acc:100512266]	59	-68	1	1	2
tRF-Ala-AGC-052	ENSSSCT00000014459	ENSSSCG00000013239	PSMC3	proteasome 26S subunit, ATPase 3 [Source:NCBI gene;Acc:100512454]	99	-34.98	1	1	2
tRF-Ala-AGC-052	ENSSSCT00000014465	ENSSSCG00000013245	ARFGAP2	ADP ribosylation factor GTPase activating protein 2 [Source:NCBI gene;Acc:100513395]	99	-23.61	1	1	2
tRF-Ala-AGC-052	ENSSSCT00000014483	ENSSSCG00000013259	DGKZ	diacylglycerol kinase zeta [Source:NCBI gene;Acc:100519533]	80	-21.03	1	1	2
tRF-Ala-AGC-052	ENSSSCT00000014502	ENSSSCG00000013278	TSPAN18	tetraspanin 18 [Source:NCBI gene;Acc:100520775]	93	-64.24	1	1	2
tRF-Ala-AGC-052	ENSSSCT00000014520	ENSSSCG00000013295	TRIM44	tripartite motif containing 44 [Source:NCBI gene;Acc:100524974]	69	-22.31	1	1	2
tRF-Ala-AGC-052	ENSSSCT00000014530	ENSSSCG00000013304	NAT10	N-acetyltransferase 10 [Source:NCBI gene;Acc:100511365]	70	-44.59	1	1	2
tRF-Ala-AGC-052	ENSSSCT00000014581	ENSSSCG00000013351	NAV2	neuron navigator 2 [Source:NCBI gene;Acc:100521067]	62	-19.61	1	1	2
tRF-Ala-AGC-052	ENSSSCT00000014589	ENSSSCG00000013358	PTPN5	protein tyrosine phosphatase, non-receptor type 5 [Source:NCBI gene;Acc:100524422]	65	-17.94	1	1	2
tRF-Ala-AGC-052	ENSSSCT00000014591	ENSSSCG00000013360	TMEM86A	transmembrane protein 86A [Source:NCBI gene;Acc:100523718]	74	-45.44	1	1	2
tRF-Ala-AGC-052	ENSSSCT00000014593	ENSSSCG00000013362	UEVLD	UEV and lactate/malate dehyrogenase domains [Source:NCBI gene;Acc:100524069]	75	-15.83	1	1	2
tRF-Ala-AGC-052	ENSSSCT00000014632	ENSSSCG00000013395	ENSSSCG00000013395	BTB domain containing 10 [Source:NCBI gene;Acc:100517878]	96	-25.63	1	1	2
tRF-Ala-AGC-052	ENSSSCT00000014650	ENSSSCG00000013410	SWAP70	switching B cell complex subunit SWAP70 [Source:NCBI gene;Acc:100521312]	65	-15.39	1	1	2
tRF-Ala-AGC-052	ENSSSCT00000014667	ENSSSCG00000013423	WDR18	WD repeat domain 18 [Source:NCBI gene;Acc:100622895]	74	-60.26	1	1	2
tRF-Ala-AGC-052	ENSSSCT00000014677	ENSSSCG00000013433	ADAMTSL5	ADAMTS like 5 [Source:NCBI gene;Acc:100512586]	83	-41.89	1	1	2
tRF-Ala-AGC-052	ENSSSCT00000014678	ENSSSCG00000013434	ENSSSCG00000013434	polo like kinase 5 [Source:NCBI gene;Acc:100523719]	59	-70.46	1	1	2
tRF-Ala-AGC-052	ENSSSCT00000014680	ENSSSCG00000013436	ENSSSCG00000013436	cytochrome b-c1 complex subunit 10 [Source:NCBI gene;Acc:100524239]	91	-20.38	1	1	2
tRF-Ala-AGC-052	ENSSSCT00000014685	ENSSSCG00000040624	REXO1	RNA exonuclease 1 homolog [Source:NCBI gene;Acc:100525449]	97	-62.7	1	1	2
tRF-Ala-AGC-052	ENSSSCT00000014689	ENSSSCG00000013445	CSNK1G2	casein kinase 1 gamma 2 [Source:NCBI gene;Acc:100525276]	96	-45.92	1	1	2
tRF-Ala-AGC-052	ENSSSCT00000014702	ENSSSCG00000032366	MOB3A	MOB kinase activator 3A [Source:NCBI gene;Acc:110259373]	98	-45.2	1	1	2
tRF-Ala-AGC-052	ENSSSCT00000014715	ENSSSCG00000013470	MRPS33	mitochondrial ribosomal protein S33 [Source:NCBI gene;Acc:100624933]	82	-26.2	1	1	2
tRF-Ala-AGC-052	ENSSSCT00000014720	ENSSSCG00000013475	NCLN	nicalin [Source:NCBI gene;Acc:100518176]	77	-41.54	1	1	2
tRF-Ala-AGC-052	ENSSSCT00000014727	ENSSSCG00000013481	FZR1	fizzy and cell division cycle 20 related 1 [Source:NCBI gene;Acc:497234]	55	-32.72	1	1	2
tRF-Ala-AGC-052	ENSSSCT00000014759	ENSSSCG00000013512	PLIN4	perilipin 4 [Source:NCBI gene;Acc:100524667]	51	-25.14	1	1	2
tRF-Ala-AGC-052	ENSSSCT00000014761	ENSSSCG00000013514	LRG1	leucine rich alpha-2-glycoprotein 1 [Source:NCBI gene;Acc:100524848]	67	-64.79	1	1	2
tRF-Ala-AGC-052	ENSSSCT00000014777	ENSSSCG00000013530	ENSSSCG00000013530	galactoside 3(4)-L-fucosyltransferase [Source:NCBI gene;Acc:100513844]	96	-22.22	1	1	2
tRF-Ala-AGC-052	ENSSSCT00000014793	ENSSSCG00000013545	TUBB4A	tubulin beta 4A class IVa [Source:NCBI gene;Acc:100736584]	64	-34.85	1	1	2
tRF-Ala-AGC-052	ENSSSCT00000014794	ENSSSCG00000013546	DENND1C	DENN domain containing 1C [Source:NCBI gene;Acc:100737024]	86	-19.94	1	1	2
tRF-Ala-AGC-052	ENSSSCT00000014802	ENSSSCG00000013552	GPR108	G protein-coupled receptor 108 [Source:NCBI gene;Acc:102163467]	51	-61.35	1	1	2
tRF-Ala-AGC-052	ENSSSCT00000014804	ENSSSCG00000013554	TRIP10	thyroid hormone receptor interactor 10 [Source:NCBI gene;Acc:100520177]	78	-15.39	1	1	2
tRF-Ala-AGC-052	ENSSSCT00000014821	ENSSSCG00000013569	PEX11G	peroxisomal biogenesis factor 11 gamma [Source:NCBI gene;Acc:100511182]	86	-32.98	1	1	2
tRF-Ala-AGC-052	ENSSSCT00000014824	ENSSSCG00000013572	PNPLA6	patatin like phospholipase domain containing 6 [Source:NCBI gene;Acc:100524423]	85	-30.2	1	1	2
tRF-Ala-AGC-052	ENSSSCT00000014830	ENSSSCG00000039007	CLEC4G	C-type lectin domain family 4 member G [Source:NCBI gene;Acc:100240718]	72	-20.05	1	1	2
tRF-Ala-AGC-052	ENSSSCT00000014849	ENSSSCG00000013595	CERS4	ceramide synthase 4 [Source:NCBI gene;Acc:100127167]	82	-20.59	1	1	2
tRF-Ala-AGC-052	ENSSSCT00000014853	ENSSSCG00000013599	ANGPTL4	angiopoietin like 4 [Source:NCBI gene;Acc:397628]	72	-31.6	1	1	2
tRF-Ala-AGC-052	ENSSSCT00000014880	ENSSSCG00000013625	CCDC151	coiled-coil domain containing 151 [Source:NCBI gene;Acc:100516721]	62	-66.2	1	1	2
tRF-Ala-AGC-052	ENSSSCT00000014882	ENSSSCG00000013627	PRKCSH	protein kinase C substrate 80K-H [Source:NCBI gene;Acc:100516540]	95	-77.07	1	1	2
tRF-Ala-AGC-052	ENSSSCT00000014885	ENSSSCG00000013630	DNM2	dynamin 2 [Source:NCBI gene;Acc:100622538]	82	-16.3	1	1	2
tRF-Ala-AGC-052	ENSSSCT00000014887	ENSSSCG00000013632	C19orf38	chromosome 2 C19orf38 homolog [Source:NCBI gene;Acc:100627549]	91	-18.6	1	1	2
tRF-Ala-AGC-052	ENSSSCT00000014890	ENSSSCG00000013635	TIMM29	translocase of inner mitochondrial membrane 29 [Source:NCBI gene;Acc:100522007]	95	-17.51	1	1	2
tRF-Ala-AGC-052	ENSSSCT00000014898	ENSSSCG00000013642	ENSSSCG00000013642	phosphodiesterase 4A [Source:NCBI gene;Acc:396825]	91	-30.3	1	1	2
tRF-Ala-AGC-052	ENSSSCT00000014904	ENSSSCG00000013644	KRI1	KRI1 homolog [Source:NCBI gene;Acc:100525385]	85	-47.46	1	1	2
tRF-Ala-AGC-052	ENSSSCT00000014905	ENSSSCG00000013645	ATG4D	autophagy related 4D cysteine peptidase [Source:NCBI gene;Acc:100141400]	85	-37.4	1	1	2
tRF-Ala-AGC-052	ENSSSCT00000014913	ENSSSCG00000013650	ENSSSCG00000013650	ferredoxin-2, mitochondrial [Source:NCBI gene;Acc:100526209]	70	-20.65	1	1	2
tRF-Ala-AGC-052	ENSSSCT00000014925	ENSSSCG00000013661	EIF3G	eukaryotic translation initiation factor 3 subunit G [Source:NCBI gene;Acc:100516956]	77	-50.34	1	1	2
tRF-Ala-AGC-052	ENSSSCT00000014932	ENSSSCG00000027434	ENSSSCG00000027434	olfactomedin 2 [Source:NCBI gene;Acc:100512648]	78	-24.71	1	1	2
tRF-Ala-AGC-052	ENSSSCT00000014995	ENSSSCG00000013721	ENSSSCG00000013721	WD repeat domain 83 opposite strand [Source:NCBI gene;Acc:414435]	77	-17.48	1	1	2
tRF-Ala-AGC-052	ENSSSCT00000014996	ENSSSCG00000013722	WDR83	WD repeat domain 83 [Source:NCBI gene;Acc:100519823]	76	-43.43	1	1	2
tRF-Ala-AGC-052	ENSSSCT00000015000	ENSSSCG00000013726	TNPO2	transportin 2 [Source:NCBI gene;Acc:100519078]	67	-20.34	1	1	2
tRF-Ala-AGC-052	ENSSSCT00000015006	ENSSSCG00000013732	MAST1	microtubule associated serine/threonine kinase 1 [Source:NCBI gene;Acc:100512333]	96	-39.65	1	1	2
tRF-Ala-AGC-052	ENSSSCT00000015008	ENSSSCG00000013734	HOOK2	hook microtubule tethering protein 2 [Source:NCBI gene;Acc:100522981]	96	-18.2	1	1	2
tRF-Ala-AGC-052	ENSSSCT00000015010	ENSSSCG00000013736	PRDX2	peroxiredoxin 2 [Source:NCBI gene;Acc:100512521]	97	-17.51	1	1	2
tRF-Ala-AGC-052	ENSSSCT00000015021	ENSSSCG00000013747	RAD23A	RAD23 homolog A, nucleotide excision repair protein [Source:NCBI gene;Acc:100524483]	94	-50.12	1	1	2
tRF-Ala-AGC-052	ENSSSCT00000015023	ENSSSCG00000013729	GCDH	glutaryl-CoA dehydrogenase [Source:NCBI gene;Acc:100522477]	87	-17.51	1	1	2
tRF-Ala-AGC-052	ENSSSCT00000015026	ENSSSCG00000013752	STX10	syntaxin 10 [Source:NCBI gene;Acc:100627609]	80	-22.19	1	1	2
tRF-Ala-AGC-052	ENSSSCT00000015032	ENSSSCG00000013758	ZSWIM4	zinc finger SWIM-type containing 4 [Source:NCBI gene;Acc:100510892]	50	-67.8	1	1	2
tRF-Ala-AGC-052	ENSSSCT00000015034	ENSSSCG00000013760	ENSSSCG00000013760	chromosome 2 C19orf57 homolog [Source:NCBI gene;Acc:100513071]	67	-17.97	1	1	2
tRF-Ala-AGC-052	ENSSSCT00000015046	ENSSSCG00000013771	PRKACA	protein kinase cAMP-activated catalytic subunit alpha [Source:NCBI gene;Acc:397652]	97	-48.25	1	1	2
tRF-Ala-AGC-052	ENSSSCT00000015053	ENSSSCG00000013777	CLEC17A	C-type lectin domain containing 17A [Source:NCBI gene;Acc:100514755]	76	-23.28	1	1	2
tRF-Ala-AGC-052	ENSSSCT00000015107	ENSSSCG00000013829	SYDE1	synapse defective Rho GTPase homolog 1 [Source:NCBI gene;Acc:100517807]	58	-23.37	1	1	2
tRF-Ala-AGC-052	ENSSSCT00000015138	ENSSSCG00000013859	C19orf44	chromosome 2 C19orf44 homolog [Source:NCBI gene;Acc:102160745]	97	-17.99	1	1	2
tRF-Ala-AGC-052	ENSSSCT00000015140	ENSSSCG00000013861	SLC35E1	solute carrier family 35 member E1 [Source:NCBI gene;Acc:100512396]	74	-42.1	1	1	2
tRF-Ala-AGC-052	ENSSSCT00000015173	ENSSSCG00000013887	INSL3	insulin like 3 [Source:NCBI gene;Acc:397024]	62	-26.95	1	1	2
tRF-Ala-AGC-052	ENSSSCT00000015174	ENSSSCG00000013888	JAK3	Janus kinase 3 [Source:NCBI gene;Acc:100518649]	67	-144.18	1	1	2
tRF-Ala-AGC-052	ENSSSCT00000015178	ENSSSCG00000013892	KCNN1	potassium calcium-activated channel subfamily N member 1 [Source:NCBI gene;Acc:100519132]	66	-19.77	1	1	2
tRF-Ala-AGC-052	ENSSSCT00000015182	ENSSSCG00000013896	MPV17L2	MPV17 mitochondrial inner membrane protein like 2 [Source:NCBI gene;Acc:100519592]	63	-17.75	1	1	2
tRF-Ala-AGC-052	ENSSSCT00000015183	ENSSSCG00000013897	RAB3A	RAB3A, member RAS oncogene family [Source:NCBI gene;Acc:100144498]	55	-119.18	1	1	2
tRF-Ala-AGC-052	ENSSSCT00000015184	ENSSSCG00000036363	ENSSSCG00000036363	phosphodiesterase 4C [Source:NCBI gene;Acc:100037970]	56	-23.9	1	1	2
tRF-Ala-AGC-052	ENSSSCT00000015188	ENSSSCG00000013902	ENSSSCG00000013902	PLASMODESMATA CALLOSE-BINDING PROTEIN 4-like [Source:NCBI gene;Acc:100736865]	75	-24.11	1	1	2
tRF-Ala-AGC-052	ENSSSCT00000015199	ENSSSCG00000013913	KLHL26	kelch like family member 26 [Source:NCBI gene;Acc:100523486]	89	-44.19	1	1	2
tRF-Ala-AGC-052	ENSSSCT00000015224	ENSSSCG00000013938	GATAD2A	GATA zinc finger domain containing 2A [Source:NCBI gene;Acc:100518418]	70	-19.61	1	1	2
tRF-Ala-AGC-052	ENSSSCT00000015279	ENSSSCG00000013988	IBA57	IBA57, iron-sulfur cluster assembly [Source:NCBI gene;Acc:100513524]	63	-43.21	1	1	2
tRF-Ala-AGC-052	ENSSSCT00000015280	ENSSSCG00000013989	GJC2	gap junction protein gamma 2 [Source:NCBI gene;Acc:100514218]	99	-45.7	1	1	2
tRF-Ala-AGC-052	ENSSSCT00000015282	ENSSSCG00000013991	C1orf35	chromosome 2 C1orf35 homolog [Source:NCBI gene;Acc:100513912]	81	-35.14	1	1	2
tRF-Ala-AGC-052	ENSSSCT00000015330	ENSSSCG00000014034	N4BP3	NEDD4 binding protein 3 [Source:NCBI gene;Acc:100511119]	80	-75.08	1	1	2
tRF-Ala-AGC-052	ENSSSCT00000015331	ENSSSCG00000014035	B4GALT7	beta-1,4-galactosyltransferase 7 [Source:NCBI gene;Acc:100316855]	77	-25.57	1	1	2
tRF-Ala-AGC-052	ENSSSCT00000015337	ENSSSCG00000014040	LMAN2	lectin, mannose binding 2 [Source:NCBI gene;Acc:397594]	65	-17	1	1	2
tRF-Ala-AGC-052	ENSSSCT00000015355	ENSSSCG00000014056	RNF44	ring finger protein 44 [Source:NCBI gene;Acc:100523538]	57	-36.82	1	1	2
tRF-Ala-AGC-052	ENSSSCT00000015392	ENSSSCG00000014091	F2RL1	F2R like trypsin receptor 1 [Source:NCBI gene;Acc:100519703]	71	-18.61	1	1	2
tRF-Ala-AGC-052	ENSSSCT00000015414	ENSSSCG00000014111	BHMT2	betaine--homocysteine S-methyltransferase 2 [Source:NCBI gene;Acc:100523776]	87	-23.38	1	1	2
tRF-Ala-AGC-052	ENSSSCT00000015423	ENSSSCG00000014119	SERINC5	serine incorporator 5 [Source:NCBI gene;Acc:100624743]	76	-55.86	1	1	2
tRF-Ala-AGC-052	ENSSSCT00000015484	ENSSSCG00000027860	ERAP2	endoplasmic reticulum aminopeptidase 2 [Source:NCBI gene;Acc:100525036]	89	-21.85	1	1	2
tRF-Ala-AGC-052	ENSSSCT00000015500	ENSSSCG00000014187	NUDT12	nudix hydrolase 12 [Source:NCBI gene;Acc:100512459]	66	-18	1	1	2
tRF-Ala-AGC-052	ENSSSCT00000015519	ENSSSCG00000014203	MCC	MCC, WNT signaling pathway regulator [Source:NCBI gene;Acc:100515712]	57	-22.68	1	1	2
tRF-Ala-AGC-052	ENSSSCT00000015533	ENSSSCG00000014215	PGGT1B	protein geranylgeranyltransferase type I subunit beta [Source:NCBI gene;Acc:100520066]	97	-22.81	1	1	2
tRF-Ala-AGC-052	ENSSSCT00000015573	ENSSSCG00000014252	PRRC1	proline rich coiled-coil 1 [Source:NCBI gene;Acc:100515883]	90	-17.84	1	1	2
tRF-Ala-AGC-052	ENSSSCT00000015600	ENSSSCG00000014277	IRF1	interferon regulatory factor 1 [Source:NCBI gene;Acc:396611]	50	-17.51	1	1	2
tRF-Ala-AGC-052	ENSSSCT00000015619	ENSSSCG00000014296	ENSSSCG00000014296	voltage dependent anion channel 1 [Source:NCBI gene;Acc:397010]	95	-17.51	1	1	2
tRF-Ala-AGC-052	ENSSSCT00000015647	ENSSSCG00000014321	KLHL3	kelch like family member 3 [Source:NCBI gene;Acc:100519539]	54	-47.9	1	1	2
tRF-Ala-AGC-052	ENSSSCT00000015652	ENSSSCG00000014326	KIF20A	kinesin family member 20A [Source:NCBI gene;Acc:100515193]	86	-16.64	1	1	2
tRF-Ala-AGC-052	ENSSSCT00000015662	ENSSSCG00000014335	REEP2	receptor accessory protein 2 [Source:NCBI gene;Acc:100520367]	95	-39.22	1	1	2
tRF-Ala-AGC-052	ENSSSCT00000015664	ENSSSCG00000014337	ETF1	eukaryotic translation termination factor 1 [Source:NCBI gene;Acc:100520896]	51	-18.25	1	1	2
tRF-Ala-AGC-052	ENSSSCT00000015677	ENSSSCG00000014349	TMEM173	transmembrane protein 173 [Source:NCBI gene;Acc:100217389]	57	-15.6	1	1	2
tRF-Ala-AGC-052	ENSSSCT00000015692	ENSSSCG00000014362	HBEGF	heparin binding EGF like growth factor [Source:NCBI gene;Acc:397564]	95	-21.47	1	1	2
tRF-Ala-AGC-052	ENSSSCT00000015697	ENSSSCG00000014367	SLC35A4	solute carrier family 35 member A4 [Source:NCBI gene;Acc:396994]	98	-25.21	1	1	2
tRF-Ala-AGC-052	ENSSSCT00000015700	ENSSSCG00000014370	TMCO6	transmembrane and coiled-coil domains 6 [Source:NCBI gene;Acc:100519892]	68	-17.3	1	1	2
tRF-Ala-AGC-052	ENSSSCT00000015702	ENSSSCG00000032062	WDR55	WD repeat domain 55 [Source:NCBI gene;Acc:100514155]	78	-15.22	1	1	2
tRF-Ala-AGC-052	ENSSSCT00000015719	ENSSSCG00000027371	PCDHGC4	protocadherin gamma subfamily C, 4 [Source:HGNC Symbol;Acc:HGNC:8717]	70	-41.47	1	1	2
tRF-Ala-AGC-052	ENSSSCT00000015727	ENSSSCG00000014390	FCHSD1	FCH and double SH3 domains 1 [Source:NCBI gene;Acc:100511554]	95	-19.62	1	1	2
tRF-Ala-AGC-052	ENSSSCT00000015733	ENSSSCG00000014395	PCDH12	protocadherin 12 [Source:NCBI gene;Acc:100520068]	85	-22.06	1	1	2
tRF-Ala-AGC-052	ENSSSCT00000015782	ENSSSCG00000014437	PPARGC1B	PPARG coactivator 1 beta [Source:NCBI gene;Acc:100329221]	60	-49.01	1	1	2
tRF-Ala-AGC-052	ENSSSCT00000015790	ENSSSCG00000014443	CAMK2A	calcium/calmodulin dependent protein kinase II alpha [Source:NCBI gene;Acc:100626014]	70	-44.3	1	1	2
tRF-Ala-AGC-052	ENSSSCT00000015798	ENSSSCG00000014450	TCOF1	treacle ribosome biogenesis factor 1 [Source:NCBI gene;Acc:100516425]	95	-42.78	1	1	2
tRF-Ala-AGC-052	ENSSSCT00000015915	ENSSSCG00000014565	ENSSSCG00000014565	interferon-induced transmembrane protein 1 [Source:NCBI gene;Acc:100127358]	93	-61.69	1	1	2
tRF-Ala-AGC-052	ENSSSCT00000015927	ENSSSCG00000014577	TMEM9B	TMEM9 domain family member B [Source:NCBI gene;Acc:100519788]	76	-18.68	1	1	2
tRF-Ala-AGC-052	ENSSSCT00000015949	ENSSSCG00000014599	SYT9	synaptotagmin 9 [Source:NCBI gene;Acc:100523743]	50	-18.97	1	1	2
tRF-Ala-AGC-052	ENSSSCT00000015975	ENSSSCG00000014624	ARFIP2	ADP ribosylation factor interacting protein 2 [Source:NCBI gene;Acc:100518621]	54	-39.29	1	1	2
tRF-Ala-AGC-052	ENSSSCT00000015976	ENSSSCG00000014625	TRIM3	tripartite motif containing 3 [Source:NCBI gene;Acc:100739484]	81	-48.58	1	1	2
tRF-Ala-AGC-052	ENSSSCT00000015978	ENSSSCG00000014627	SMPD1	sphingomyelin phosphodiesterase 1 [Source:NCBI gene;Acc:100518980]	72	-20.76	1	1	2
tRF-Ala-AGC-052	ENSSSCT00000015979	ENSSSCG00000014628	APBB1	amyloid beta precursor protein binding family B member 1 [Source:NCBI gene;Acc:100519163]	60	-36.04	1	1	2
tRF-Ala-AGC-052	ENSSSCT00000015983	ENSSSCG00000014632	FAM160A2	family with sequence similarity 160 member A2 [Source:NCBI gene;Acc:100519503]	67	-20.59	1	1	2
tRF-Ala-AGC-052	ENSSSCT00000016151	ENSSSCG00000014800	RNF121	ring finger protein 121 [Source:NCBI gene;Acc:100525596]	59	-153.26	1	1	2
tRF-Ala-AGC-052	ENSSSCT00000016179	ENSSSCG00000014827	PLEKHB1	pleckstrin homology domain containing B1 [Source:NCBI gene;Acc:100513608]	79	-34.75	1	1	2
tRF-Ala-AGC-052	ENSSSCT00000016204	ENSSSCG00000014852	ARRB1	arrestin beta 1 [Source:NCBI gene;Acc:100521141]	90	-17.51	1	1	2
tRF-Ala-AGC-052	ENSSSCT00000016222	ENSSSCG00000014869	LRRC32	leucine rich repeat containing 32 [Source:NCBI gene;Acc:100522452]	97	-46.28	1	1	2
tRF-Ala-AGC-052	ENSSSCT00000016265	ENSSSCG00000014909	ENSSSCG00000014909	synaptotagmin like 2 [Source:NCBI gene;Acc:100627498]	94	-20.32	1	1	2
tRF-Ala-AGC-052	ENSSSCT00000016326	ENSSSCG00000014965	ENDOD1	endonuclease domain containing 1 [Source:NCBI gene;Acc:100526236]	93	-27.76	1	1	2
tRF-Ala-AGC-052	ENSSSCT00000016371	ENSSSCG00000025606	ATM	ATM serine/threonine kinase [Source:NCBI gene;Acc:100101922]	79	-17.34	1	1	2
tRF-Ala-AGC-052	ENSSSCT00000016410	ENSSSCG00000015044	NKAPD1	NKAP domain containing 1 [Source:NCBI gene;Acc:100516282]	66	-19.28	1	1	2
tRF-Ala-AGC-052	ENSSSCT00000016433	ENSSSCG00000015067	APOA5	apolipoprotein A5 [Source:NCBI gene;Acc:100286807]	80	-45.1	1	1	2
tRF-Ala-AGC-052	ENSSSCT00000016437	ENSSSCG00000015071	SIK3	SIK family kinase 3 [Source:NCBI gene;Acc:100522265]	58	-37.93	1	1	2
tRF-Ala-AGC-052	ENSSSCT00000016438	ENSSSCG00000015072	PCSK7	proprotein convertase subtilisin/kexin type 7 [Source:NCBI gene;Acc:100523009]	88	-17.51	1	1	2
tRF-Ala-AGC-052	ENSSSCT00000016440	ENSSSCG00000015074	SIDT2	SID1 transmembrane family member 2 [Source:NCBI gene;Acc:100523197]	99	-17.53	1	1	2
tRF-Ala-AGC-052	ENSSSCT00000016451	ENSSSCG00000015085	IL10RA	interleukin 10 receptor subunit alpha [Source:NCBI gene;Acc:100525654]	82	-19.98	1	1	2
tRF-Ala-AGC-052	ENSSSCT00000016464	ENSSSCG00000015098	CXCR5	C-X-C motif chemokine receptor 5 [Source:NCBI gene;Acc:100515679]	88	-129.26	1	1	2
tRF-Ala-AGC-052	ENSSSCT00000016472	ENSSSCG00000015106	HYOU1	hypoxia up-regulated 1 [Source:NCBI gene;Acc:100516870]	52	-18.49	1	1	2
tRF-Ala-AGC-052	ENSSSCT00000016483	ENSSSCG00000015117	RNF26	ring finger protein 26 [Source:NCBI gene;Acc:100738035]	89	-15.83	1	1	2
tRF-Ala-AGC-052	ENSSSCT00000016486	ENSSSCG00000015120	USP2	ubiquitin specific peptidase 2 [Source:NCBI gene;Acc:100520041]	79	-17.32	1	1	2
tRF-Ala-AGC-052	ENSSSCT00000016497	ENSSSCG00000015131	GRIK4	glutamate ionotropic receptor kainate type subunit 4 [Source:NCBI gene;Acc:100523504]	82	-48.03	1	1	2
tRF-Ala-AGC-052	ENSSSCT00000016611	ENSSSCG00000015242	NFRKB	nuclear factor related to kappaB binding protein [Source:NCBI gene;Acc:100624755]	74	-15.04	1	1	2
tRF-Ala-AGC-052	ENSSSCT00000016644	ENSSSCG00000033768	LAX1	lymphocyte transmembrane adaptor 1 [Source:NCBI gene;Acc:100511526]	76	-19.19	1	1	2
tRF-Ala-AGC-052	ENSSSCT00000016645	ENSSSCG00000015276	ETNK2	ethanolamine kinase 2 [Source:NCBI gene;Acc:100622861]	97	-22.14	1	1	2
tRF-Ala-AGC-052	ENSSSCT00000016654	ENSSSCG00000015283	PIK3C2B	phosphatidylinositol-4-phosphate 3-kinase catalytic subunit type 2 beta [Source:NCBI gene;Acc:100512551]	58	-17.43	1	1	2
tRF-Ala-AGC-052	ENSSSCT00000016657	ENSSSCG00000015286	DSTYK	dual serine/threonine and tyrosine protein kinase [Source:NCBI gene;Acc:100525530]	51	-28.34	1	1	2
tRF-Ala-AGC-052	ENSSSCT00000016761	ENSSSCG00000015386	FAM126A	family with sequence similarity 126 member A [Source:NCBI gene;Acc:100620255]	77	-40.25	1	1	2
tRF-Ala-AGC-052	ENSSSCT00000016810	ENSSSCG00000015430	RINT1	RAD50 interactor 1 [Source:NCBI gene;Acc:100517297]	68	-20.56	1	1	2
tRF-Ala-AGC-052	ENSSSCT00000016835	ENSSSCG00000015453	PDIA4	protein disulfide isomerase family A member 4 [Source:NCBI gene;Acc:100522203]	83	-18.32	1	1	2
tRF-Ala-AGC-052	ENSSSCT00000016857	ENSSSCG00000015474	PPFIA4	PTPRF interacting protein alpha 4 [Source:NCBI gene;Acc:100512361]	96	-63.73	1	1	2
tRF-Ala-AGC-052	ENSSSCT00000016911	ENSSSCG00000015524	FAM20B	FAM20B, glycosaminoglycan xylosylkinase [Source:NCBI gene;Acc:100523629]	73	-21.02	1	1	2
tRF-Ala-AGC-052	ENSSSCT00000016928	ENSSSCG00000015539	STX6	syntaxin 6 [Source:NCBI gene;Acc:100510921]	81	-68.94	1	1	2
tRF-Ala-AGC-052	ENSSSCT00000016929	ENSSSCG00000015540	MR1	major histocompatibility complex class I-related gene protein [Source:NCBI gene;Acc:100511275]	57	-19.62	1	1	2
tRF-Ala-AGC-052	ENSSSCT00000016953	ENSSSCG00000015563	RGL1	ral guanine nucleotide dissociation stimulator like 1 [Source:NCBI gene;Acc:100515847]	92	-20.12	1	1	2
tRF-Ala-AGC-052	ENSSSCT00000017049	ENSSSCG00000015652	IL10	interleukin 10 [Source:NCBI gene;Acc:397106]	60	-15.7	1	1	2
tRF-Ala-AGC-052	ENSSSCT00000017094	ENSSSCG00000015694	ZRANB3	zinc finger RANBP2-type containing 3 [Source:NCBI gene;Acc:100157618]	79	-18.18	1	1	2
tRF-Ala-AGC-052	ENSSSCT00000017134	ENSSSCG00000015734	IMP4	IMP4, U3 small nucleolar ribonucleoprotein [Source:NCBI gene;Acc:100621511]	98	-22.33	1	1	2
tRF-Ala-AGC-052	ENSSSCT00000017147	ENSSSCG00000015747	ENSSSCG00000015747	myomesin 2 [Source:NCBI gene;Acc:100523824]	54	-16.95	1	1	2
tRF-Ala-AGC-052	ENSSSCT00000017154	ENSSSCG00000015753	ANGPT2	angiopoietin 2 [Source:NCBI gene;Acc:396730]	54	-17.17	1	1	2
tRF-Ala-AGC-052	ENSSSCT00000017199	ENSSSCG00000015796	PDLIM3	PDZ and LIM domain 3 [Source:NCBI gene;Acc:414421]	96	-17.34	1	1	2
tRF-Ala-AGC-052	ENSSSCT00000017216	ENSSSCG00000015808	ADAM9	ADAM metallopeptidase domain 9 [Source:NCBI gene;Acc:397344]	94	-17.82	1	1	2
tRF-Ala-AGC-052	ENSSSCT00000017223	ENSSSCG00000015815	FGFR1	fibroblast growth factor receptor 1 [Source:NCBI gene;Acc:100153248]	50	-76.3	1	1	2
tRF-Ala-AGC-052	ENSSSCT00000017226	ENSSSCG00000015818	DDHD2	DDHD domain containing 2 [Source:NCBI gene;Acc:100156104]	91	-17	1	1	2
tRF-Ala-AGC-052	ENSSSCT00000017279	ENSSSCG00000015868	ARL6IP6	ADP ribosylation factor like GTPase 6 interacting protein 6 [Source:NCBI gene;Acc:100152698]	97	-17.71	1	1	2
tRF-Ala-AGC-052	ENSSSCT00000017300	ENSSSCG00000015888	RBMS1	RNA binding motif single stranded interacting protein 1 [Source:NCBI gene;Acc:100525434]	79	-18.59	1	1	2
tRF-Ala-AGC-052	ENSSSCT00000017360	ENSSSCG00000015943	GORASP2	golgi reassembly stacking protein 2 [Source:NCBI gene;Acc:100154960]	89	-25.04	1	1	2
tRF-Ala-AGC-052	ENSSSCT00000017441	ENSSSCG00000016018	FRZB	frizzled related protein [Source:NCBI gene;Acc:100152419]	99	-19.78	1	1	2
tRF-Ala-AGC-052	ENSSSCT00000017461	ENSSSCG00000016036	WDR75	WD repeat domain 75 [Source:NCBI gene;Acc:100511538]	56	-15.22	1	1	2
tRF-Ala-AGC-052	ENSSSCT00000017478	ENSSSCG00000016053	ENSSSCG00000016053	nuclear envelope integral membrane protein 2 [Source:NCBI gene;Acc:100515587]	96	-19.65	1	1	2
tRF-Ala-AGC-052	ENSSSCT00000017560	ENSSSCG00000016128	EEF1B2	eukaryotic translation elongation factor 1 beta 2 [Source:NCBI gene;Acc:100154920]	73	-19.6	1	1	2
tRF-Ala-AGC-052	ENSSSCT00000017613	ENSSSCG00000016176	MARCH4	membrane associated ring-CH-type finger 4 [Source:NCBI gene;Acc:100513956]	90	-54.3	1	1	2
tRF-Ala-AGC-052	ENSSSCT00000017622	ENSSSCG00000016184	ENSSSCG00000016184	C-X-C motif chemokine receptor 2 [Source:NCBI gene;Acc:100124654]	90	-20.52	1	1	2
tRF-Ala-AGC-052	ENSSSCT00000017626	ENSSSCG00000016186	TMBIM1	transmembrane BAX inhibitor motif containing 1 [Source:NCBI gene;Acc:100152389]	63	-36.46	1	1	2
tRF-Ala-AGC-052	ENSSSCT00000017632	ENSSSCG00000016192	PLCD4	phospholipase C delta 4 [Source:NCBI gene;Acc:397119]	97	-19.43	1	1	2
tRF-Ala-AGC-052	ENSSSCT00000017647	ENSSSCG00000016206	CNPPD1	cyclin Pas1/PHO80 domain containing 1 [Source:NCBI gene;Acc:100157604]	95	-26.13	1	1	2
tRF-Ala-AGC-052	ENSSSCT00000017648	ENSSSCG00000016207	RETREG2	reticulophagy regulator family member 2 [Source:NCBI gene;Acc:100156393]	94	-18.44	1	1	2
tRF-Ala-AGC-052	ENSSSCT00000017653	ENSSSCG00000016212	ENSSSCG00000016212	ankyrin repeat and zinc finger domain containing 1 [Source:NCBI gene;Acc:100152759]	78	-51.91	1	1	2
tRF-Ala-AGC-052	ENSSSCT00000017677	ENSSSCG00000016234	CUL3	cullin 3 [Source:NCBI gene;Acc:100511787]	99	-21.35	1	1	2
tRF-Ala-AGC-052	ENSSSCT00000017689	ENSSSCG00000016245	ENSSSCG00000016245	collagen type IV alpha 3 chain [Source:NCBI gene;Acc:100621504]	72	-19.72	1	1	2
tRF-Ala-AGC-052	ENSSSCT00000017732	ENSSSCG00000016284	ENSSSCG00000016284	intestinal-type alkaline phosphatase-like [Source:NCBI gene;Acc:100522404]	75	-26.39	1	1	2
tRF-Ala-AGC-052	ENSSSCT00000017738	ENSSSCG00000038466	EIF4E2	eukaryotic translation initiation factor 4E family member 2 [Source:NCBI gene;Acc:100101924]	72	-20.93	1	1	2
tRF-Ala-AGC-052	ENSSSCT00000017744	ENSSSCG00000016295	NGEF	neuronal guanine nucleotide exchange factor [Source:NCBI gene;Acc:100153801]	59	-54.51	1	1	2
tRF-Ala-AGC-052	ENSSSCT00000017753	ENSSSCG00000009432	DGKD	diacylglycerol kinase delta [Source:NCBI gene;Acc:100526190]	81	-109.18	1	1	2
tRF-Ala-AGC-052	ENSSSCT00000017757	ENSSSCG00000016306	USP40	ubiquitin specific peptidase 40 [Source:NCBI gene;Acc:100154213]	87	-18.02	1	1	2
tRF-Ala-AGC-052	ENSSSCT00000017767	ENSSSCG00000016314	TRPM8	transient receptor potential cation channel subfamily M member 8 [Source:NCBI gene;Acc:100513692]	95	-17.86	1	1	2
tRF-Ala-AGC-052	ENSSSCT00000017803	ENSSSCG00000001689	GTPBP2	GTP binding protein 2 [Source:NCBI gene;Acc:100514413]	91	-23.3	1	1	2
tRF-Ala-AGC-052	ENSSSCT00000017825	ENSSSCG00000016370	ENSSSCG00000016370	septin 2 [Source:NCBI gene;Acc:100510936]	59	-47.43	1	1	2
tRF-Ala-AGC-052	ENSSSCT00000017858	ENSSSCG00000016401	ENSSSCG00000016401	kinesin family member 1A [Source:NCBI gene;Acc:100517246]	59	-57.35	1	1	2
tRF-Ala-AGC-052	ENSSSCT00000017868	ENSSSCG00000016411	ENSSSCG00000016411	nucleolar protein with MIF4G domain 1 [Source:NCBI gene;Acc:100511356]	68	-106.2	1	1	2
tRF-Ala-AGC-052	ENSSSCT00000017873	ENSSSCG00000016414	RNF32	ring finger protein 32 [Source:NCBI gene;Acc:100511726]	90	-18.88	1	1	2
tRF-Ala-AGC-052	ENSSSCT00000017897	ENSSSCG00000016436	CHPF2	chondroitin polymerizing factor 2 [Source:HGNC Symbol;Acc:HGNC:29270]	56	-24.94	1	1	2
tRF-Ala-AGC-052	ENSSSCT00000017898	ENSSSCG00000016437	WDR86	WD repeat domain 86 [Source:NCBI gene;Acc:100739295]	53	-19.52	1	1	2
tRF-Ala-AGC-052	ENSSSCT00000017915	ENSSSCG00000016452	GIMAP8	GTPase, IMAP family member 8 [Source:NCBI gene;Acc:100736760]	69	-15.39	1	1	2
tRF-Ala-AGC-052	ENSSSCT00000017925	ENSSSCG00000016462	CLCN1	chloride voltage-gated channel 1 [Source:NCBI gene;Acc:100520812]	72	-15.22	1	1	2
tRF-Ala-AGC-052	ENSSSCT00000017931	ENSSSCG00000016461	ZYX	zyxin [Source:NCBI gene;Acc:100524720]	51	-22.58	1	1	2
tRF-Ala-AGC-052	ENSSSCT00000017988	ENSSSCG00000016520	CREB3L2	cAMP responsive element binding protein 3 like 2 [Source:NCBI gene;Acc:100520468]	97	-17.71	1	1	2
tRF-Ala-AGC-052	ENSSSCT00000018013	ENSSSCG00000016543	EXOC4	exocyst complex component 4 [Source:NCBI gene;Acc:106504059]	53	-19.72	1	1	2
tRF-Ala-AGC-052	ENSSSCT00000018015	ENSSSCG00000016545	CHCHD3	coiled-coil-helix-coiled-coil-helix domain containing 3 [Source:NCBI gene;Acc:414383]	80	-35.39	1	1	2
tRF-Ala-AGC-052	ENSSSCT00000018040	ENSSSCG00000016570	TSPAN33	tetraspanin 33 [Source:NCBI gene;Acc:100515287]	76	-20.81	1	1	2
tRF-Ala-AGC-052	ENSSSCT00000018047	ENSSSCG00000016577	ATP6V1F	ATPase H+ transporting V1 subunit F [Source:NCBI gene;Acc:100518811]	88	-19.42	1	1	2
tRF-Ala-AGC-052	ENSSSCT00000018062	ENSSSCG00000016590	SND1	staphylococcal nuclease and tudor domain containing 1 [Source:NCBI gene;Acc:100521760]	60	-19.29	1	1	2
tRF-Ala-AGC-052	ENSSSCT00000018165	ENSSSCG00000016684	SCRN1	secernin 1 [Source:NCBI gene;Acc:100513510]	57	-19.72	1	1	2
tRF-Ala-AGC-052	ENSSSCT00000018168	ENSSSCG00000016687	ENSSSCG00000016687	chimerin 2 [Source:NCBI gene;Acc:100514933]	76	-18.15	1	1	2
tRF-Ala-AGC-052	ENSSSCT00000018190	ENSSSCG00000037598	SNX10	sorting nexin 10 [Source:NCBI gene;Acc:100520876]	72	-18.98	1	1	2
tRF-Ala-AGC-052	ENSSSCT00000018201	ENSSSCG00000016720	PGAM2	phosphoglycerate mutase 2 [Source:NCBI gene;Acc:100188980]	72	-64.28	1	1	2
tRF-Ala-AGC-052	ENSSSCT00000018206	ENSSSCG00000016725	TNS3	tensin 3 [Source:NCBI gene;Acc:100524966]	67	-41.29	1	1	2
tRF-Ala-AGC-052	ENSSSCT00000018213	ENSSSCG00000016732	TBRG4	transforming growth factor beta regulator 4 [Source:NCBI gene;Acc:397641]	79	-32.29	1	1	2
tRF-Ala-AGC-052	ENSSSCT00000018226	ENSSSCG00000016744	TMED4	transmembrane p24 trafficking protein 4 [Source:NCBI gene;Acc:100515808]	71	-18.15	1	1	2
tRF-Ala-AGC-052	ENSSSCT00000018240	ENSSSCG00000016758	ENSSSCG00000016758	serine/threonine kinase 17a [Source:NCBI gene;Acc:100621897]	89	-19.27	1	1	2
tRF-Ala-AGC-052	ENSSSCT00000018322	ENSSSCG00000016827	BRIX1	BRX1, biogenesis of ribosomes [Source:NCBI gene;Acc:100513502]	99	-35.15	1	1	2
tRF-Ala-AGC-052	ENSSSCT00000018330	ENSSSCG00000016835	SKP2	S-phase kinase associated protein 2 [Source:NCBI gene;Acc:100329128]	72	-15.04	1	1	2
tRF-Ala-AGC-052	ENSSSCT00000018335	ENSSSCG00000016838	RANBP3L	RAN binding protein 3 like [Source:NCBI gene;Acc:100517433]	65	-17.39	1	1	2
tRF-Ala-AGC-052	ENSSSCT00000018421	ENSSSCG00000016915	IL31RA	interleukin 31 receptor A [Source:NCBI gene;Acc:100522044]	94	-95.08	1	1	2
tRF-Ala-AGC-052	ENSSSCT00000018466	ENSSSCG00000016957	CD180	CD180 molecule [Source:NCBI gene;Acc:397644]	61	-15.39	1	1	2
tRF-Ala-AGC-052	ENSSSCT00000018485	ENSSSCG00000016975	PTCD2	pentatricopeptide repeat domain 2 [Source:NCBI gene;Acc:100519399]	74	-36.28	1	1	2
tRF-Ala-AGC-052	ENSSSCT00000018549	ENSSSCG00000017036	CCNJL	cyclin J like [Source:NCBI gene;Acc:100626618]	68	-17.18	1	1	2
tRF-Ala-AGC-052	ENSSSCT00000018565	ENSSSCG00000017052	ADAM19	ADAM metallopeptidase domain 19 [Source:NCBI gene;Acc:100521528]	54	-24.5	1	1	2
tRF-Ala-AGC-052	ENSSSCT00000018622	ENSSSCG00000017104	NSUN2	NOP2/Sun RNA methyltransferase family member 2 [Source:NCBI gene;Acc:100518405]	74	-17.17	1	1	2
tRF-Ala-AGC-052	ENSSSCT00000018634	ENSSSCG00000017116	LPCAT1	lysophosphatidylcholine acyltransferase 1 [Source:NCBI gene;Acc:100217397]	61	-19.05	1	1	2
tRF-Ala-AGC-052	ENSSSCT00000018635	ENSSSCG00000017117	SLC6A18	solute carrier family 6 member 18 [Source:NCBI gene;Acc:100520648]	52	-23.39	1	1	2
tRF-Ala-AGC-052	ENSSSCT00000018645	ENSSSCG00000017127	CYBC1	chromosome 12 C17orf62 homolog [Source:NCBI gene;Acc:100522460]	69	-20.33	1	1	2
tRF-Ala-AGC-052	ENSSSCT00000018649	ENSSSCG00000017131	FN3K	fructosamine 3 kinase [Source:NCBI gene;Acc:100523990]	51	-15.22	1	1	2
tRF-Ala-AGC-052	ENSSSCT00000018651	ENSSSCG00000017133	WDR45B	WD repeat domain 45B [Source:NCBI gene;Acc:100462760]	57	-44.7	1	1	2
tRF-Ala-AGC-052	ENSSSCT00000018658	ENSSSCG00000017139	RPTOR	regulatory associated protein of MTOR complex 1 [Source:NCBI gene;Acc:100512677]	55	-19.23	1	1	2
tRF-Ala-AGC-052	ENSSSCT00000018664	ENSSSCG00000017144	ENSSSCG00000017144	neuronal pentraxin 1 [Source:NCBI gene;Acc:100525071]	79	-15.83	1	1	2
tRF-Ala-AGC-052	ENSSSCT00000018673	ENSSSCG00000017152	SGSH	N-sulfoglucosamine sulfohydrolase [Source:NCBI gene;Acc:100737146]	78	-71.13	1	1	2
tRF-Ala-AGC-052	ENSSSCT00000018682	ENSSSCG00000017158	CCDC40	coiled-coil domain containing 40 [Source:NCBI gene;Acc:100514181]	74	-15.57	1	1	2
tRF-Ala-AGC-052	ENSSSCT00000018694	ENSSSCG00000017170	MGAT5B	alpha-1,6-mannosylglycoprotein 6-beta-N-acetylglucosaminyltransferase B [Source:NCBI gene;Acc:100516218]	85	-23.85	1	1	2
tRF-Ala-AGC-052	ENSSSCT00000018706	ENSSSCG00000017181	CYGB	cytoglobin [Source:NCBI gene;Acc:100518861]	60	-41.75	1	1	2
tRF-Ala-AGC-052	ENSSSCT00000018709	ENSSSCG00000017184	PRPSAP1	phosphoribosyl pyrophosphate synthetase associated protein 1 [Source:NCBI gene;Acc:100517776]	88	-17.51	1	1	2
tRF-Ala-AGC-052	ENSSSCT00000018711	ENSSSCG00000017186	RNF157	ring finger protein 157 [Source:NCBI gene;Acc:100522340]	65	-64.9	1	1	2
tRF-Ala-AGC-052	ENSSSCT00000018716	ENSSSCG00000017191	SRP68	signal recognition particle 68 [Source:NCBI gene;Acc:100739290]	71	-18.88	1	1	2
tRF-Ala-AGC-052	ENSSSCT00000018717	ENSSSCG00000017192	EVPL	envoplakin [Source:NCBI gene;Acc:100519916]	72	-36.73	1	1	2
tRF-Ala-AGC-052	ENSSSCT00000018721	ENSSSCG00000017196	MRPL38	mitochondrial ribosomal protein L38 [Source:NCBI gene;Acc:100520633]	89	-28.43	1	1	2
tRF-Ala-AGC-052	ENSSSCT00000018726	ENSSSCG00000017201	UNK	unk zinc finger [Source:NCBI gene;Acc:100523632]	57	-20.63	1	1	2
tRF-Ala-AGC-052	ENSSSCT00000018739	ENSSSCG00000017214	ARMC7	armadillo repeat containing 7 [Source:NCBI gene;Acc:100511037]	69	-43.47	1	1	2
tRF-Ala-AGC-052	ENSSSCT00000018740	ENSSSCG00000017215	SLC16A5	solute carrier family 16 member 5 [Source:NCBI gene;Acc:100514790]	68	-62.47	1	1	2
tRF-Ala-AGC-052	ENSSSCT00000018744	ENSSSCG00000017219	HID1	HID1 domain containing [Source:NCBI gene;Acc:100736965]	91	-91.34	1	1	2
tRF-Ala-AGC-052	ENSSSCT00000018753	ENSSSCG00000017226	ENSSSCG00000017226	fatty acid desaturase 6 [Source:NCBI gene;Acc:100513229]	51	-43.75	1	1	2
tRF-Ala-AGC-052	ENSSSCT00000018757	ENSSSCG00000017230	TMEM104	transmembrane protein 104 [Source:NCBI gene;Acc:100513429]	93	-17.99	1	1	2
tRF-Ala-AGC-052	ENSSSCT00000018767	ENSSSCG00000017238	TTYH2	tweety family member 2 [Source:NCBI gene;Acc:100516219]	88	-27.81	1	1	2
tRF-Ala-AGC-052	ENSSSCT00000018777	ENSSSCG00000017248	ENSSSCG00000017248	component of oligomeric golgi complex 1 [Source:NCBI gene;Acc:100517851]	91	-15.83	1	1	2
tRF-Ala-AGC-052	ENSSSCT00000018787	ENSSSCG00000017258	FAM20A	FAM20A, golgi associated secretory pathway pseudokinase [Source:NCBI gene;Acc:100522273]	62	-17.17	1	1	2
tRF-Ala-AGC-052	ENSSSCT00000018812	ENSSSCG00000039909	ICAM2	intercellular adhesion molecule 2 [Source:NCBI gene;Acc:414387]	71	-14.43	1	1	2
tRF-Ala-AGC-052	ENSSSCT00000018814	ENSSSCG00000017282	SCN4A	sodium voltage-gated channel alpha subunit 4 [Source:NCBI gene;Acc:100511715]	95	-95.91	1	1	2
tRF-Ala-AGC-052	ENSSSCT00000018818	ENSSSCG00000017288	FTSJ3	FtsJ RNA methyltransferase homolog 3 [Source:NCBI gene;Acc:100512190]	82	-18.44	1	1	2
tRF-Ala-AGC-052	ENSSSCT00000018819	ENSSSCG00000017287	PSMC5	proteasome 26S subunit, ATPase 5 [Source:NCBI gene;Acc:397043]	90	-21.07	1	1	2
tRF-Ala-AGC-052	ENSSSCT00000018831	ENSSSCG00000017297	CYB561	cytochrome b-561 [Source:NCBI gene;Acc:100048996]	88	-20.32	1	1	2
tRF-Ala-AGC-052	ENSSSCT00000018836	ENSSSCG00000017300	ENSSSCG00000017300	mannose receptor C type 2 [Source:NCBI gene;Acc:100516106]	63	-18.55	1	1	2
tRF-Ala-AGC-052	ENSSSCT00000018837	ENSSSCG00000017301	TLK2	tousled like kinase 2 [Source:NCBI gene;Acc:100515573]	73	-38.07	1	1	2
tRF-Ala-AGC-052	ENSSSCT00000018846	ENSSSCG00000017310	KANSL1	KAT8 regulatory NSL complex subunit 1 [Source:NCBI gene;Acc:100517913]	72	-25.14	1	1	2
tRF-Ala-AGC-052	ENSSSCT00000018864	ENSSSCG00000017328	ARHGAP27	Rho GTPase activating protein 27 [Source:NCBI gene;Acc:100628007]	91	-20.09	1	1	2
tRF-Ala-AGC-052	ENSSSCT00000018867	ENSSSCG00000017331	ENSSSCG00000017331	NA	79	-56.66	1	1	2
tRF-Ala-AGC-052	ENSSSCT00000018875	ENSSSCG00000017339	NMT1	N-myristoyltransferase 1 [Source:NCBI gene;Acc:100524705]	73	-30.35	1	1	2
tRF-Ala-AGC-052	ENSSSCT00000018879	ENSSSCG00000017343	GFAP	glial fibrillary acidic protein [Source:NCBI gene;Acc:396562]	63	-17.98	1	1	2
tRF-Ala-AGC-052	ENSSSCT00000018885	ENSSSCG00000017349	ADAM11	ADAM metallopeptidase domain 11 [Source:NCBI gene;Acc:100525073]	66	-54.13	1	1	2
tRF-Ala-AGC-052	ENSSSCT00000018894	ENSSSCG00000017356	FAM171A2	family with sequence similarity 171 member A2 [Source:NCBI gene;Acc:100514069]	80	-86.17	1	1	2
tRF-Ala-AGC-052	ENSSSCT00000018897	ENSSSCG00000017358	SLC4A1	solute carrier family 4 member 1 (Diego blood group) [Source:NCBI gene;Acc:100514249]	63	-52.76	1	1	2
tRF-Ala-AGC-052	ENSSSCT00000018899	ENSSSCG00000017360	UBTF	upstream binding transcription factor [Source:NCBI gene;Acc:100621582]	73	-43.74	1	1	2
tRF-Ala-AGC-052	ENSSSCT00000018901	ENSSSCG00000017362	ATXN7L3	ataxin 7 like 3 [Source:NCBI gene;Acc:100511716]	82	-40.95	1	1	2
tRF-Ala-AGC-052	ENSSSCT00000018903	ENSSSCG00000017364	C17orf53	chromosome 12 C17orf53 homolog [Source:NCBI gene;Acc:100514980]	69	-25.35	1	1	2
tRF-Ala-AGC-052	ENSSSCT00000018910	ENSSSCG00000017371	TMEM101	transmembrane protein 101 [Source:NCBI gene;Acc:100512625]	80	-20.19	1	1	2
tRF-Ala-AGC-052	ENSSSCT00000018919	ENSSSCG00000017380	ARL4D	ADP ribosylation factor like GTPase 4D [Source:NCBI gene;Acc:100516931]	85	-92.91	1	1	2
tRF-Ala-AGC-052	ENSSSCT00000018933	ENSSSCG00000017393	CNTNAP1	contactin associated protein 1 [Source:NCBI gene;Acc:100521039]	79	-17.6	1	1	2
tRF-Ala-AGC-052	ENSSSCT00000018935	ENSSSCG00000017395	RETREG3	reticulophagy regulator family member 3 [Source:NCBI gene;Acc:100519106]	99	-32.2	1	1	2
tRF-Ala-AGC-052	ENSSSCT00000018947	ENSSSCG00000017402	STAT5A	signal transducer and activator of transcription 5A [Source:NCBI gene;Acc:397550]	61	-43.13	1	1	2
tRF-Ala-AGC-052	ENSSSCT00000018959	ENSSSCG00000017415	TTC25	tetratricopeptide repeat domain 25 [Source:NCBI gene;Acc:100525074]	94	-22.94	1	1	2
tRF-Ala-AGC-052	ENSSSCT00000018973	ENSSSCG00000017427	HAP1	huntingtin associated protein 1 [Source:NCBI gene;Acc:100736934]	54	-23.44	1	1	2
tRF-Ala-AGC-052	ENSSSCT00000018974	ENSSSCG00000017428	JUP	junction plakoglobin [Source:NCBI gene;Acc:397592]	74	-28.52	1	1	2
tRF-Ala-AGC-052	ENSSSCT00000019021	ENSSSCG00000017472	IGFBP4	insulin like growth factor binding protein 4 [Source:NCBI gene;Acc:100144490]	62	-22.31	1	1	2
tRF-Ala-AGC-052	ENSSSCT00000019028	ENSSSCG00000017477	CASC3	CASC3, exon junction complex subunit [Source:NCBI gene;Acc:100525426]	88	-27.99	1	1	2
tRF-Ala-AGC-052	ENSSSCT00000019029	ENSSSCG00000017478	RAPGEFL1	Rap guanine nucleotide exchange factor like 1 [Source:NCBI gene;Acc:100525075]	82	-58.07	1	1	2
tRF-Ala-AGC-052	ENSSSCT00000019051	ENSSSCG00000017498	PPP1R1B	protein phosphatase 1 regulatory inhibitor subunit 1B [Source:NCBI gene;Acc:100736966]	67	-28.72	1	1	2
tRF-Ala-AGC-052	ENSSSCT00000019053	ENSSSCG00000017500	TCAP	titin-cap [Source:NCBI gene;Acc:100271745]	91	-34.98	1	1	2
tRF-Ala-AGC-052	ENSSSCT00000019061	ENSSSCG00000017508	STAC2	SH3 and cysteine rich domain 2 [Source:NCBI gene;Acc:100514486]	85	-22.91	1	1	2
tRF-Ala-AGC-052	ENSSSCT00000019071	ENSSSCG00000017517	TBX21	T-box 21 [Source:NCBI gene;Acc:100518804]	83	-46.97	1	1	2
tRF-Ala-AGC-052	ENSSSCT00000019077	ENSSSCG00000032782	PNPO	pyridoxamine 5'-phosphate oxidase [Source:NCBI gene;Acc:100521112]	90	-18.41	1	1	2
tRF-Ala-AGC-052	ENSSSCT00000019083	ENSSSCG00000017529	CBX1	chromobox 1 [Source:NCBI gene;Acc:100520403]	96	-21.69	1	1	2
tRF-Ala-AGC-052	ENSSSCT00000019091	ENSSSCG00000017537	HOXB8	homeobox B8 [Source:NCBI gene;Acc:100627661]	60	-20.24	1	1	2
tRF-Ala-AGC-052	ENSSSCT00000019094	ENSSSCG00000017540	HOXB5	homeobox B5 [Source:NCBI gene;Acc:100522700]	71	-55.59	1	1	2
tRF-Ala-AGC-052	ENSSSCT00000019102	ENSSSCG00000017548	NGFR	nerve growth factor receptor [Source:NCBI gene;Acc:100525607]	69	-45.36	1	1	2
tRF-Ala-AGC-052	ENSSSCT00000019103	ENSSSCG00000017549	PHB	prohibitin [Source:NCBI gene;Acc:100524707]	94	-27.9	1	1	2
tRF-Ala-AGC-052	ENSSSCT00000019106	ENSSSCG00000017552	NXPH3	neurexophilin 3 [Source:NCBI gene;Acc:100736722]	61	-57.94	1	1	2
tRF-Ala-AGC-052	ENSSSCT00000019120	ENSSSCG00000017565	SPATA20	spermatogenesis associated 20 [Source:NCBI gene;Acc:100286812]	52	-32.73	1	1	2
tRF-Ala-AGC-052	ENSSSCT00000019129	ENSSSCG00000017573	XYLT2	xylosyltransferase 2 [Source:NCBI gene;Acc:100514793]	62	-57.18	1	1	2
tRF-Ala-AGC-052	ENSSSCT00000019154	ENSSSCG00000017593	UTP18	UTP18, small subunit processome component [Source:NCBI gene;Acc:100517967]	66	-19.53	1	1	2
tRF-Ala-AGC-052	ENSSSCT00000019188	ENSSSCG00000017626	ENSSSCG00000017626	serine and arginine rich splicing factor 1 [Source:NCBI gene;Acc:654327]	90	-24.76	1	1	2
tRF-Ala-AGC-052	ENSSSCT00000019246	ENSSSCG00000017682	MYO19	myosin XIX [Source:NCBI gene;Acc:100514070]	90	-17.17	1	1	2
tRF-Ala-AGC-052	ENSSSCT00000019254	ENSSSCG00000017690	DHRS11	dehydrogenase/reductase 11 [Source:NCBI gene;Acc:100513307]	51	-107.11	1	1	2
tRF-Ala-AGC-052	ENSSSCT00000019313	ENSSSCG00000017745	UTP6	coordinator of PRMT5 and differentiation stimulator [Source:NCBI gene;Acc:100524339]	96	-23.48	1	1	2
tRF-Ala-AGC-052	ENSSSCT00000019316	ENSSSCG00000017747	RAB11FIP4	RAB11 family interacting protein 4 [Source:NCBI gene;Acc:100524645]	74	-71.49	1	1	2
tRF-Ala-AGC-052	ENSSSCT00000019325	ENSSSCG00000017755	NOS2	nitric oxide synthase 2 [Source:NCBI gene;Acc:396859]	94	-18.68	1	1	2
tRF-Ala-AGC-052	ENSSSCT00000019342	ENSSSCG00000017770	PROCA1	protein interacting with cyclin A1 [Source:NCBI gene;Acc:100514366]	78	-23.57	1	1	2
tRF-Ala-AGC-052	ENSSSCT00000019344	ENSSSCG00000017772	SDF2	stromal cell derived factor 2 [Source:NCBI gene;Acc:100625663]	99	-27.45	1	1	2
tRF-Ala-AGC-052	ENSSSCT00000019359	ENSSSCG00000017787	GIT1	GIT ArfGAP 1 [Source:NCBI gene;Acc:100520151]	53	-36.14	1	1	2
tRF-Ala-AGC-052	ENSSSCT00000019386	ENSSSCG00000017812	VPS53	VPS53, GARP complex subunit [Source:NCBI gene;Acc:100523207]	80	-17	1	1	2
tRF-Ala-AGC-052	ENSSSCT00000019407	ENSSSCG00000017832	METTL16	methyltransferase like 16 [Source:NCBI gene;Acc:100512985]	81	-19.69	1	1	2
tRF-Ala-AGC-052	ENSSSCT00000019440	ENSSSCG00000017864	ENSSSCG00000017864	sedoheptulokinase [Source:NCBI gene;Acc:100515408]	62	-16	1	1	2
tRF-Ala-AGC-052	ENSSSCT00000019442	ENSSSCG00000017866	TAX1BP3	Tax1 binding protein 3 [Source:NCBI gene;Acc:100515576]	80	-26.38	1	1	2
tRF-Ala-AGC-052	ENSSSCT00000019449	ENSSSCG00000017873	CAMKK1	calcium/calmodulin dependent protein kinase kinase 1 [Source:NCBI gene;Acc:503667]	85	-41.15	1	1	2
tRF-Ala-AGC-052	ENSSSCT00000019459	ENSSSCG00000017882	MYBBP1A	MYB binding protein 1a [Source:NCBI gene;Acc:100520635]	67	-51.03	1	1	2
tRF-Ala-AGC-052	ENSSSCT00000019462	ENSSSCG00000017885	SMTNL2	smoothelin like 2 [Source:NCBI gene;Acc:100523750]	94	-18.6	1	1	2
tRF-Ala-AGC-052	ENSSSCT00000019469	ENSSSCG00000017892	PITPNM3	PITPNM family member 3 [Source:NCBI gene;Acc:100524106]	71	-86.23	1	1	2
tRF-Ala-AGC-052	ENSSSCT00000019491	ENSSSCG00000017917	MINK1	misshapen like kinase 1 [Source:NCBI gene;Acc:100515409]	69	-24.18	1	1	2
tRF-Ala-AGC-052	ENSSSCT00000019495	ENSSSCG00000017913	PSMB6	proteasome subunit beta 6 [Source:NCBI gene;Acc:497065]	67	-25.51	1	1	2
tRF-Ala-AGC-052	ENSSSCT00000019515	ENSSSCG00000017932	ASGR2	asialoglycoprotein receptor 2 [Source:NCBI gene;Acc:100739379]	93	-47.43	1	1	2
tRF-Ala-AGC-052	ENSSSCT00000019531	ENSSSCG00000017947	ACADVL	acyl-CoA dehydrogenase very long chain [Source:NCBI gene;Acc:100520636]	55	-20.72	1	1	2
tRF-Ala-AGC-052	ENSSSCT00000019585	ENSSSCG00000017996	DHRS7C	dehydrogenase/reductase 7C [Source:NCBI gene;Acc:100515625]	81	-47.24	1	1	2
tRF-Ala-AGC-052	ENSSSCT00000019645	ENSSSCG00000018050	ENSSSCG00000018050	GRB2 related adaptor protein [Source:NCBI gene;Acc:100511593]	90	-46.83	1	1	2
tRF-Ala-AGC-052	ENSSSCT00000019652	ENSSSCG00000018057	SOCS7	suppressor of cytokine signaling 7 [Source:NCBI gene;Acc:100514187]	80	-57.04	1	1	2
tRF-Ala-AGC-052	ENSSSCT00000022261	ENSSSCG00000033368	ATP5MC2	ATP synthase membrane subunit c locus 2 [Source:NCBI gene;Acc:100037988]	95	-19.62	1	1	2
tRF-Ala-AGC-052	ENSSSCT00000022269	ENSSSCG00000020665	TAF6L	TATA-box binding protein associated factor 6 like [Source:NCBI gene;Acc:100620136]	51	-16.03	1	1	2
tRF-Ala-AGC-052	ENSSSCT00000022302	ENSSSCG00000000110	PLA2G6	phospholipase A2 group VI [Source:NCBI gene;Acc:100514711]	90	-24.65	1	1	2
tRF-Ala-AGC-052	ENSSSCT00000022326	ENSSSCG00000023709	PTPRJ	protein tyrosine phosphatase, receptor type J [Source:NCBI gene;Acc:100524973]	58	-39.49	1	1	2
tRF-Ala-AGC-052	ENSSSCT00000022352	ENSSSCG00000024752	ALDH4A1	aldehyde dehydrogenase 4 family member A1 [Source:NCBI gene;Acc:100820830]	50	-71.71	1	1	2
tRF-Ala-AGC-052	ENSSSCT00000022409	ENSSSCG00000029035	ENSSSCG00000029035	zinc finger protein 558 [Source:NCBI gene;Acc:100514703]	90	-16	1	1	2
tRF-Ala-AGC-052	ENSSSCT00000022417	ENSSSCG00000025503	ADGRG5	adhesion G protein-coupled receptor G5 [Source:NCBI gene;Acc:100621610]	52	-42.15	1	1	2
tRF-Ala-AGC-052	ENSSSCT00000022488	ENSSSCG00000029637	KDM2A	lysine demethylase 2A [Source:NCBI gene;Acc:100294703]	67	-33.68	1	1	2
tRF-Ala-AGC-052	ENSSSCT00000022492	ENSSSCG00000020876	RTL5	retrotransposon Gag like 5 [Source:NCBI gene;Acc:102167195]	53	-31.89	1	1	2
tRF-Ala-AGC-052	ENSSSCT00000022494	ENSSSCG00000000439	KIF5A	kinesin family member 5A [Source:NCBI gene;Acc:100519957]	57	-26.67	1	1	2
tRF-Ala-AGC-052	ENSSSCT00000022538	ENSSSCG00000026210	ENSSSCG00000026210	Fc receptor like 5 [Source:NCBI gene;Acc:100155684]	98	-21.94	1	1	2
tRF-Ala-AGC-052	ENSSSCT00000022544	ENSSSCG00000023130	ASCC1	activating signal cointegrator 1 complex subunit 1 [Source:NCBI gene;Acc:100512075]	95	-17.87	1	1	2
tRF-Ala-AGC-052	ENSSSCT00000022550	ENSSSCG00000029375	ZNF205	zinc finger protein 205 [Source:NCBI gene;Acc:100626782]	98	-25.73	1	1	2
tRF-Ala-AGC-052	ENSSSCT00000022558	ENSSSCG00000025021	MALL	mal, T cell differentiation protein like [Source:NCBI gene;Acc:100626835]	58	-38.43	1	1	2
tRF-Ala-AGC-052	ENSSSCT00000022559	ENSSSCG00000030291	RPRD2	regulation of nuclear pre-mRNA domain containing 2 [Source:NCBI gene;Acc:100620276]	72	-17.51	1	1	2
tRF-Ala-AGC-052	ENSSSCT00000022564	ENSSSCG00000029096	HRH2	histamine receptor H2 [Source:NCBI gene;Acc:100625720]	95	-24.16	1	1	2
tRF-Ala-AGC-052	ENSSSCT00000022577	ENSSSCG00000030108	ZNFX1	zinc finger NFX1-type containing 1 [Source:NCBI gene;Acc:100624243]	69	-17	1	1	2
tRF-Ala-AGC-052	ENSSSCT00000022589	ENSSSCG00000030539	ENSSSCG00000030539	kallikrein related peptidase 15 [Source:NCBI gene;Acc:100620705]	85	-20.37	1	1	2
tRF-Ala-AGC-052	ENSSSCT00000022617	ENSSSCG00000024233	RAB39B	RAB39B, member RAS oncogene family [Source:NCBI gene;Acc:100516775]	89	-54.58	1	1	2
tRF-Ala-AGC-052	ENSSSCT00000022644	ENSSSCG00000020694	DSG1	desmoglein 1 [Source:NCBI gene;Acc:641355]	90	-16	1	1	2
tRF-Ala-AGC-052	ENSSSCT00000022668	ENSSSCG00000021750	MEX3D	mex-3 RNA binding family member D [Source:NCBI gene;Acc:100512764]	51	-17	1	1	2
tRF-Ala-AGC-052	ENSSSCT00000022714	ENSSSCG00000029145	POMGNT1	protein O-linked mannose N-acetylglucosaminyltransferase 1 (beta 1,2-) [Source:NCBI gene;Acc:780413]	72	-41.42	1	1	2
tRF-Ala-AGC-052	ENSSSCT00000022734	ENSSSCG00000021241	ADAMTS13	ADAM metallopeptidase with thrombospondin type 1 motif 13 [Source:NCBI gene;Acc:100627950]	91	-17.25	1	1	2
tRF-Ala-AGC-052	ENSSSCT00000022744	ENSSSCG00000020853	BTBD3	BTB domain containing 3 [Source:NCBI gene;Acc:100156598]	76	-36.9	1	1	2
tRF-Ala-AGC-052	ENSSSCT00000022758	ENSSSCG00000028123	VPS26B	beta-galactosidase-1-like protein 2 [Source:NCBI gene;Acc:110255463]	81	-19.78	1	1	2
tRF-Ala-AGC-052	ENSSSCT00000022765	ENSSSCG00000030305	SLC15A2	solute carrier family 15 member 2 [Source:NCBI gene;Acc:100048951]	99	-21.64	1	1	2
tRF-Ala-AGC-052	ENSSSCT00000022767	ENSSSCG00000022208	TNFRSF1B	TNF receptor superfamily member 1B [Source:NCBI gene;Acc:100037306]	73	-41.9	1	1	2
tRF-Ala-AGC-052	ENSSSCT00000022821	ENSSSCG00000026248	PAQR4	progestin and adipoQ receptor family member 4 [Source:NCBI gene;Acc:100627080]	51	-56.11	1	1	2
tRF-Ala-AGC-052	ENSSSCT00000022855	ENSSSCG00000026706	PIGS	phosphatidylinositol glycan anchor biosynthesis class S [Source:NCBI gene;Acc:100625362]	74	-25.23	1	1	2
tRF-Ala-AGC-052	ENSSSCT00000022902	ENSSSCG00000029438	SESN2	sestrin 2 [Source:NCBI gene;Acc:100620966]	75	-15.22	1	1	2
tRF-Ala-AGC-052	ENSSSCT00000022952	ENSSSCG00000004457	DOP1A	DOP1 leucine zipper like protein A [Source:NCBI gene;Acc:100154796]	97	-35.35	1	1	2
tRF-Ala-AGC-052	ENSSSCT00000022953	ENSSSCG00000022672	TRPM4	transient receptor potential cation channel subfamily M member 4 [Source:NCBI gene;Acc:102167071]	70	-20.29	1	1	2
tRF-Ala-AGC-052	ENSSSCT00000022969	ENSSSCG00000030369	YARS	tyrosyl-tRNA synthetase [Source:NCBI gene;Acc:100621140]	78	-73.83	1	1	2
tRF-Ala-AGC-052	ENSSSCT00000022980	ENSSSCG00000000107	ENSSSCG00000000107	casein kinase I [Source:NCBI gene;Acc:100523244]	67	-29.29	1	1	2
tRF-Ala-AGC-052	ENSSSCT00000022991	ENSSSCG00000023229	ETV5	ETS variant 5 [Source:NCBI gene;Acc:100623208]	56	-24.49	1	1	2
tRF-Ala-AGC-052	ENSSSCT00000022995	ENSSSCG00000024261	CBX2	chromobox 2 [Source:NCBI gene;Acc:100514916]	93	-72.48	1	1	2
tRF-Ala-AGC-052	ENSSSCT00000023022	ENSSSCG00000022616	DCP1A	decapping mRNA 1A [Source:NCBI gene;Acc:100623102]	68	-18.39	1	1	2
tRF-Ala-AGC-052	ENSSSCT00000023036	ENSSSCG00000021906	SYT7	synaptotagmin 7 [Source:NCBI gene;Acc:100521541]	57	-34.52	1	1	2
tRF-Ala-AGC-052	ENSSSCT00000023055	ENSSSCG00000021236	ENSSSCG00000021236	phosphomannomutase 2 [Source:NCBI gene;Acc:100737254]	65	-37.35	1	1	2
tRF-Ala-AGC-052	ENSSSCT00000023061	ENSSSCG00000008176	LONRF2	LON peptidase N-terminal domain and ring finger 2 [Source:NCBI gene;Acc:100522431]	79	-20.19	1	1	2
tRF-Ala-AGC-052	ENSSSCT00000023067	ENSSSCG00000023097	ZNF408	zinc finger protein 408 [Source:NCBI gene;Acc:100515769]	73	-39.67	1	1	2
tRF-Ala-AGC-052	ENSSSCT00000023112	ENSSSCG00000027278	ARL6	ADP ribosylation factor like GTPase 6 [Source:NCBI gene;Acc:100624255]	82	-22.4	1	1	2
tRF-Ala-AGC-052	ENSSSCT00000023158	ENSSSCG00000021007	MRPL19	mitochondrial ribosomal protein L19 [Source:NCBI gene;Acc:100625069]	81	-40.89	1	1	2
tRF-Ala-AGC-052	ENSSSCT00000023179	ENSSSCG00000024418	RHOU	ras homolog family member U [Source:NCBI gene;Acc:100626928]	91	-17.79	1	1	2
tRF-Ala-AGC-052	ENSSSCT00000023221	ENSSSCG00000024236	MMP17	matrix metallopeptidase 17 [Source:NCBI gene;Acc:100154230]	95	-64.62	1	1	2
tRF-Ala-AGC-052	ENSSSCT00000023253	ENSSSCG00000025647	SLC35C1	solute carrier family 35 member C1 [Source:NCBI gene;Acc:397229]	95	-40.02	1	1	2
tRF-Ala-AGC-052	ENSSSCT00000023281	ENSSSCG00000025532	CACNG7	calcium voltage-gated channel auxiliary subunit gamma 7 [Source:NCBI gene;Acc:100519605]	61	-42.55	1	1	2
tRF-Ala-AGC-052	ENSSSCT00000023296	ENSSSCG00000023591	ADGRF2	adhesion G protein-coupled receptor F2 [Source:NCBI gene;Acc:100621059]	89	-19.25	1	1	2
tRF-Ala-AGC-052	ENSSSCT00000023300	ENSSSCG00000026592	TLR6	toll like receptor 6 [Source:NCBI gene;Acc:396621]	53	-20.39	1	1	2
tRF-Ala-AGC-052	ENSSSCT00000023323	ENSSSCG00000021724	KIF19	kinesin family member 19 [Source:NCBI gene;Acc:100623453]	62	-16.84	1	1	2
tRF-Ala-AGC-052	ENSSSCT00000023385	ENSSSCG00000036310	RFXANK	regulatory factor X associated ankyrin containing protein [Source:NCBI gene;Acc:100628226]	88	-38.02	1	1	2
tRF-Ala-AGC-052	ENSSSCT00000023452	ENSSSCG00000020743	RABGAP1	RAB GTPase activating protein 1 [Source:NCBI gene;Acc:100155286]	63	-17.36	1	1	2
tRF-Ala-AGC-052	ENSSSCT00000023468	ENSSSCG00000000857	IGF1	insulin like growth factor 1 [Source:NCBI gene;Acc:397491]	77	-17.07	1	1	2
tRF-Ala-AGC-052	ENSSSCT00000023496	ENSSSCG00000028802	ENSSSCG00000028802	leukocyte immunoglobulin-like receptor subfamily B member 3 [Source:NCBI gene;Acc:100622710]	93	-18.22	1	1	2
tRF-Ala-AGC-052	ENSSSCT00000023506	ENSSSCG00000028682	ENSSSCG00000028682	troponin I3, cardiac type [Source:NCBI gene;Acc:100049696]	67	-20.49	1	1	2
tRF-Ala-AGC-052	ENSSSCT00000023524	ENSSSCG00000023204	AXIN1	axin 1 [Source:NCBI gene;Acc:100523725]	59	-40.11	1	1	2
tRF-Ala-AGC-052	ENSSSCT00000023586	ENSSSCG00000024912	WDR5	WD repeat domain 5 [Source:NCBI gene;Acc:100156729]	98	-17.51	1	1	2
tRF-Ala-AGC-052	ENSSSCT00000023621	ENSSSCG00000023306	ELMO2	engulfment and cell motility 2 [Source:NCBI gene;Acc:100624052]	62	-22.97	1	1	2
tRF-Ala-AGC-052	ENSSSCT00000023638	ENSSSCG00000027114	SCP2	sterol carrier protein 2 [Source:NCBI gene;Acc:397439]	64	-25.18	1	1	2
tRF-Ala-AGC-052	ENSSSCT00000023644	ENSSSCG00000038947	ENSSSCG00000038947	heterogeneous nuclear ribonucleoprotein C (C1/C2) [Source:NCBI gene;Acc:100626496]	95	-16.28	1	1	2
tRF-Ala-AGC-052	ENSSSCT00000023658	ENSSSCG00000028433	DUS4L	dihydrouridine synthase 4 like [Source:NCBI gene;Acc:100623288]	76	-23.2	1	1	2
tRF-Ala-AGC-052	ENSSSCT00000023671	ENSSSCG00000027710	PDZD3	PDZ domain containing 3 [Source:NCBI gene;Acc:100519043]	93	-22.31	1	1	2
tRF-Ala-AGC-052	ENSSSCT00000023723	ENSSSCG00000030597	HAPLN3	hyaluronan and proteoglycan link protein 3 [Source:NCBI gene;Acc:100157078]	70	-20.77	1	1	2
tRF-Ala-AGC-052	ENSSSCT00000023746	ENSSSCG00000023298	SRXN1	sulfiredoxin 1 [Source:NCBI gene;Acc:100517736]	93	-18.83	1	1	2
tRF-Ala-AGC-052	ENSSSCT00000023757	ENSSSCG00000023487	MSLNL	mesothelin-like protein [Source:NCBI gene;Acc:100519473]	70	-18.52	1	1	2
tRF-Ala-AGC-052	ENSSSCT00000023759	ENSSSCG00000028172	FAM78A	family with sequence similarity 78 member A [Source:NCBI gene;Acc:100624292]	55	-77.42	1	1	2
tRF-Ala-AGC-052	ENSSSCT00000023781	ENSSSCG00000028672	GCKR	glucokinase regulator [Source:NCBI gene;Acc:100625192]	91	-19.19	1	1	2
tRF-Ala-AGC-052	ENSSSCT00000023831	ENSSSCG00000028920	POLDIP2	DNA polymerase delta interacting protein 2 [Source:NCBI gene;Acc:100624252]	94	-38.05	1	1	2
tRF-Ala-AGC-052	ENSSSCT00000023881	ENSSSCG00000025109	PLD3	phospholipase D family member 3 [Source:NCBI gene;Acc:100625322]	61	-18	1	1	2
tRF-Ala-AGC-052	ENSSSCT00000023883	ENSSSCG00000030415	DPP3	dipeptidyl peptidase 3 [Source:NCBI gene;Acc:100519350]	93	-20.21	1	1	2
tRF-Ala-AGC-052	ENSSSCT00000023900	ENSSSCG00000004509	LIPG	lipase G, endothelial type [Source:NCBI gene;Acc:100155736]	83	-16.89	1	1	2
tRF-Ala-AGC-052	ENSSSCT00000023925	ENSSSCG00000029460	RND2	Rho family GTPase 2 [Source:NCBI gene;Acc:100625457]	85	-81.57	1	1	2
tRF-Ala-AGC-052	ENSSSCT00000023936	ENSSSCG00000030123	CDS2	CDP-diacylglycerol synthase 2 [Source:NCBI gene;Acc:100170145]	79	-20.24	1	1	2
tRF-Ala-AGC-052	ENSSSCT00000023937	ENSSSCG00000022212	SNRNP35	small nuclear ribonucleoprotein U11/U12 subunit 35 [Source:NCBI gene;Acc:100626152]	89	-17.51	1	1	2
tRF-Ala-AGC-052	ENSSSCT00000023947	ENSSSCG00000028602	GTPBP4	GTP binding protein 4 [Source:NCBI gene;Acc:100625226]	98	-19.76	1	1	2
tRF-Ala-AGC-052	ENSSSCT00000023976	ENSSSCG00000022128	MXI1	MAX interactor 1, dimerization protein [Source:NCBI gene;Acc:100154269]	99	-24.03	1	1	2
tRF-Ala-AGC-052	ENSSSCT00000023990	ENSSSCG00000023354	ACAD9	acyl-CoA dehydrogenase family member 9 [Source:NCBI gene;Acc:100621922]	53	-16	1	1	2
tRF-Ala-AGC-052	ENSSSCT00000023993	ENSSSCG00000025401	CDK10	cyclin dependent kinase 10 [Source:NCBI gene;Acc:100233178]	84	-79.16	1	1	2
tRF-Ala-AGC-052	ENSSSCT00000023998	ENSSSCG00000021472	POLR2E	RNA polymerase II subunit E [Source:NCBI gene;Acc:100623333]	56	-40.72	1	1	2
tRF-Ala-AGC-052	ENSSSCT00000024007	ENSSSCG00000025042	ICOS	inducible T cell costimulator [Source:NCBI gene;Acc:733597]	94	-23.47	1	1	2
tRF-Ala-AGC-052	ENSSSCT00000024166	ENSSSCG00000026044	FDFT1	farnesyl-diphosphate farnesyltransferase 1 [Source:NCBI gene;Acc:100312971]	65	-21.31	1	1	2
tRF-Ala-AGC-052	ENSSSCT00000024211	ENSSSCG00000026626	RER1	retention in endoplasmic reticulum sorting receptor 1 [Source:NCBI gene;Acc:100624036]	75	-17.82	1	1	2
tRF-Ala-AGC-052	ENSSSCT00000024218	ENSSSCG00000022347	WNT11	Wnt family member 11 [Source:NCBI gene;Acc:100521912]	76	-37.59	1	1	2
tRF-Ala-AGC-052	ENSSSCT00000024228	ENSSSCG00000023603	ENSSSCG00000023603	UBA like domain containing 1 [Source:NCBI gene;Acc:100510896]	65	-40.34	1	1	2
tRF-Ala-AGC-052	ENSSSCT00000024259	ENSSSCG00000023408	SAMD4A	sterile alpha motif domain containing 4A [Source:NCBI gene;Acc:100156574]	51	-40.7	1	1	2
tRF-Ala-AGC-052	ENSSSCT00000024264	ENSSSCG00000027571	ARL13B	ADP ribosylation factor like GTPase 13B [Source:NCBI gene;Acc:100624385]	92	-20.34	1	1	2
tRF-Ala-AGC-052	ENSSSCT00000024296	ENSSSCG00000028571	FAM207A	family with sequence similarity 207 member A [Source:NCBI gene;Acc:100623984]	58	-60.55	1	1	2
tRF-Ala-AGC-052	ENSSSCT00000024304	ENSSSCG00000027100	MED31	mediator complex subunit 31 [Source:NCBI gene;Acc:100622626]	87	-25.23	1	1	2
tRF-Ala-AGC-052	ENSSSCT00000024309	ENSSSCG00000028964	PIM2	Pim-2 proto-oncogene, serine/threonine kinase [Source:NCBI gene;Acc:100621339]	93	-17.74	1	1	2
tRF-Ala-AGC-052	ENSSSCT00000024377	ENSSSCG00000027294	CDV3	CDV3 homolog [Source:NCBI gene;Acc:100627162]	96	-16.21	1	1	2
tRF-Ala-AGC-052	ENSSSCT00000024380	ENSSSCG00000025416	CAMKV	CaM kinase like vesicle associated [Source:NCBI gene;Acc:100623981]	69	-21.11	1	1	2
tRF-Ala-AGC-052	ENSSSCT00000024420	ENSSSCG00000027053	PACSIN1	protein kinase C and casein kinase substrate in neurons 1 [Source:NCBI gene;Acc:100157037]	69	-82.99	1	1	2
tRF-Ala-AGC-052	ENSSSCT00000024454	ENSSSCG00000024793	PORCN	porcupine O-acyltransferase [Source:NCBI gene;Acc:100627921]	85	-20.56	1	1	2
tRF-Ala-AGC-052	ENSSSCT00000024456	ENSSSCG00000029165	DOK4	docking protein 4 [Source:NCBI gene;Acc:100620637]	60	-21.55	1	1	2
tRF-Ala-AGC-052	ENSSSCT00000024506	ENSSSCG00000026108	CDC42EP1	CDC42 effector protein 1 [Source:NCBI gene;Acc:100738372]	84	-25.35	1	1	2
tRF-Ala-AGC-052	ENSSSCT00000024523	ENSSSCG00000025834	FNDC5	fibronectin type III domain containing 5 [Source:NCBI gene;Acc:100622587]	85	-43.69	1	1	2
tRF-Ala-AGC-052	ENSSSCT00000024533	ENSSSCG00000026864	ENSSSCG00000026864	U2 small nuclear ribonucleoprotein auxiliary factor 35 kDa subunit-related protein 2 [Source:NCBI gene;Acc:396706]	97	-17.51	1	1	2
tRF-Ala-AGC-052	ENSSSCT00000024539	ENSSSCG00000025344	PHC2	polyhomeotic homolog 2 [Source:NCBI gene;Acc:100622975]	92	-27.09	1	1	2
tRF-Ala-AGC-052	ENSSSCT00000024540	ENSSSCG00000020873	SYNGR1	synaptogyrin 1 [Source:NCBI gene;Acc:100626046]	67	-63	1	1	2
tRF-Ala-AGC-052	ENSSSCT00000024573	ENSSSCG00000027974	ENSSSCG00000027974	mitochondrial ribosomal protein L50 [Source:NCBI gene;Acc:100515004]	73	-18.26	1	1	2
tRF-Ala-AGC-052	ENSSSCT00000024614	ENSSSCG00000001616	TREML2	triggering receptor expressed on myeloid cells like 2 [Source:NCBI gene;Acc:100738047]	82	-112.82	1	1	2
tRF-Ala-AGC-052	ENSSSCT00000024615	ENSSSCG00000021093	ENSSSCG00000021093	chromosome 10 C10orf67 homolog [Source:NCBI gene;Acc:100623946]	50	-22.64	1	1	2
tRF-Ala-AGC-052	ENSSSCT00000024617	ENSSSCG00000023973	NOC2L	NOC2 like nucleolar associated transcriptional repressor [Source:NCBI gene;Acc:106504103]	54	-15.39	1	1	2
tRF-Ala-AGC-052	ENSSSCT00000024638	ENSSSCG00000023004	FZD9	frizzled class receptor 9 [Source:NCBI gene;Acc:100625784]	63	-26.84	1	1	2
tRF-Ala-AGC-052	ENSSSCT00000024663	ENSSSCG00000022048	REEP5	receptor accessory protein 5 [Source:NCBI gene;Acc:100516959]	97	-22.97	1	1	2
tRF-Ala-AGC-052	ENSSSCT00000024679	ENSSSCG00000021628	TMEM70	transmembrane protein 70 [Source:NCBI gene;Acc:100155813]	99	-17.34	1	1	2
tRF-Ala-AGC-052	ENSSSCT00000024687	ENSSSCG00000025128	CPN2	carboxypeptidase N subunit 2 [Source:NCBI gene;Acc:100627569]	80	-47.35	1	1	2
tRF-Ala-AGC-052	ENSSSCT00000024723	ENSSSCG00000023266	FOXJ3	forkhead box J3 [Source:NCBI gene;Acc:100626744]	89	-23.05	1	1	2
tRF-Ala-AGC-052	ENSSSCT00000024741	ENSSSCG00000028867	PPIL4	peptidylprolyl isomerase like 4 [Source:NCBI gene;Acc:100625026]	83	-20.83	1	1	2
tRF-Ala-AGC-052	ENSSSCT00000024746	ENSSSCG00000028249	SKA3	spindle and kinetochore associated complex subunit 3 [Source:NCBI gene;Acc:100623356]	55	-47.61	1	1	2
tRF-Ala-AGC-052	ENSSSCT00000024763	ENSSSCG00000024346	SLC7A3	solute carrier family 7 member 3 [Source:NCBI gene;Acc:100171387]	66	-15.39	1	1	2
tRF-Ala-AGC-052	ENSSSCT00000024773	ENSSSCG00000022722	CARMIL2	capping protein regulator and myosin 1 linker 2 [Source:NCBI gene;Acc:100624425]	96	-37.61	1	1	2
tRF-Ala-AGC-052	ENSSSCT00000024810	ENSSSCG00000024671	WNT9A	Wnt family member 9A [Source:NCBI gene;Acc:100512949]	69	-52.19	1	1	2
tRF-Ala-AGC-052	ENSSSCT00000024829	ENSSSCG00000025770	ST6GAL1	ST6 beta-galactoside alpha-2,6-sialyltransferase 1 [Source:NCBI gene;Acc:100302026]	78	-65.35	1	1	2
tRF-Ala-AGC-052	ENSSSCT00000024844	ENSSSCG00000028655	RAB18	RAB18, member RAS oncogene family [Source:NCBI gene;Acc:100620478]	82	-37.4	1	1	2
tRF-Ala-AGC-052	ENSSSCT00000024857	ENSSSCG00000029723	PHRF1	PHD and ring finger domains 1 [Source:NCBI gene;Acc:100512701]	53	-123.31	1	1	2
tRF-Ala-AGC-052	ENSSSCT00000024863	ENSSSCG00000027528	TMEM107	transmembrane protein 107 [Source:NCBI gene;Acc:100620379]	91	-23.49	1	1	2
tRF-Ala-AGC-052	ENSSSCT00000024888	ENSSSCG00000023994	ARMC9	armadillo repeat containing 9 [Source:NCBI gene;Acc:100519629]	54	-18.14	1	1	2
tRF-Ala-AGC-052	ENSSSCT00000024904	ENSSSCG00000027302	PKP3	plakophilin 3 [Source:NCBI gene;Acc:100626903]	94	-20.6	1	1	2
tRF-Ala-AGC-052	ENSSSCT00000024935	ENSSSCG00000028180	DUSP28	dual specificity phosphatase 28 [Source:NCBI gene;Acc:100627104]	53	-48.87	1	1	2
tRF-Ala-AGC-052	ENSSSCT00000024945	ENSSSCG00000023028	JAM2	junctional adhesion molecule 2 [Source:NCBI gene;Acc:102166598]	93	-17	1	1	2
tRF-Ala-AGC-052	ENSSSCT00000024965	ENSSSCG00000021805	GALNTL6	polypeptide N-acetylgalactosaminyltransferase like 6 [Source:NCBI gene;Acc:100518755]	99	-19.48	1	1	2
tRF-Ala-AGC-052	ENSSSCT00000024986	ENSSSCG00000030578	MRPL15	mitochondrial ribosomal protein L15 [Source:NCBI gene;Acc:100155047]	93	-20.09	1	1	2
tRF-Ala-AGC-052	ENSSSCT00000025035	ENSSSCG00000026812	EMG1	EMG1, N1-specific pseudouridine methyltransferase [Source:NCBI gene;Acc:100627558]	94	-20.65	1	1	2
tRF-Ala-AGC-052	ENSSSCT00000025040	ENSSSCG00000024179	NAGS	N-acetylglutamate synthase [Source:NCBI gene;Acc:100048960]	84	-21.59	1	1	2
tRF-Ala-AGC-052	ENSSSCT00000025066	ENSSSCG00000025160	DPF1	double PHD fingers 1 [Source:NCBI gene;Acc:100625938]	91	-81.39	1	1	2
tRF-Ala-AGC-052	ENSSSCT00000025126	ENSSSCG00000027796	SLC22A7	solute carrier family 22 member 7 [Source:NCBI gene;Acc:733693]	52	-46.15	1	1	2
tRF-Ala-AGC-052	ENSSSCT00000025141	ENSSSCG00000029395	TMEM25	transmembrane protein 25 [Source:NCBI gene;Acc:100622591]	58	-17	1	1	2
tRF-Ala-AGC-052	ENSSSCT00000025187	ENSSSCG00000025218	TXNL4B	thioredoxin like 4B [Source:HGNC Symbol;Acc:HGNC:26041]	76	-24.21	1	1	2
tRF-Ala-AGC-052	ENSSSCT00000025225	ENSSSCG00000024389	SIGIRR	single Ig and TIR domain containing [Source:NCBI gene;Acc:100626800]	79	-45.07	1	1	2
tRF-Ala-AGC-052	ENSSSCT00000025252	ENSSSCG00000024555	ING2	inhibitor of growth family member 2 [Source:NCBI gene;Acc:100516113]	63	-16.31	1	1	2
tRF-Ala-AGC-052	ENSSSCT00000025289	ENSSSCG00000025138	ZNF579	zinc finger protein 579 [Source:HGNC Symbol;Acc:HGNC:26646]	82	-19.32	1	1	2
tRF-Ala-AGC-052	ENSSSCT00000025302	ENSSSCG00000024059	VAT1	vesicle amine transport 1 [Source:NCBI gene;Acc:100625359]	87	-35.87	1	1	2
tRF-Ala-AGC-052	ENSSSCT00000025315	ENSSSCG00000023978	RECQL5	RecQ like helicase 5 [Source:NCBI gene;Acc:100626380]	90	-20.61	1	1	2
tRF-Ala-AGC-052	ENSSSCT00000025365	ENSSSCG00000023082	SSUH2	ssu-2 homolog (C. elegans) [Source:NCBI gene;Acc:100621522]	96	-46.39	1	1	2
tRF-Ala-AGC-052	ENSSSCT00000025376	ENSSSCG00000023178	BATF2	basic leucine zipper ATF-like transcription factor 2 [Source:NCBI gene;Acc:100515875]	95	-46.78	1	1	2
tRF-Ala-AGC-052	ENSSSCT00000025383	ENSSSCG00000023991	RIT1	Ras like without CAAX 1 [Source:NCBI gene;Acc:100155905]	79	-18.38	1	1	2
tRF-Ala-AGC-052	ENSSSCT00000025399	ENSSSCG00000025329	DDX49	DEAD-box helicase 49 [Source:NCBI gene;Acc:100526038]	83	-37.25	1	1	2
tRF-Ala-AGC-052	ENSSSCT00000025408	ENSSSCG00000028310	DR1	down-regulator of transcription 1 [Source:NCBI gene;Acc:100152776]	90	-40.13	1	1	2
tRF-Ala-AGC-052	ENSSSCT00000025411	ENSSSCG00000022066	PIAS4	protein inhibitor of activated STAT 4 [Source:NCBI gene;Acc:100624971]	90	-56.52	1	1	2
tRF-Ala-AGC-052	ENSSSCT00000025436	ENSSSCG00000022101	BRCA1	BRCA1, DNA repair associated [Source:NCBI gene;Acc:100049662]	95	-17.34	1	1	2
tRF-Ala-AGC-052	ENSSSCT00000025444	ENSSSCG00000027558	GABBR2	gamma-aminobutyric acid type B receptor subunit 2 [Source:NCBI gene;Acc:100511175]	65	-64.37	1	1	2
tRF-Ala-AGC-052	ENSSSCT00000025459	ENSSSCG00000024344	CCR5	chemokine (C-C motif) receptor 5 [Source:NCBI gene;Acc:414371]	53	-44.27	1	1	2
tRF-Ala-AGC-052	ENSSSCT00000025489	ENSSSCG00000022099	TP53INP2	tumor protein p53 inducible nuclear protein 2 [Source:NCBI gene;Acc:100152247]	79	-40.11	1	1	2
tRF-Ala-AGC-052	ENSSSCT00000025493	ENSSSCG00000025447	MID1IP1	MID1 interacting protein 1 [Source:NCBI gene;Acc:100736958]	56	-21.48	1	1	2
tRF-Ala-AGC-052	ENSSSCT00000025505	ENSSSCG00000030497	YAE1	YAE1, ABCE1 maturation factor [Source:NCBI gene;Acc:100622361]	71	-54.7	1	1	2
tRF-Ala-AGC-052	ENSSSCT00000025512	ENSSSCG00000028239	FBXL7	F-box and leucine rich repeat protein 7 [Source:HGNC Symbol;Acc:HGNC:13604]	78	-17.17	1	1	2
tRF-Ala-AGC-052	ENSSSCT00000025517	ENSSSCG00000026689	ENSSSCG00000026689	coiled-coil domain containing 114 [Source:NCBI gene;Acc:100622853]	96	-22.52	1	1	2
tRF-Ala-AGC-052	ENSSSCT00000025534	ENSSSCG00000024242	MRPL54	mitochondrial ribosomal protein L54 [Source:NCBI gene;Acc:100521888]	52	-45.37	1	1	2
tRF-Ala-AGC-052	ENSSSCT00000025548	ENSSSCG00000022933	EFR3B	EFR3 homolog B [Source:NCBI gene;Acc:100621843]	84	-50.83	1	1	2
tRF-Ala-AGC-052	ENSSSCT00000025554	ENSSSCG00000023228	NUMBL	NUMB like, endocytic adaptor protein [Source:NCBI gene;Acc:100627312]	90	-20.74	1	1	2
tRF-Ala-AGC-052	ENSSSCT00000025621	ENSSSCG00000014840	P4HA3	prolyl 4-hydroxylase subunit alpha 3 [Source:NCBI gene;Acc:100624543]	79	-20.53	1	1	2
tRF-Ala-AGC-052	ENSSSCT00000025633	ENSSSCG00000027207	GPATCH2	G-patch domain containing 2 [Source:NCBI gene;Acc:100513810]	78	-69.19	1	1	2
tRF-Ala-AGC-052	ENSSSCT00000025667	ENSSSCG00000024021	ENSSSCG00000024021	endogenous retrovirus group V member 1 Env polyprotein-like [Source:NCBI gene;Acc:102164731]	55	-21.32	1	1	2
tRF-Ala-AGC-052	ENSSSCT00000025721	ENSSSCG00000024725	PCARE	photoreceptor cilium actin regulator [Source:NCBI gene;Acc:100622850]	95	-20.14	1	1	2
tRF-Ala-AGC-052	ENSSSCT00000025726	ENSSSCG00000028444	ARMC10	armadillo repeat containing 10 [Source:NCBI gene;Acc:100513998]	85	-18.17	1	1	2
tRF-Ala-AGC-052	ENSSSCT00000025744	ENSSSCG00000014291	AFF4	AF4/FMR2 family member 4 [Source:NCBI gene;Acc:100524487]	93	-17.51	1	1	2
tRF-Ala-AGC-052	ENSSSCT00000025747	ENSSSCG00000029241	ASB10	ankyrin repeat and SOCS box containing 10 [Source:NCBI gene;Acc:100626709]	68	-18.31	1	1	2
tRF-Ala-AGC-052	ENSSSCT00000025797	ENSSSCG00000022559	USP14	ubiquitin specific peptidase 14 [Source:NCBI gene;Acc:100625317]	90	-17	1	1	2
tRF-Ala-AGC-052	ENSSSCT00000025840	ENSSSCG00000023033	PARP3	poly(ADP-ribose) polymerase family member 3 [Source:NCBI gene;Acc:100620838]	72	-45.18	1	1	2
tRF-Ala-AGC-052	ENSSSCT00000025881	ENSSSCG00000029304	STEAP3	STEAP3 metalloreductase [Source:NCBI gene;Acc:100620912]	97	-35.99	1	1	2
tRF-Ala-AGC-052	ENSSSCT00000025883	ENSSSCG00000021170	FAR1	fatty acyl-CoA reductase 1 [Source:NCBI gene;Acc:100625473]	80	-16	1	1	2
tRF-Ala-AGC-052	ENSSSCT00000025970	ENSSSCG00000028871	CSTA	stefin A1 [Source:NCBI gene;Acc:396866]	88	-29.38	1	1	2
tRF-Ala-AGC-052	ENSSSCT00000026077	ENSSSCG00000024975	NR5A2	nuclear receptor subfamily 5 group A member 2 [Source:NCBI gene;Acc:100523688]	87	-16.36	1	1	2
tRF-Ala-AGC-052	ENSSSCT00000026102	ENSSSCG00000024823	RCN3	reticulocalbin 3 [Source:NCBI gene;Acc:100518493]	85	-36.39	1	1	2
tRF-Ala-AGC-052	ENSSSCT00000026146	ENSSSCG00000027973	COG4	component of oligomeric golgi complex 4 [Source:NCBI gene;Acc:100625346]	95	-39.76	1	1	2
tRF-Ala-AGC-052	ENSSSCT00000026157	ENSSSCG00000022785	GSG1L	GSG1 like [Source:NCBI gene;Acc:100625929]	61	-28.59	1	1	2
tRF-Ala-AGC-052	ENSSSCT00000026197	ENSSSCG00000024245	AIMP2	aminoacyl tRNA synthetase complex interacting multifunctional protein 2 [Source:NCBI gene;Acc:100514707]	89	-46.59	1	1	2
tRF-Ala-AGC-052	ENSSSCT00000026199	ENSSSCG00000003489	EMC1	ER membrane protein complex subunit 1 [Source:NCBI gene;Acc:100512109]	82	-40.09	1	1	2
tRF-Ala-AGC-052	ENSSSCT00000026215	ENSSSCG00000022204	AGRN	agrin [Source:NCBI gene;Acc:100621139]	70	-50.25	1	1	2
tRF-Ala-AGC-052	ENSSSCT00000026232	ENSSSCG00000028806	RPS6KA4	ribosomal protein S6 kinase A4 [Source:NCBI gene;Acc:100626270]	93	-71.99	1	1	2
tRF-Ala-AGC-052	ENSSSCT00000026239	ENSSSCG00000021696	NRSN1	neurensin 1 [Source:NCBI gene;Acc:100154240]	72	-17	1	1	2
tRF-Ala-AGC-052	ENSSSCT00000026262	ENSSSCG00000022614	DQX1	DEAQ-box RNA dependent ATPase 1 [Source:NCBI gene;Acc:100518366]	94	-26.48	1	1	2
tRF-Ala-AGC-052	ENSSSCT00000026411	ENSSSCG00000024983	ENSSSCG00000024983	ribosomal L24 domain containing 1 [Source:NCBI gene;Acc:100623328]	99	-20.66	1	1	2
tRF-Ala-AGC-052	ENSSSCT00000026414	ENSSSCG00000021487	MFSD4A	major facilitator superfamily domain containing 4A [Source:NCBI gene;Acc:100626007]	83	-21.41	1	1	2
tRF-Ala-AGC-052	ENSSSCT00000026441	ENSSSCG00000027287	TMEM189	transmembrane protein 189 [Source:NCBI gene;Acc:100513322]	53	-60.23	1	1	2
tRF-Ala-AGC-052	ENSSSCT00000026490	ENSSSCG00000030255	EIF4G1	eukaryotic translation initiation factor 4 gamma 1 [Source:NCBI gene;Acc:449528]	75	-17.83	1	1	2
tRF-Ala-AGC-052	ENSSSCT00000026549	ENSSSCG00000029161	ADI1	acireductone dioxygenase 1 [Source:NCBI gene;Acc:100626434]	55	-18.05	1	1	2
tRF-Ala-AGC-052	ENSSSCT00000026559	ENSSSCG00000026602	PTGIR	prostaglandin I2 receptor [Source:NCBI gene;Acc:100622305]	83	-59.49	1	1	2
tRF-Ala-AGC-052	ENSSSCT00000026565	ENSSSCG00000024692	RRBP1	ribosome binding protein 1 [Source:NCBI gene;Acc:100154945]	94	-68.2	1	1	2
tRF-Ala-AGC-052	ENSSSCT00000026593	ENSSSCG00000004958	PIAS1	protein inhibitor of activated STAT 1 [Source:NCBI gene;Acc:100519005]	78	-31.58	1	1	2
tRF-Ala-AGC-052	ENSSSCT00000026621	ENSSSCG00000024907	SDHAF1	succinate dehydrogenase complex assembly factor 1 [Source:NCBI gene;Acc:100521971]	69	-15.83	1	1	2
tRF-Ala-AGC-052	ENSSSCT00000026653	ENSSSCG00000028446	PCBP4	poly(rC) binding protein 4 [Source:NCBI gene;Acc:100620941]	52	-53.01	1	1	2
tRF-Ala-AGC-052	ENSSSCT00000026685	ENSSSCG00000024336	TMPRSS2	transmembrane serine protease 2 [Source:NCBI gene;Acc:100739292]	65	-22.97	1	1	2
tRF-Ala-AGC-052	ENSSSCT00000026702	ENSSSCG00000021436	DFFB	DNA fragmentation factor subunit beta [Source:NCBI gene;Acc:100513357]	50	-22.85	1	1	2
tRF-Ala-AGC-052	ENSSSCT00000026713	ENSSSCG00000024587	DNASE1L2	deoxyribonuclease 1 like 2 [Source:NCBI gene;Acc:100738142]	99	-20.76	1	1	2
tRF-Ala-AGC-052	ENSSSCT00000026750	ENSSSCG00000028056	ZFP36	ZFP36 ring finger protein [Source:NCBI gene;Acc:100316849]	79	-17.28	1	1	2
tRF-Ala-AGC-052	ENSSSCT00000026827	ENSSSCG00000026600	KLHL30	kelch like family member 30 [Source:NCBI gene;Acc:100623077]	83	-42.95	1	1	2
tRF-Ala-AGC-052	ENSSSCT00000026829	ENSSSCG00000024070	CDK5	cyclin dependent kinase 5 [Source:NCBI gene;Acc:733700]	78	-99.6	1	1	2
tRF-Ala-AGC-052	ENSSSCT00000026873	ENSSSCG00000001546	FANCE	FA complementation group E [Source:HGNC Symbol;Acc:HGNC:3586]	59	-21.93	1	1	2
tRF-Ala-AGC-052	ENSSSCT00000026921	ENSSSCG00000021587	MESD	mesoderm development LRP chaperone [Source:NCBI gene;Acc:100157638]	93	-21.81	1	1	2
tRF-Ala-AGC-052	ENSSSCT00000026924	ENSSSCG00000024254	ALKBH7	alkB homolog 7 [Source:NCBI gene;Acc:100517144]	75	-62.24	1	1	2
tRF-Ala-AGC-052	ENSSSCT00000026945	ENSSSCG00000007135	NINL	ninein like [Source:NCBI gene;Acc:100519522]	99	-21.79	1	1	2
tRF-Ala-AGC-052	ENSSSCT00000026976	ENSSSCG00000026084	SLC49A3	solute carrier family 49 member 3 [Source:NCBI gene;Acc:100624956]	55	-22.42	1	1	2
tRF-Ala-AGC-052	ENSSSCT00000027009	ENSSSCG00000028054	ZNF526	zinc finger protein 526 [Source:NCBI gene;Acc:100515382]	57	-22.11	1	1	2
tRF-Ala-AGC-052	ENSSSCT00000027068	ENSSSCG00000028341	ENSSSCG00000028341	synaptotagmin-15 [Source:NCBI gene;Acc:100625711]	77	-17	1	1	2
tRF-Ala-AGC-052	ENSSSCT00000027082	ENSSSCG00000030000	KLHL17	kelch like family member 17 [Source:NCBI gene;Acc:100620831]	63	-19.06	1	1	2
tRF-Ala-AGC-052	ENSSSCT00000027083	ENSSSCG00000021270	THAP2	THAP domain containing 2 [Source:NCBI gene;Acc:100152778]	93	-16.18	1	1	2
tRF-Ala-AGC-052	ENSSSCT00000027095	ENSSSCG00000027477	TBC1D2B	TBC1 domain family member 2B [Source:NCBI gene;Acc:100156840]	60	-49.55	1	1	2
tRF-Ala-AGC-052	ENSSSCT00000027102	ENSSSCG00000025305	RNASEH1	ribonuclease H1 [Source:NCBI gene;Acc:100626539]	94	-19.62	1	1	2
tRF-Ala-AGC-052	ENSSSCT00000027105	ENSSSCG00000021333	PAK4	p21 (RAC1) activated kinase 4 [Source:NCBI gene;Acc:100627936]	54	-28.82	1	1	2
tRF-Ala-AGC-052	ENSSSCT00000027140	ENSSSCG00000008479	DHX57	DExH-box helicase 57 [Source:NCBI gene;Acc:100520373]	56	-15.22	1	1	2
tRF-Ala-AGC-052	ENSSSCT00000027142	ENSSSCG00000027916	PEX10	peroxisomal biogenesis factor 10 [Source:NCBI gene;Acc:100736805]	67	-16.83	1	1	2
tRF-Ala-AGC-052	ENSSSCT00000027169	ENSSSCG00000028169	NCAPG2	non-SMC condensin II complex subunit G2 [Source:NCBI gene;Acc:100623997]	63	-16.77	1	1	2
tRF-Ala-AGC-052	ENSSSCT00000027174	ENSSSCG00000022401	AGTRAP	angiotensin II receptor associated protein [Source:NCBI gene;Acc:100524812]	53	-15.6	1	1	2
tRF-Ala-AGC-052	ENSSSCT00000027181	ENSSSCG00000026268	DLG5	discs large MAGUK scaffold protein 5 [Source:NCBI gene;Acc:100523285]	75	-41.8	1	1	2
tRF-Ala-AGC-052	ENSSSCT00000027221	ENSSSCG00000013008	CDCA5	cell division cycle associated 5 [Source:NCBI gene;Acc:100519128]	80	-80.33	1	1	2
tRF-Ala-AGC-052	ENSSSCT00000027242	ENSSSCG00000025321	MAZ	MYC associated zinc finger protein [Source:NCBI gene;Acc:100622994]	89	-56.77	1	1	2
tRF-Ala-AGC-052	ENSSSCT00000027265	ENSSSCG00000026185	VWA5B2	von Willebrand factor A domain containing 5B2 [Source:HGNC Symbol;Acc:HGNC:25144]	56	-25.29	1	1	2
tRF-Ala-AGC-052	ENSSSCT00000027312	ENSSSCG00000022638	ATP12A	ATPase H+/K+ transporting non-gastric alpha2 subunit [Source:NCBI gene;Acc:100521921]	69	-19.62	1	1	2
tRF-Ala-AGC-052	ENSSSCT00000027315	ENSSSCG00000021651	SCN2B	sodium voltage-gated channel beta subunit 2 [Source:NCBI gene;Acc:100514594]	78	-76.44	1	1	2
tRF-Ala-AGC-052	ENSSSCT00000027322	ENSSSCG00000002838	ZNF423	zinc finger protein 423 [Source:NCBI gene;Acc:100520077]	96	-24.42	1	1	2
tRF-Ala-AGC-052	ENSSSCT00000027328	ENSSSCG00000030253	NOL9	nucleolar protein 9 [Source:NCBI gene;Acc:100518312]	58	-27.3	1	1	2
tRF-Ala-AGC-052	ENSSSCT00000027335	ENSSSCG00000029606	AOX1	aldehyde oxidase 1 [Source:NCBI gene;Acc:100523701]	87	-17.38	1	1	2
tRF-Ala-AGC-052	ENSSSCT00000027336	ENSSSCG00000027525	DHCR24	24-dehydrocholesterol reductase [Source:NCBI gene;Acc:100628197]	92	-26.97	1	1	2
tRF-Ala-AGC-052	ENSSSCT00000027346	ENSSSCG00000021065	NAA60	N(alpha)-acetyltransferase 60, NatF catalytic subunit [Source:NCBI gene;Acc:100739355]	82	-42.51	1	1	2
tRF-Ala-AGC-052	ENSSSCT00000027366	ENSSSCG00000024567	PTPRH	protein tyrosine phosphatase, receptor type H [Source:NCBI gene;Acc:100627245]	61	-16	1	1	2
tRF-Ala-AGC-052	ENSSSCT00000027379	ENSSSCG00000029203	TOX4	TOX high mobility group box family member 4 [Source:NCBI gene;Acc:100152681]	91	-17.71	1	1	2
tRF-Ala-AGC-052	ENSSSCT00000027395	ENSSSCG00000021475	SLC4A2	solute carrier family 4 member 2 [Source:NCBI gene;Acc:397203]	94	-39.77	1	1	2
tRF-Ala-AGC-052	ENSSSCT00000027461	ENSSSCG00000023677	CHMP1A	charged multivesicular body protein 1A [Source:NCBI gene;Acc:100628127]	53	-19.34	1	1	2
tRF-Ala-AGC-052	ENSSSCT00000027470	ENSSSCG00000005367	TSTD2	thiosulfate sulfurtransferase like domain containing 2 [Source:NCBI gene;Acc:100522417]	86	-16.39	1	1	2
tRF-Ala-AGC-052	ENSSSCT00000027481	ENSSSCG00000029626	NECAB3	N-terminal EF-hand calcium binding protein 3 [Source:NCBI gene;Acc:100620656]	80	-21.26	1	1	2
tRF-Ala-AGC-052	ENSSSCT00000027528	ENSSSCG00000028856	ABCF3	ATP binding cassette subfamily F member 3 [Source:NCBI gene;Acc:100626614]	92	-18.33	1	1	2
tRF-Ala-AGC-052	ENSSSCT00000027543	ENSSSCG00000026547	SLC45A3	solute carrier family 45 member 3 [Source:NCBI gene;Acc:100626235]	91	-52.01	1	1	2
tRF-Ala-AGC-052	ENSSSCT00000027559	ENSSSCG00000029425	MRPS18B	mitochondrial ribosomal protein S18B [Source:NCBI gene;Acc:100144465]	75	-18.26	1	1	2
tRF-Ala-AGC-052	ENSSSCT00000027560	ENSSSCG00000024412	RNF139	ring finger protein 139 [Source:NCBI gene;Acc:100156613]	57	-58.82	1	1	2
tRF-Ala-AGC-052	ENSSSCT00000027595	ENSSSCG00000026392	BSDC1	BSD domain containing 1 [Source:NCBI gene;Acc:100620186]	64	-22.99	1	1	2
tRF-Ala-AGC-052	ENSSSCT00000027612	ENSSSCG00000023158	RPS27L	ribosomal protein S27 like [Source:NCBI gene;Acc:100738416]	76	-32.9	1	1	2
tRF-Ala-AGC-052	ENSSSCT00000027628	ENSSSCG00000003914	ENSSSCG00000003914	peroxiredoxin 1 [Source:NCBI gene;Acc:100512476]	79	-16.52	1	1	2
tRF-Ala-AGC-052	ENSSSCT00000027642	ENSSSCG00000030428	TWNK	twinkle mtDNA helicase [Source:NCBI gene;Acc:100625408]	99	-19.62	1	1	2
tRF-Ala-AGC-052	ENSSSCT00000027671	ENSSSCG00000025252	PEX5	peroxisomal biogenesis factor 5 [Source:NCBI gene;Acc:100512963]	76	-48.28	1	1	2
tRF-Ala-AGC-052	ENSSSCT00000027690	ENSSSCG00000026067	TMPRSS6	transmembrane serine protease 6 [Source:NCBI gene;Acc:100516673]	50	-121.28	1	1	2
tRF-Ala-AGC-052	ENSSSCT00000027694	ENSSSCG00000029365	MSI1	musashi RNA binding protein 1 [Source:NCBI gene;Acc:100627974]	90	-18.6	1	1	2
tRF-Ala-AGC-052	ENSSSCT00000027719	ENSSSCG00000021573	KCNJ5	potassium voltage-gated channel subfamily J member 5 [Source:NCBI gene;Acc:397448]	55	-19.28	1	1	2
tRF-Ala-AGC-052	ENSSSCT00000027724	ENSSSCG00000030421	GDI1	GDP dissociation inhibitor 1 [Source:NCBI gene;Acc:100623607]	93	-18.83	1	1	2
tRF-Ala-AGC-052	ENSSSCT00000027740	ENSSSCG00000026106	TXNDC15	thioredoxin domain containing 15 [Source:NCBI gene;Acc:100626939]	75	-24.77	1	1	2
tRF-Ala-AGC-052	ENSSSCT00000027771	ENSSSCG00000023643	ENSSSCG00000023643	pyruvate dehydrogenase E1 alpha 1 subunit [Source:NCBI gene;Acc:100294678]	83	-49.63	1	1	2
tRF-Ala-AGC-052	ENSSSCT00000027780	ENSSSCG00000030438	FAM210A	family with sequence similarity 210 member A [Source:NCBI gene;Acc:100622095]	99	-29	1	1	2
tRF-Ala-AGC-052	ENSSSCT00000027783	ENSSSCG00000028536	LHFPL2	LHFPL tetraspan subfamily member 2 [Source:NCBI gene;Acc:100523234]	78	-26.05	1	1	2
tRF-Ala-AGC-052	ENSSSCT00000027808	ENSSSCG00000021581	CLCN2	chloride voltage-gated channel 2 [Source:NCBI gene;Acc:397147]	76	-54.43	1	1	2
tRF-Ala-AGC-052	ENSSSCT00000027876	ENSSSCG00000020962	DYNLL2	dynein light chain LC8-type 2 [Source:NCBI gene;Acc:100512860]	97	-26.02	1	1	2
tRF-Ala-AGC-052	ENSSSCT00000027908	ENSSSCG00000029430	IPO13	importin 13 [Source:NCBI gene;Acc:100624339]	70	-46.48	1	1	2
tRF-Ala-AGC-052	ENSSSCT00000027910	ENSSSCG00000024384	DCAF12	DDB1 and CUL4 associated factor 12 [Source:NCBI gene;Acc:100523013]	58	-22.4	1	1	2
tRF-Ala-AGC-052	ENSSSCT00000027911	ENSSSCG00000029785	RPS9	ribosomal protein S9 [Source:NCBI gene;Acc:100622613]	75	-26.91	1	1	2
tRF-Ala-AGC-052	ENSSSCT00000027942	ENSSSCG00000029371	C5AR1	complement C5a receptor 1 [Source:NCBI gene;Acc:100048955]	90	-17.51	1	1	2
tRF-Ala-AGC-052	ENSSSCT00000027952	ENSSSCG00000022240	POLA1	DNA polymerase alpha 1, catalytic subunit [Source:NCBI gene;Acc:102166485]	77	-17.18	1	1	2
tRF-Ala-AGC-052	ENSSSCT00000027968	ENSSSCG00000011387	RNF123	ring finger protein 123 [Source:NCBI gene;Acc:100513177]	80	-71.4	1	1	2
tRF-Ala-AGC-052	ENSSSCT00000027970	ENSSSCG00000004017	FRMD1	FERM domain containing 1 [Source:NCBI gene;Acc:100514201]	93	-28.58	1	1	2
tRF-Ala-AGC-052	ENSSSCT00000027979	ENSSSCG00000021803	RANBP10	RAN binding protein 10 [Source:NCBI gene;Acc:100520613]	91	-42.49	1	1	2
tRF-Ala-AGC-052	ENSSSCT00000027987	ENSSSCG00000020749	KCNAB2	potassium voltage-gated channel subfamily A regulatory beta subunit 2 [Source:NCBI gene;Acc:100514966]	98	-81.58	1	1	2
tRF-Ala-AGC-052	ENSSSCT00000028035	ENSSSCG00000024072	P2RY11	purinergic receptor P2Y11 [Source:NCBI gene;Acc:100533477]	51	-108.21	1	1	2
tRF-Ala-AGC-052	ENSSSCT00000028037	ENSSSCG00000021698	RRP1B	ribosomal RNA processing 1B [Source:NCBI gene;Acc:100621155]	70	-33.8	1	1	2
tRF-Ala-AGC-052	ENSSSCT00000028044	ENSSSCG00000027684	TRIM63	tripartite motif containing 63 [Source:NCBI gene;Acc:100431101]	88	-17.86	1	1	2
tRF-Ala-AGC-052	ENSSSCT00000028067	ENSSSCG00000023850	ENSSSCG00000023850	succinate dehydrogenase complex assembly factor 3 [Source:NCBI gene;Acc:102158000]	78	-24.46	1	1	2
tRF-Ala-AGC-052	ENSSSCT00000028089	ENSSSCG00000025486	MDH2	malate dehydrogenase 2 [Source:NCBI gene;Acc:397039]	53	-16.82	1	1	2
tRF-Ala-AGC-052	ENSSSCT00000028201	ENSSSCG00000016300	ATG16L1	autophagy related 16 like 1 [Source:NCBI gene;Acc:100462746]	71	-19.49	1	1	2
tRF-Ala-AGC-052	ENSSSCT00000028213	ENSSSCG00000022742	PRDX6	peroxiredoxin 6 [Source:NCBI gene;Acc:399538]	88	-18.07	1	1	2
tRF-Ala-AGC-052	ENSSSCT00000028238	ENSSSCG00000017934	ENSSSCG00000017934	claudin 7 [Source:NCBI gene;Acc:100127486]	98	-62.67	1	1	2
tRF-Ala-AGC-052	ENSSSCT00000028241	ENSSSCG00000030153	SMURF1	SMAD specific E3 ubiquitin protein ligase 1 [Source:NCBI gene;Acc:100621443]	67	-73.12	1	1	2
tRF-Ala-AGC-052	ENSSSCT00000028261	ENSSSCG00000024311	CCR2	C-C motif chemokine receptor 2 [Source:NCBI gene;Acc:414372]	94	-17.34	1	1	2
tRF-Ala-AGC-052	ENSSSCT00000028269	ENSSSCG00000020716	UNC119B	unc-119 lipid binding chaperone B [Source:NCBI gene;Acc:100517241]	87	-23.39	1	1	2
tRF-Ala-AGC-052	ENSSSCT00000028275	ENSSSCG00000028969	SLC26A4	solute carrier family 26 member 4 [Source:NCBI gene;Acc:100622822]	94	-19.62	1	1	2
tRF-Ala-AGC-052	ENSSSCT00000028315	ENSSSCG00000024771	ENSSSCG00000024771	toll like receptor adaptor molecule 1 [Source:NCBI gene;Acc:100623776]	98	-54.65	1	1	2
tRF-Ala-AGC-052	ENSSSCT00000028316	ENSSSCG00000020783	SLC41A1	solute carrier family 41 member 1 [Source:NCBI gene;Acc:100626641]	70	-18.48	1	1	2
tRF-Ala-AGC-052	ENSSSCT00000028320	ENSSSCG00000025940	ENSSSCG00000025940	CCZ1 homolog, vacuolar protein trafficking and biogenesis associated [Source:NCBI gene;Acc:100513979]	54	-23.03	1	1	2
tRF-Ala-AGC-052	ENSSSCT00000028412	ENSSSCG00000027325	TRNP1	TMF1-regulated nuclear protein 1 [Source:NCBI gene;Acc:100511386]	68	-15.77	1	1	2
tRF-Ala-AGC-052	ENSSSCT00000028422	ENSSSCG00000024329	C12orf43	chromosome 14 C12orf43 homolog [Source:NCBI gene;Acc:100154635]	53	-67.81	1	1	2
tRF-Ala-AGC-052	ENSSSCT00000028456	ENSSSCG00000026701	ENSSSCG00000026701	phosphoethanolamine/phosphocholine phosphatase [Source:NCBI gene;Acc:100621753]	58	-42.94	1	1	2
tRF-Ala-AGC-052	ENSSSCT00000028457	ENSSSCG00000022988	TSPEAR	thrombospondin type laminin G domain and EAR repeats [Source:NCBI gene;Acc:100622925]	91	-18.21	1	1	2
tRF-Ala-AGC-052	ENSSSCT00000028488	ENSSSCG00000027016	C19orf47	chromosome 6 C19orf47 homolog [Source:NCBI gene;Acc:100624888]	77	-17.87	1	1	2
tRF-Ala-AGC-052	ENSSSCT00000028498	ENSSSCG00000027984	ZWINT	ZW10 interacting kinetochore protein [Source:NCBI gene;Acc:100623641]	71	-15.39	1	1	2
tRF-Ala-AGC-052	ENSSSCT00000028506	ENSSSCG00000001679	XPO5	exportin 5 [Source:NCBI gene;Acc:100155084]	90	-18.22	1	1	2
tRF-Ala-AGC-052	ENSSSCT00000028521	ENSSSCG00000030222	ANAPC7	anaphase promoting complex subunit 7 [Source:NCBI gene;Acc:100155743]	91	-20.65	1	1	2
tRF-Ala-AGC-052	ENSSSCT00000028525	ENSSSCG00000024058	SLC5A2	solute carrier family 5 member 2 [Source:NCBI gene;Acc:100286743]	68	-123.76	1	1	2
tRF-Ala-AGC-052	ENSSSCT00000028534	ENSSSCG00000025661	TBRG1	transforming growth factor beta regulator 1 [Source:NCBI gene;Acc:100521637]	77	-22.56	1	1	2
tRF-Ala-AGC-052	ENSSSCT00000028544	ENSSSCG00000023976	ENSSSCG00000023976	decapping mRNA 1B [Source:NCBI gene;Acc:100620800]	99	-17.34	1	1	2
tRF-Ala-AGC-052	ENSSSCT00000028564	ENSSSCG00000029805	RHOBTB3	Rho related BTB domain containing 3 [Source:NCBI gene;Acc:100523594]	71	-17.17	1	1	2
tRF-Ala-AGC-052	ENSSSCT00000028572	ENSSSCG00000028287	C2orf68	chromosome 3 C2orf68 homolog [Source:NCBI gene;Acc:100620143]	86	-36.19	1	1	2
tRF-Ala-AGC-052	ENSSSCT00000028617	ENSSSCG00000029877	MKRN2	makorin ring finger protein 2 [Source:NCBI gene;Acc:100626891]	80	-15.22	1	1	2
tRF-Ala-AGC-052	ENSSSCT00000028633	ENSSSCG00000008007	WDR24	WD repeat domain 24 [Source:NCBI gene;Acc:100510897]	54	-45.83	1	1	2
tRF-Ala-AGC-052	ENSSSCT00000028640	ENSSSCG00000016496	ADCK2	aarF domain containing kinase 2 [Source:NCBI gene;Acc:100514083]	85	-51.85	1	1	2
tRF-Ala-AGC-052	ENSSSCT00000028650	ENSSSCG00000037594	PNISR	PNN interacting serine and arginine rich protein [Source:NCBI gene;Acc:100134950]	56	-15.22	1	1	2
tRF-Ala-AGC-052	ENSSSCT00000028670	ENSSSCG00000027777	ENSSSCG00000027777	proline rich and Gla domain 1 [Source:NCBI gene;Acc:100623926]	75	-27.14	1	1	2
tRF-Ala-AGC-052	ENSSSCT00000028686	ENSSSCG00000013653	ICAM5	intercellular adhesion molecule 5 [Source:NCBI gene;Acc:100511183]	77	-40.69	1	1	2
tRF-Ala-AGC-052	ENSSSCT00000028695	ENSSSCG00000023526	RAPGEF3	Rap guanine nucleotide exchange factor 3 [Source:NCBI gene;Acc:100620989]	86	-40.52	1	1	2
tRF-Ala-AGC-052	ENSSSCT00000028701	ENSSSCG00000021059	ADORA1	adenosine A1 receptor [Source:NCBI gene;Acc:606743]	53	-42.47	1	1	2
tRF-Ala-AGC-052	ENSSSCT00000028726	ENSSSCG00000026962	A4GALT	alpha 1,4-galactosyltransferase (P blood group) [Source:NCBI gene;Acc:100524987]	50	-25.74	1	1	2
tRF-Ala-AGC-052	ENSSSCT00000028783	ENSSSCG00000020657	BCAM	basal cell adhesion molecule (Lutheran blood group) [Source:NCBI gene;Acc:100738241]	79	-44.76	1	1	2
tRF-Ala-AGC-052	ENSSSCT00000028818	ENSSSCG00000014440	HMGXB3	HMG-box containing 3 [Source:NCBI gene;Acc:100516069]	71	-29.03	1	1	2
tRF-Ala-AGC-052	ENSSSCT00000028827	ENSSSCG00000007823	ZKSCAN2	zinc finger with KRAB and SCAN domains 2 [Source:NCBI gene;Acc:100520899]	56	-16	1	1	2
tRF-Ala-AGC-052	ENSSSCT00000028853	ENSSSCG00000026331	COQ8B	coenzyme Q8B [Source:NCBI gene;Acc:100626725]	88	-18.44	1	1	2
tRF-Ala-AGC-052	ENSSSCT00000028855	ENSSSCG00000026281	SCAP	SREBF chaperone [Source:NCBI gene;Acc:494015]	69	-20.66	1	1	2
tRF-Ala-AGC-052	ENSSSCT00000028880	ENSSSCG00000027124	ENSSSCG00000027124	transmembrane protein 119 [Source:NCBI gene;Acc:100621401]	80	-19.18	1	1	2
tRF-Ala-AGC-052	ENSSSCT00000028900	ENSSSCG00000026425	ADAMTSL2	ADAMTS like 2 [Source:NCBI gene;Acc:100628047]	86	-71.07	1	1	2
tRF-Ala-AGC-052	ENSSSCT00000028925	ENSSSCG00000024954	FGF1	fibroblast growth factor 1 [Source:NCBI gene;Acc:397497]	83	-60.33	1	1	2
tRF-Ala-AGC-052	ENSSSCT00000028929	ENSSSCG00000009925	GIT2	GIT ArfGAP 2 [Source:NCBI gene;Acc:100154195]	92	-22.48	1	1	2
tRF-Ala-AGC-052	ENSSSCT00000028938	ENSSSCG00000027628	IL6R	interleukin 6 receptor [Source:NCBI gene;Acc:399522]	92	-50.55	1	1	2
tRF-Ala-AGC-052	ENSSSCT00000028972	ENSSSCG00000030165	MAFF	MAF bZIP transcription factor F [Source:NCBI gene;Acc:100156484]	51	-20.78	1	1	2
tRF-Ala-AGC-052	ENSSSCT00000029033	ENSSSCG00000024837	SYT12	synaptotagmin 12 [Source:NCBI gene;Acc:100625267]	68	-62.3	1	1	2
tRF-Ala-AGC-052	ENSSSCT00000029073	ENSSSCG00000027089	DONSON	downstream neighbor of SON [Source:NCBI gene;Acc:100620553]	97	-19.4	1	1	2
tRF-Ala-AGC-052	ENSSSCT00000029086	ENSSSCG00000020813	FAM20C	FAM20C, golgi associated secretory pathway kinase [Source:NCBI gene;Acc:100737907]	73	-38.98	1	1	2
tRF-Ala-AGC-052	ENSSSCT00000029087	ENSSSCG00000021216	TCEANC2	transcription elongation factor A N-terminal and central domain containing 2 [Source:NCBI gene;Acc:100621219]	60	-16.9	1	1	2
tRF-Ala-AGC-052	ENSSSCT00000029101	ENSSSCG00000023165	SEMA7A	semaphorin 7A (John Milton Hagen blood group) [Source:NCBI gene;Acc:100623369]	68	-35.06	1	1	2
tRF-Ala-AGC-052	ENSSSCT00000029176	ENSSSCG00000027428	ENHO	energy homeostasis associated [Source:NCBI gene;Acc:100303726]	95	-18.47	1	1	2
tRF-Ala-AGC-052	ENSSSCT00000029210	ENSSSCG00000028512	LDLR	low density lipoprotein receptor [Source:NCBI gene;Acc:396801]	80	-67.21	1	1	2
tRF-Ala-AGC-052	ENSSSCT00000029275	ENSSSCG00000024103	ADPRHL1	ADP-ribosylhydrolase like 1 [Source:NCBI gene;Acc:100620837]	72	-19.11	1	1	2
tRF-Ala-AGC-052	ENSSSCT00000029330	ENSSSCG00000015645	ENSSSCG00000015645	SLIT-ROBO Rho GTPase activating protein 2 [Source:NCBI gene;Acc:100518625]	95	-18.69	1	1	2
tRF-Ala-AGC-052	ENSSSCT00000029362	ENSSSCG00000028712	ATPAF2	ATP synthase mitochondrial F1 complex assembly factor 2 [Source:NCBI gene;Acc:100621967]	83	-23.36	1	1	2
tRF-Ala-AGC-052	ENSSSCT00000029367	ENSSSCG00000024676	SRPK3	SRSF protein kinase 3 [Source:NCBI gene;Acc:100240720]	79	-70.81	1	1	2
tRF-Ala-AGC-052	ENSSSCT00000029371	ENSSSCG00000030511	LGR5	leucine rich repeat containing G protein-coupled receptor 5 [Source:NCBI gene;Acc:100151994]	92	-23.71	1	1	2
tRF-Ala-AGC-052	ENSSSCT00000029389	ENSSSCG00000001537	ZNF76	zinc finger protein 76 [Source:NCBI gene;Acc:106504047]	75	-41.58	1	1	2
tRF-Ala-AGC-052	ENSSSCT00000029409	ENSSSCG00000029494	RBBP9	RB binding protein 9, serine hydrolase [Source:NCBI gene;Acc:100738866]	87	-47.58	1	1	2
tRF-Ala-AGC-052	ENSSSCT00000029439	ENSSSCG00000022039	ENSSSCG00000022039	StAR related lipid transfer domain containing 9 [Source:NCBI gene;Acc:100628176]	91	-52.63	1	1	2
tRF-Ala-AGC-052	ENSSSCT00000029447	ENSSSCG00000026719	ENSSSCG00000026719	ALG10, alpha-1,2-glucosyltransferase [Source:NCBI gene;Acc:100525643]	87	-16.18	1	1	2
tRF-Ala-AGC-052	ENSSSCT00000029453	ENSSSCG00000021845	ATXN2L	ataxin 2 like [Source:NCBI gene;Acc:100515946]	96	-21.52	1	1	2
tRF-Ala-AGC-052	ENSSSCT00000029460	ENSSSCG00000029129	RWDD2A	RWD domain containing 2A [Source:NCBI gene;Acc:100155667]	50	-15.39	1	1	2
tRF-Ala-AGC-052	ENSSSCT00000029507	ENSSSCG00000024697	TMEM125	transmembrane protein 125 [Source:NCBI gene;Acc:100519781]	55	-17	1	1	2
tRF-Ala-AGC-052	ENSSSCT00000029522	ENSSSCG00000024672	KLF16	Kruppel like factor 16 [Source:NCBI gene;Acc:100302638]	61	-58.93	1	1	2
tRF-Ala-AGC-052	ENSSSCT00000029641	ENSSSCG00000027629	CDIPT	CDP-diacylglycerol--inositol 3-phosphatidyltransferase [Source:NCBI gene;Acc:100312963]	55	-17.35	1	1	2
tRF-Ala-AGC-052	ENSSSCT00000029662	ENSSSCG00000027118	ENSSSCG00000027118	solute carrier family 23 member 1-like [Source:NCBI gene;Acc:100525318]	80	-17.38	1	1	2
tRF-Ala-AGC-052	ENSSSCT00000029680	ENSSSCG00000028282	SLC1A4	solute carrier family 1 member 4 [Source:NCBI gene;Acc:396600]	57	-40.74	1	1	2
tRF-Ala-AGC-052	ENSSSCT00000029693	ENSSSCG00000006550	ATP8B2	ATPase phospholipid transporting 8B2 [Source:NCBI gene;Acc:100517341]	60	-67.58	1	1	2
tRF-Ala-AGC-052	ENSSSCT00000029766	ENSSSCG00000024257	CEMIP2	cell migration inducing hyaluronidase 2 [Source:NCBI gene;Acc:100516588]	81	-19.2	1	1	2
tRF-Ala-AGC-052	ENSSSCT00000029819	ENSSSCG00000035472	TTC9C	tetratricopeptide repeat domain 9C [Source:NCBI gene;Acc:100621273]	94	-17.84	1	1	2
tRF-Ala-AGC-052	ENSSSCT00000029870	ENSSSCG00000017943	ACAP1	ArfGAP with coiled-coil, ankyrin repeat and PH domains 1 [Source:NCBI gene;Acc:100623422]	99	-47.23	1	1	2
tRF-Ala-AGC-052	ENSSSCT00000029893	ENSSSCG00000023322	ENSSSCG00000023322	collagen type IX alpha 2 chain [Source:NCBI gene;Acc:100621911]	64	-20.63	1	1	2
tRF-Ala-AGC-052	ENSSSCT00000029896	ENSSSCG00000027689	ENSSSCG00000027689	spermidine synthase [Source:NCBI gene;Acc:414385]	51	-18.61	1	1	2
tRF-Ala-AGC-052	ENSSSCT00000029906	ENSSSCG00000023710	REEP1	receptor accessory protein 1 [Source:NCBI gene;Acc:100522432]	99	-17.72	1	1	2
tRF-Ala-AGC-052	ENSSSCT00000029953	ENSSSCG00000030263	CHRNB1	cholinergic receptor nicotinic beta 1 subunit [Source:NCBI gene;Acc:100739757]	60	-24.3	1	1	2
tRF-Ala-AGC-052	ENSSSCT00000029955	ENSSSCG00000021129	PFKM	phosphofructokinase, muscle [Source:NCBI gene;Acc:733601]	75	-20.83	1	1	2
tRF-Ala-AGC-052	ENSSSCT00000029957	ENSSSCG00000028168	TAF7	TATA-box binding protein associated factor 7 [Source:NCBI gene;Acc:100523236]	91	-17.41	1	1	2
tRF-Ala-AGC-052	ENSSSCT00000029966	ENSSSCG00000025176	NOTCH3	notch receptor 3 [Source:NCBI gene;Acc:102158881]	77	-40.48	1	1	2
tRF-Ala-AGC-052	ENSSSCT00000029985	ENSSSCG00000026427	RORC	RAR related orphan receptor C [Source:NCBI gene;Acc:100622477]	95	-24.48	1	1	2
tRF-Ala-AGC-052	ENSSSCT00000030007	ENSSSCG00000027070	ENTPD6	ectonucleoside triphosphate diphosphohydrolase 6 (putative) [Source:NCBI gene;Acc:100626131]	92	-34.39	1	1	2
tRF-Ala-AGC-052	ENSSSCT00000030020	ENSSSCG00000028372	FAM131A	family with sequence similarity 131 member A [Source:NCBI gene;Acc:100628136]	74	-43.96	1	1	2
tRF-Ala-AGC-052	ENSSSCT00000030030	ENSSSCG00000027205	LPCAT3	lysophosphatidylcholine acyltransferase 3 [Source:NCBI gene;Acc:100627653]	56	-15.48	1	1	2
tRF-Ala-AGC-052	ENSSSCT00000030077	ENSSSCG00000023829	CCP110	centriolar coiled-coil protein 110 [Source:NCBI gene;Acc:100623654]	78	-15.83	1	1	2
tRF-Ala-AGC-052	ENSSSCT00000030078	ENSSSCG00000025414	PYY	peptide YY [Source:NCBI gene;Acc:100512433]	96	-28.88	1	1	2
tRF-Ala-AGC-052	ENSSSCT00000030108	ENSSSCG00000024253	CTCF	CCCTC-binding factor [Source:NCBI gene;Acc:100623274]	99	-21.82	1	1	2
tRF-Ala-AGC-052	ENSSSCT00000030136	ENSSSCG00000030005	LGALSL	galectin like [Source:NCBI gene;Acc:100270690]	57	-25.32	1	1	2
tRF-Ala-AGC-052	ENSSSCT00000030211	ENSSSCG00000027941	LSAMP	limbic system associated membrane protein [Source:NCBI gene;Acc:100512683]	64	-20.87	1	1	2
tRF-Ala-AGC-052	ENSSSCT00000030216	ENSSSCG00000007668	GIGYF1	GRB10 interacting GYF protein 1 [Source:NCBI gene;Acc:100620395]	86	-19.01	1	1	2
tRF-Ala-AGC-052	ENSSSCT00000030222	ENSSSCG00000027423	TMEM53	transmembrane protein 53 [Source:NCBI gene;Acc:100739435]	50	-17.96	1	1	2
tRF-Ala-AGC-052	ENSSSCT00000030348	ENSSSCG00000021672	WBP2	WW domain binding protein 2 [Source:NCBI gene;Acc:100521149]	83	-44.32	1	1	2
tRF-Ala-AGC-052	ENSSSCT00000030351	ENSSSCG00000028005	ENSSSCG00000028005	VPS33A, CORVET/HOPS core subunit [Source:NCBI gene;Acc:100049702]	85	-18.02	1	1	2
tRF-Ala-AGC-052	ENSSSCT00000030373	ENSSSCG00000029169	MAPKAP1	mitogen-activated protein kinase associated protein 1 [Source:NCBI gene;Acc:100622774]	98	-21.23	1	1	2
tRF-Ala-AGC-052	ENSSSCT00000030381	ENSSSCG00000027557	ENSSSCG00000027557	cell division cycle 14B [Source:NCBI gene;Acc:100626260]	87	-17.78	1	1	2
tRF-Ala-AGC-052	ENSSSCT00000030405	ENSSSCG00000028606	ZBTB7B	zinc finger and BTB domain containing 7B [Source:NCBI gene;Acc:100622022]	66	-41.06	1	1	2
tRF-Ala-AGC-052	ENSSSCT00000030490	ENSSSCG00000021828	TAPT1	transmembrane anterior posterior transformation 1 [Source:NCBI gene;Acc:100626638]	59	-16.61	1	1	2
tRF-Ala-AGC-052	ENSSSCT00000030514	ENSSSCG00000024413	PPP2R1A	protein phosphatase 2 scaffold subunit Aalpha [Source:NCBI gene;Acc:397088]	84	-36.33	1	1	2
tRF-Ala-AGC-052	ENSSSCT00000030528	ENSSSCG00000029458	SLC16A2	solute carrier family 16 member 2 [Source:NCBI gene;Acc:100513513]	79	-16.1	1	1	2
tRF-Ala-AGC-052	ENSSSCT00000030529	ENSSSCG00000030668	UQCC2	uncharacterized protein C6orf125 homolog [Source:NCBI gene;Acc:100153818]	85	-42.33	1	1	2
tRF-Ala-AGC-052	ENSSSCT00000030532	ENSSSCG00000023706	CHIA	chitinase, acidic [Source:NCBI gene;Acc:100155231]	95	-24.6	1	1	2
tRF-Ala-AGC-052	ENSSSCT00000030539	ENSSSCG00000030528	LTN1	listerin E3 ubiquitin protein ligase 1 [Source:NCBI gene;Acc:106505847]	70	-15.57	1	1	2
tRF-Ala-AGC-052	ENSSSCT00000030551	ENSSSCG00000021023	SCAF4	SR-related CTD associated factor 4 [Source:NCBI gene;Acc:100627258]	94	-32.22	1	1	2
tRF-Ala-AGC-052	ENSSSCT00000030557	ENSSSCG00000007754	ITGAM	integrin subunit alpha D [Source:NCBI gene;Acc:100626336]	96	-20.03	1	1	2
tRF-Ala-AGC-052	ENSSSCT00000030604	ENSSSCG00000029744	PLCH2	phospholipase C eta 2 [Source:NCBI gene;Acc:100623940]	51	-17.48	1	1	2
tRF-Ala-AGC-052	ENSSSCT00000030643	ENSSSCG00000029624	TADA2B	transcriptional adaptor 2B [Source:NCBI gene;Acc:100622052]	74	-38.51	1	1	2
tRF-Ala-AGC-052	ENSSSCT00000030710	ENSSSCG00000025323	SF3B3	splicing factor 3b subunit 3 [Source:NCBI gene;Acc:100512659]	89	-17.34	1	1	2
tRF-Ala-AGC-052	ENSSSCT00000030717	ENSSSCG00000021702	XRRA1	X-ray radiation resistance associated 1 [Source:NCBI gene;Acc:100518139]	90	-38.25	1	1	2
tRF-Ala-AGC-052	ENSSSCT00000030725	ENSSSCG00000028381	FLYWCH1	FLYWCH-type zinc finger 1 [Source:NCBI gene;Acc:100736802]	54	-32.12	1	1	2
tRF-Ala-AGC-052	ENSSSCT00000030793	ENSSSCG00000007448	OCSTAMP	osteoclast stimulatory transmembrane protein [Source:NCBI gene;Acc:100519807]	59	-24.29	1	1	2
tRF-Ala-AGC-052	ENSSSCT00000030818	ENSSSCG00000024598	PRKAA1	protein kinase AMP-activated catalytic subunit alpha 1 [Source:NCBI gene;Acc:100145903]	83	-15.83	1	1	2
tRF-Ala-AGC-052	ENSSSCT00000030837	ENSSSCG00000023357	REST	RE1-silencing transcription factor-like [Source:NCBI gene;Acc:100621006]	99	-17.34	1	1	2
tRF-Ala-AGC-052	ENSSSCT00000030857	ENSSSCG00000028698	CCDC47	coiled-coil domain containing 47 [Source:NCBI gene;Acc:100513109]	99	-20.69	1	1	2
tRF-Ala-AGC-052	ENSSSCT00000030864	ENSSSCG00000024134	MGLL	monoglyceride lipase [Source:NCBI gene;Acc:100233193]	63	-54.25	1	1	2
tRF-Ala-AGC-052	ENSSSCT00000030882	ENSSSCG00000017895	RABEP1	rabaptin, RAB GTPase binding effector protein 1 [Source:NCBI gene;Acc:100626730]	88	-35.71	1	1	2
tRF-Ala-AGC-052	ENSSSCT00000030886	ENSSSCG00000022197	HS6ST1	heparan sulfate 6-O-sulfotransferase 1 [Source:NCBI gene;Acc:100156717]	56	-86.16	1	1	2
tRF-Ala-AGC-052	ENSSSCT00000030909	ENSSSCG00000030337	NYAP1	neuronal tyrosine phosphorylated phosphoinositide-3-kinase adaptor 1 [Source:NCBI gene;Acc:100514396]	76	-61.39	1	1	2
tRF-Ala-AGC-052	ENSSSCT00000031001	ENSSSCG00000023522	TGM2	transglutaminase 2 [Source:NCBI gene;Acc:100154530]	71	-35.19	1	1	2
tRF-Ala-AGC-052	ENSSSCT00000031006	ENSSSCG00000035570	ENSSSCG00000035570	heterogeneous nuclear ribonucleoprotein L [Source:NCBI gene;Acc:102163392]	93	-22.29	1	1	2
tRF-Ala-AGC-052	ENSSSCT00000031009	ENSSSCG00000029311	MYPN	myopalladin [Source:NCBI gene;Acc:100624901]	83	-17	1	1	2
tRF-Ala-AGC-052	ENSSSCT00000031020	ENSSSCG00000027381	GGCX	gamma-glutamyl carboxylase [Source:NCBI gene;Acc:100620337]	85	-46.47	1	1	2
tRF-Ala-AGC-052	ENSSSCT00000031081	ENSSSCG00000022237	SUSD3	sushi domain containing 3 [Source:NCBI gene;Acc:100627326]	99	-19.48	1	1	2
tRF-Ala-AGC-052	ENSSSCT00000031176	ENSSSCG00000020771	INHA	inhibin subunit alpha [Source:NCBI gene;Acc:397386]	78	-19.16	1	1	2
tRF-Ala-AGC-052	ENSSSCT00000031187	ENSSSCG00000022777	SLC35C2	solute carrier family 35 member C2 [Source:NCBI gene;Acc:100152375]	86	-28.1	1	1	2
tRF-Ala-AGC-052	ENSSSCT00000031218	ENSSSCG00000017418	NKIRAS2	NFKB inhibitor interacting Ras like 2 [Source:NCBI gene;Acc:100524706]	55	-75.09	1	1	2
tRF-Ala-AGC-052	ENSSSCT00000031238	ENSSSCG00000026224	ARHGAP31	Rho GTPase activating protein 31 [Source:NCBI gene;Acc:100511412]	83	-15.99	1	1	2
tRF-Ala-AGC-052	ENSSSCT00000031282	ENSSSCG00000004747	RTF1	RTF1 homolog, Paf1/RNA polymerase II complex component [Source:NCBI gene;Acc:100524183]	90	-60.26	1	1	2
tRF-Ala-AGC-052	ENSSSCT00000031323	ENSSSCG00000027565	ARHGAP45	Rho GTPase activating protein 45 [Source:NCBI gene;Acc:100623239]	81	-19.72	1	1	2
tRF-Ala-AGC-052	ENSSSCT00000031374	ENSSSCG00000021739	HSD17B12	hydroxysteroid 17-beta dehydrogenase 12 [Source:NCBI gene;Acc:100312972]	97	-38.99	1	1	2
tRF-Ala-AGC-052	ENSSSCT00000031391	ENSSSCG00000023460	HPCAL4	hippocalcin like 4 [Source:NCBI gene;Acc:100144585]	86	-19.3	1	1	2
tRF-Ala-AGC-052	ENSSSCT00000031454	ENSSSCG00000027226	EPN3	epsin 3 [Source:NCBI gene;Acc:100737860]	91	-18.03	1	1	2
tRF-Ala-AGC-052	ENSSSCT00000031473	ENSSSCG00000004610	CCPG1	cell cycle progression 1 [Source:NCBI gene;Acc:100156919]	73	-26.5	1	1	2
tRF-Ala-AGC-052	ENSSSCT00000031482	ENSSSCG00000028274	FAM131B	family with sequence similarity 131 member B [Source:NCBI gene;Acc:100520650]	81	-48.92	1	1	2
tRF-Ala-AGC-052	ENSSSCT00000031509	ENSSSCG00000006474	NES	nestin [Source:NCBI gene;Acc:100153933]	55	-45.61	1	1	2
tRF-Ala-AGC-052	ENSSSCT00000031515	ENSSSCG00000025838	AP1M2	adaptor related protein complex 1 subunit mu 2 [Source:NCBI gene;Acc:102168166]	87	-43.2	1	1	2
tRF-Ala-AGC-052	ENSSSCT00000031573	ENSSSCG00000029954	THRAP3	thyroid hormone receptor associated protein 3 [Source:NCBI gene;Acc:100627402]	82	-28.96	1	1	2
tRF-Ala-AGC-052	ENSSSCT00000031592	ENSSSCG00000023636	TMEM222	transmembrane protein 222 [Source:NCBI gene;Acc:100738723]	86	-17.51	1	1	2
tRF-Ala-AGC-052	ENSSSCT00000031594	ENSSSCG00000013836	ENSSSCG00000013836	WIZ zinc finger [Source:NCBI gene;Acc:100524241]	65	-25.2	1	1	2
tRF-Ala-AGC-052	ENSSSCT00000031651	ENSSSCG00000037254	RNPC3	RNA binding region (RNP1, RRM) containing 3 [Source:NCBI gene;Acc:100522864]	87	-28.59	1	1	2
tRF-Ala-AGC-052	ENSSSCT00000031698	ENSSSCG00000027060	TBX2	T-box 2 [Source:NCBI gene;Acc:100622658]	65	-42.72	1	1	2
tRF-Ala-AGC-052	ENSSSCT00000031727	ENSSSCG00000022383	GATA4	GATA binding protein 4 [Source:NCBI gene;Acc:397555]	85	-32.7	1	1	2
tRF-Ala-AGC-052	ENSSSCT00000031748	ENSSSCG00000021852	FAM124B	family with sequence similarity 124 member B [Source:NCBI gene;Acc:100627798]	51	-14.43	1	1	2
tRF-Ala-AGC-052	ENSSSCT00000031760	ENSSSCG00000007189	SDCBP2	syndecan binding protein 2 [Source:NCBI gene;Acc:100513633]	78	-97.02	1	1	2
tRF-Ala-AGC-052	ENSSSCT00000031766	ENSSSCG00000029391	PLSCR3	phospholipid scramblase 3 [Source:NCBI gene;Acc:102163020]	51	-22.2	1	1	2
tRF-Ala-AGC-052	ENSSSCT00000031836	ENSSSCG00000015631	GRB10	growth factor receptor bound protein 10 [Source:NCBI gene;Acc:100188977]	61	-18.22	1	1	2
tRF-Ala-AGC-052	ENSSSCT00000031891	ENSSSCG00000026149	PKLR	pyruvate kinase L/R [Source:NCBI gene;Acc:100738344]	93	-23.5	1	1	2
tRF-Ala-AGC-052	ENSSSCT00000031892	ENSSSCG00000026141	ZNF71	zinc finger protein 470 [Source:NCBI gene;Acc:106510592]	51	-21.9	1	1	2
tRF-Ala-AGC-052	ENSSSCT00000031898	ENSSSCG00000030130	DPYSL2	dihydropyrimidinase like 2 [Source:NCBI gene;Acc:100151886]	89	-27.23	1	1	2
tRF-Ala-AGC-052	ENSSSCT00000031911	ENSSSCG00000020963	ENSSSCG00000020963	ependymin related 1 [Source:NCBI gene;Acc:100521143]	53	-16.21	1	1	2
tRF-Ala-AGC-052	ENSSSCT00000031937	ENSSSCG00000005477	FKBP15	FKBP prolyl isomerase 15 [Source:NCBI gene;Acc:100517260]	62	-25.62	1	1	2
tRF-Ala-AGC-052	ENSSSCT00000031975	ENSSSCG00000002314	SMOC1	SPARC related modular calcium binding 1 [Source:NCBI gene;Acc:100157351]	66	-22.5	1	1	2
tRF-Ala-AGC-052	ENSSSCT00000031985	ENSSSCG00000024970	ETV3	ETS variant 3 [Source:NCBI gene;Acc:100738127]	68	-20.69	1	1	2
tRF-Ala-AGC-052	ENSSSCT00000031997	ENSSSCG00000026729	TMEM150C	transmembrane protein 150C [Source:NCBI gene;Acc:100622888]	95	-43.12	1	1	2
tRF-Ala-AGC-052	ENSSSCT00000032005	ENSSSCG00000027127	MAP2K2	mitogen-activated protein kinase kinase 2 [Source:NCBI gene;Acc:100525505]	88	-19.63	1	1	2
tRF-Ala-AGC-052	ENSSSCT00000032026	ENSSSCG00000017053	NIPAL4	NIPA like domain containing 4 [Source:NCBI gene;Acc:100523099]	79	-17	1	1	2
tRF-Ala-AGC-052	ENSSSCT00000032043	ENSSSCG00000031524	ENSSSCG00000031524	developmental pluripotency associated 2 [Source:NCBI gene;Acc:100620381]	83	-20.77	1	1	2
tRF-Ala-AGC-052	ENSSSCT00000032084	ENSSSCG00000022545	CALM3	calmodulin 3 [Source:NCBI gene;Acc:396838]	89	-38.25	1	1	2
tRF-Ala-AGC-052	ENSSSCT00000032098	ENSSSCG00000025975	FAM83E	family with sequence similarity 83 member E [Source:NCBI gene;Acc:100626173]	98	-21.98	1	1	2
tRF-Ala-AGC-052	ENSSSCT00000032150	ENSSSCG00000024626	TNFAIP1	TNF alpha induced protein 1 [Source:NCBI gene;Acc:100737417]	50	-37.45	1	1	2
tRF-Ala-AGC-052	ENSSSCT00000032158	ENSSSCG00000030637	IRGQ	immunity related GTPase Q [Source:NCBI gene;Acc:100523191]	92	-50.48	1	1	2
tRF-Ala-AGC-052	ENSSSCT00000032194	ENSSSCG00000011117	ENSSSCG00000011117	UPF2, regulator of nonsense mediated mRNA decay [Source:NCBI gene;Acc:100621126]	82	-20.21	1	1	2
tRF-Ala-AGC-052	ENSSSCT00000032202	ENSSSCG00000021822	RNF169	ring finger protein 169 [Source:NCBI gene;Acc:100739168]	90	-48.95	1	1	2
tRF-Ala-AGC-052	ENSSSCT00000032233	ENSSSCG00000022070	ZNF143	zinc finger protein 143 [Source:NCBI gene;Acc:100626411]	72	-47.05	1	1	2
tRF-Ala-AGC-052	ENSSSCT00000032274	ENSSSCG00000020864	VDR	vitamin D receptor [Source:NCBI gene;Acc:396628]	64	-17.51	1	1	2
tRF-Ala-AGC-052	ENSSSCT00000032275	ENSSSCG00000024864	ATXN10	ataxin 10 [Source:NCBI gene;Acc:414389]	88	-18.56	1	1	2
tRF-Ala-AGC-052	ENSSSCT00000032349	ENSSSCG00000021664	MAU2	MAU2 sister chromatid cohesion factor [Source:NCBI gene;Acc:100625621]	66	-46.67	1	1	2
tRF-Ala-AGC-052	ENSSSCT00000032451	ENSSSCG00000023848	VXN	vexin [Source:NCBI gene;Acc:100525161]	93	-19.05	1	1	2
tRF-Ala-AGC-052	ENSSSCT00000032454	ENSSSCG00000024648	PRPF4	pre-mRNA processing factor 4 [Source:NCBI gene;Acc:100622501]	65	-19.09	1	1	2
tRF-Ala-AGC-052	ENSSSCT00000032495	ENSSSCG00000008024	CLCN7	chloride voltage-gated channel 7 [Source:NCBI gene;Acc:100626534]	51	-37.46	1	1	2
tRF-Ala-AGC-052	ENSSSCT00000032497	ENSSSCG00000024221	SMUG1	single-strand-selective monofunctional uracil-DNA glycosylase 1 [Source:NCBI gene;Acc:100153912]	93	-38.5	1	1	2
tRF-Ala-AGC-052	ENSSSCT00000032507	ENSSSCG00000027299	PANK4	pantothenate kinase 4 [Source:NCBI gene;Acc:100623847]	83	-19.03	1	1	2
tRF-Ala-AGC-052	ENSSSCT00000032550	ENSSSCG00000022963	ENSSSCG00000022963	unk like zinc finger [Source:NCBI gene;Acc:100522985]	94	-58.74	1	1	2
tRF-Ala-AGC-052	ENSSSCT00000032551	ENSSSCG00000029305	FNDC4	fibronectin type III domain containing 4 [Source:NCBI gene;Acc:100625689]	94	-19.37	1	1	2
tRF-Ala-AGC-052	ENSSSCT00000032579	ENSSSCG00000021145	AP1S1	adaptor related protein complex 1 subunit sigma 1 [Source:NCBI gene;Acc:100624239]	60	-25.85	1	1	2
tRF-Ala-AGC-052	ENSSSCT00000032638	ENSSSCG00000012382	ENSSSCG00000012382	immunoglobulin binding protein 1 [Source:NCBI gene;Acc:100154214]	58	-16.48	1	1	2
tRF-Ala-AGC-052	ENSSSCT00000032648	ENSSSCG00000012110	MID1	midline 1 [Source:NCBI gene;Acc:100524415]	98	-20.34	1	1	2
tRF-Ala-AGC-052	ENSSSCT00000032655	ENSSSCG00000012604	LAMP2	lysosomal associated membrane protein 2 [Source:NCBI gene;Acc:100154598]	94	-21.69	1	1	2
tRF-Ala-AGC-052	ENSSSCT00000032791	ENSSSCG00000012394	GJB1	gap junction protein beta 1 [Source:NCBI gene;Acc:100519581]	63	-16	1	1	2
tRF-Ala-AGC-052	ENSSSCT00000033033	ENSSSCG00000007334	SRC	SRC proto-oncogene, non-receptor tyrosine kinase [Source:NCBI gene;Acc:100154503]	55	-20.4	1	1	2
tRF-Ala-AGC-052	ENSSSCT00000033039	ENSSSCG00000009584	SEMA4D	semaphorin 4D [Source:NCBI gene;Acc:100152598]	98	-17.55	1	1	2
tRF-Ala-AGC-052	ENSSSCT00000033075	ENSSSCG00000001471	BRD2	bromodomain containing 2 [Source:NCBI gene;Acc:100141307]	91	-69.33	1	1	2
tRF-Ala-AGC-052	ENSSSCT00000033090	ENSSSCG00000005311	ENSSSCG00000005311	CD72 molecule [Source:NCBI gene;Acc:100038011]	72	-46.44	1	1	2
tRF-Ala-AGC-052	ENSSSCT00000033120	ENSSSCG00000022372	SLC6A14	solute carrier family 6 member 14 [Source:NCBI gene;Acc:431671]	99	-17.34	1	1	2
tRF-Ala-AGC-052	ENSSSCT00000033151	ENSSSCG00000012203	TAB3	TGF-beta activated kinase 1 (MAP3K7) binding protein 3 [Source:NCBI gene;Acc:100517796]	81	-23.96	1	1	2
tRF-Ala-AGC-052	ENSSSCT00000033156	ENSSSCG00000012591	AMOT	angiomotin [Source:NCBI gene;Acc:100158213]	97	-20.05	1	1	2
tRF-Ala-AGC-052	ENSSSCT00000033175	ENSSSCG00000007521	NELFCD	negative elongation factor complex member C/D [Source:NCBI gene;Acc:100134985]	60	-16	1	1	2
tRF-Ala-AGC-052	ENSSSCT00000033206	ENSSSCG00000013638	ILF3	interleukin enhancer binding factor 3 [Source:NCBI gene;Acc:100515360]	86	-96.64	1	1	2
tRF-Ala-AGC-052	ENSSSCT00000033234	ENSSSCG00000012165	MBTPS2	membrane bound transcription factor peptidase, site 2 [Source:NCBI gene;Acc:102165056]	76	-17.66	1	1	2
tRF-Ala-AGC-052	ENSSSCT00000033303	ENSSSCG00000016832	IL7R	interleukin 7 receptor [Source:NCBI gene;Acc:100271930]	97	-19.22	1	1	2
tRF-Ala-AGC-052	ENSSSCT00000033320	ENSSSCG00000012492	DRP2	dystrophin related protein 2 [Source:NCBI gene;Acc:100517071]	91	-21.82	1	1	2
tRF-Ala-AGC-052	ENSSSCT00000033339	ENSSSCG00000012118	TLR8	toll like receptor 8 [Source:NCBI gene;Acc:397384]	89	-17.82	1	1	2
tRF-Ala-AGC-052	ENSSSCT00000033351	ENSSSCG00000032622	PPP3CC	solute carrier family 39 member 14 [Source:NCBI gene;Acc:100152468]	72	-17.17	1	1	2
tRF-Ala-AGC-052	ENSSSCT00000033462	ENSSSCG00000007221	ENSSSCG00000007221	beta-defensin 119 [Source:NCBI gene;Acc:100157086]	72	-18.5	1	1	2
tRF-Ala-AGC-052	ENSSSCT00000033498	ENSSSCG00000010706	ENSSSCG00000010706	sterile alpha motif domain containing 4B [Source:NCBI gene;Acc:100516158]	69	-24.99	1	1	2
tRF-Ala-AGC-052	ENSSSCT00000033515	ENSSSCG00000021576	CD83	CD83 molecule [Source:NCBI gene;Acc:100153365]	96	-20.08	1	1	2
tRF-Ala-AGC-052	ENSSSCT00000033679	ENSSSCG00000012944	PELI3	pellino E3 ubiquitin protein ligase family member 3 [Source:NCBI gene;Acc:100519073]	74	-76.6	1	1	2
tRF-Ala-AGC-052	ENSSSCT00000033697	ENSSSCG00000003481	PADI1	peptidyl arginine deiminase 1 [Source:NCBI gene;Acc:100524567]	76	-23.03	1	1	2
tRF-Ala-AGC-052	ENSSSCT00000033701	ENSSSCG00000006911	TGFBR3	transforming growth factor beta receptor 3 [Source:NCBI gene;Acc:397512]	96	-32.22	1	1	2
tRF-Ala-AGC-052	ENSSSCT00000033758	ENSSSCG00000002960	RASGRP4	RAS guanyl releasing protein 4 [Source:NCBI gene;Acc:100516199]	78	-15.04	1	1	2
tRF-Ala-AGC-052	ENSSSCT00000033835	ENSSSCG00000005425	SLC44A1	solute carrier family 44 member 1 [Source:NCBI gene;Acc:100152140]	66	-20.91	1	1	2
tRF-Ala-AGC-052	ENSSSCT00000033903	ENSSSCG00000010968	ENSSSCG00000010968	interleukin 11 receptor subunit alpha [Source:NCBI gene;Acc:100524166]	53	-25.24	1	1	2
tRF-Ala-AGC-052	ENSSSCT00000033976	ENSSSCG00000014920	FZD4	frizzled class receptor 4 [Source:NCBI gene;Acc:100520319]	89	-17.72	1	1	2
tRF-Ala-AGC-052	ENSSSCT00000033980	ENSSSCG00000008991	FRAS1	Fraser extracellular matrix complex subunit 1 [Source:NCBI gene;Acc:100514970]	88	-37.91	1	1	2
tRF-Ala-AGC-052	ENSSSCT00000034011	ENSSSCG00000001414	ENSSSCG00000001414	casein kinase 2 beta [Source:NCBI gene;Acc:397211]	63	-17.08	1	1	2
tRF-Ala-AGC-052	ENSSSCT00000034076	ENSSSCG00000011877	CD86	CD86 molecule [Source:NCBI gene;Acc:397441]	87	-20.08	1	1	2
tRF-Ala-AGC-052	ENSSSCT00000034112	ENSSSCG00000004934	DPP8	dipeptidyl peptidase 8 [Source:NCBI gene;Acc:100155833]	87	-20.17	1	1	2
tRF-Ala-AGC-052	ENSSSCT00000034176	ENSSSCG00000012182	PCYT1B	phosphate cytidylyltransferase 1, choline, beta [Source:NCBI gene;Acc:100152643]	89	-32.73	1	1	2
tRF-Ala-AGC-052	ENSSSCT00000034200	ENSSSCG00000015045	NCAM1	neural cell adhesion molecule 1 [Source:NCBI gene;Acc:100515564]	81	-15.22	1	1	2
tRF-Ala-AGC-052	ENSSSCT00000034223	ENSSSCG00000012150	REPS2	RALBP1 associated Eps domain containing 2 [Source:NCBI gene;Acc:100738275]	77	-61.81	1	1	2
tRF-Ala-AGC-052	ENSSSCT00000034465	ENSSSCG00000001384	VARS2	valyl-tRNA synthetase 2, mitochondrial [Source:NCBI gene;Acc:100144457]	67	-21.51	1	1	2
tRF-Ala-AGC-052	ENSSSCT00000034470	ENSSSCG00000007507	PCK1	phosphoenolpyruvate carboxykinase 1 [Source:NCBI gene;Acc:100144531]	89	-38.97	1	1	2
tRF-Ala-AGC-052	ENSSSCT00000034617	ENSSSCG00000033918	ENSSSCG00000033918	CD300a molecule [Source:NCBI gene;Acc:102160266]	75	-18.16	1	1	2
tRF-Ala-AGC-052	ENSSSCT00000034697	ENSSSCG00000030877	FRMPD4	FERM and PDZ domain containing 4 [Source:NCBI gene;Acc:100515458]	87	-48.29	1	1	2
tRF-Ala-AGC-052	ENSSSCT00000034708	ENSSSCG00000021647	EDA	ectodysplasin A [Source:NCBI gene;Acc:100518887]	81	-35.84	1	1	2
tRF-Ala-AGC-052	ENSSSCT00000034724	ENSSSCG00000028553	ILF2	interleukin enhancer binding factor 2 [Source:NCBI gene;Acc:100154734]	62	-18.15	1	1	2
tRF-Ala-AGC-052	ENSSSCT00000034789	ENSSSCG00000030798	FUS	FUS RNA binding protein [Source:NCBI gene;Acc:100522185]	50	-40.19	1	1	2
tRF-Ala-AGC-052	ENSSSCT00000034946	ENSSSCG00000040183	CDK6	cyclin dependent kinase 6 [Source:HGNC Symbol;Acc:HGNC:1777]	70	-19.61	1	1	2
tRF-Ala-AGC-052	ENSSSCT00000034968	ENSSSCG00000002669	CRISPLD2	cysteine rich secretory protein LCCL domain containing 2 [Source:NCBI gene;Acc:100625354]	81	-47.16	1	1	2
tRF-Ala-AGC-052	ENSSSCT00000034977	ENSSSCG00000012774	DUSP9	dual specificity phosphatase 9 [Source:NCBI gene;Acc:100519006]	76	-65.12	1	1	2
tRF-Ala-AGC-052	ENSSSCT00000035261	ENSSSCG00000007185	SIRPB2	signal regulatory protein beta 2 [Source:NCBI gene;Acc:100514740]	97	-24.71	1	1	2
tRF-Ala-AGC-052	ENSSSCT00000035262	ENSSSCG00000021325	MCFD2	multiple coagulation factor deficiency 2 [Source:NCBI gene;Acc:100736833]	95	-63.5	1	1	2
tRF-Ala-AGC-052	ENSSSCT00000035288	ENSSSCG00000030820	STK4	serine/threonine kinase 4 [Source:NCBI gene;Acc:100517317]	56	-49.67	1	1	2
tRF-Ala-AGC-052	ENSSSCT00000035365	ENSSSCG00000007153	ATRN	attractin [Source:NCBI gene;Acc:100101470]	99	-33.18	1	1	2
tRF-Ala-AGC-052	ENSSSCT00000035454	ENSSSCG00000013297	CD44	CD44 molecule (Indian blood group) [Source:NCBI gene;Acc:100525150]	58	-27.06	1	1	2
tRF-Ala-AGC-052	ENSSSCT00000035582	ENSSSCG00000026914	PLA2G16	phospholipase A2 group XVI [Source:NCBI gene;Acc:100512584]	68	-43.3	1	1	2
tRF-Ala-AGC-052	ENSSSCT00000035618	ENSSSCG00000012576	CHRDL1	chordin like 1 [Source:NCBI gene;Acc:100521058]	93	-22.31	1	1	2
tRF-Ala-AGC-052	ENSSSCT00000035627	ENSSSCG00000026520	ENSSSCG00000026520	steroid sulfatase [Source:NCBI gene;Acc:448816]	72	-24.64	1	1	2
tRF-Ala-AGC-052	ENSSSCT00000035792	ENSSSCG00000029949	CD248	CD248 molecule [Source:NCBI gene;Acc:100523587]	93	-28.96	1	1	2
tRF-Ala-AGC-052	ENSSSCT00000035839	ENSSSCG00000012487	XKRX	XK related X-linked [Source:NCBI gene;Acc:100518168]	92	-42.39	1	1	2
tRF-Ala-AGC-052	ENSSSCT00000035851	ENSSSCG00000012773	PNCK	pregnancy up-regulated nonubiquitous CaM kinase [Source:NCBI gene;Acc:100337678]	55	-15.22	1	1	2
tRF-Ala-AGC-052	ENSSSCT00000035852	ENSSSCG00000026569	CLEC16A	C-type lectin domain containing 16A [Source:NCBI gene;Acc:100519828]	52	-38.49	1	1	2
tRF-Ala-AGC-052	ENSSSCT00000035901	ENSSSCG00000004485	CD109	CD109 molecule [Source:NCBI gene;Acc:100155478]	91	-82.91	1	1	2
tRF-Ala-AGC-052	ENSSSCT00000035953	ENSSSCG00000012269	CDK16	cyclin dependent kinase 16 [Source:NCBI gene;Acc:100521238]	75	-63.89	1	1	2
tRF-Ala-AGC-052	ENSSSCT00000036045	ENSSSCG00000004943	MAP2K1	mitogen-activated protein kinase kinase 1 [Source:NCBI gene;Acc:100233191]	90	-16.63	1	1	2
tRF-Ala-AGC-052	ENSSSCT00000036167	ENSSSCG00000001438	PBX2	PBX homeobox 2 [Source:NCBI gene;Acc:100144541]	74	-17.97	1	1	2
tRF-Ala-AGC-052	ENSSSCT00000036284	ENSSSCG00000014319	SMAD5	SMAD family member 5 [Source:NCBI gene;Acc:100624262]	78	-19.65	1	1	2
tRF-Ala-AGC-052	ENSSSCT00000036294	ENSSSCG00000030827	FGFR3	fibroblast growth factor receptor 3 [Source:NCBI gene;Acc:100514115]	56	-31.61	1	1	2
tRF-Ala-AGC-052	ENSSSCT00000036375	ENSSSCG00000024914	ENSSSCG00000024914	complement factor B [Source:NCBI gene;Acc:100124383]	89	-19	1	1	2
tRF-Ala-AGC-052	ENSSSCT00000036390	ENSSSCG00000015896	FAP	fibroblast activation protein alpha [Source:NCBI gene;Acc:100736572]	92	-17.98	1	1	2
tRF-Ala-AGC-052	ENSSSCT00000036469	ENSSSCG00000003017	ENSSSCG00000003017	transforming growth factor beta 1 [Source:NCBI gene;Acc:397078]	62	-35.67	1	1	2
tRF-Ala-AGC-052	ENSSSCT00000036500	ENSSSCG00000003877	FAF1	Fas associated factor 1 [Source:NCBI gene;Acc:100518974]	93	-18.29	1	1	2
tRF-Ala-AGC-052	ENSSSCT00000036531	ENSSSCG00000017306	ITGB3	integrin subunit beta 3 [Source:NCBI gene;Acc:397063]	90	-21.92	1	1	2
tRF-Ala-AGC-052	ENSSSCT00000036702	ENSSSCG00000013269	MAPK8IP1	mitogen-activated protein kinase 8 interacting protein 1 [Source:NCBI gene;Acc:100517574]	60	-24.07	1	1	2
tRF-Ala-AGC-052	ENSSSCT00000036714	ENSSSCG00000040434	KANSL3	KAT8 regulatory NSL complex subunit 3 [Source:NCBI gene;Acc:110259979]	73	-16.18	1	1	2
tRF-Ala-AGC-052	ENSSSCT00000036738	ENSSSCG00000027478	PPCDC	phosphopantothenoylcysteine decarboxylase [Source:NCBI gene;Acc:100152913]	91	-18.15	1	1	2
tRF-Ala-AGC-052	ENSSSCT00000036739	ENSSSCG00000026596	SYNRG	synergin gamma [Source:NCBI gene;Acc:100624012]	91	-22.18	1	1	2
tRF-Ala-AGC-052	ENSSSCT00000036752	ENSSSCG00000039045	SLC26A2	solute carrier family 26 member 2 [Source:NCBI gene;Acc:100515885]	66	-49.83	1	1	2
tRF-Ala-AGC-052	ENSSSCT00000036763	ENSSSCG00000014436	ARHGEF37	Rho guanine nucleotide exchange factor 37 [Source:NCBI gene;Acc:100514827]	71	-43.1	1	1	2
tRF-Ala-AGC-052	ENSSSCT00000036774	ENSSSCG00000040713	ENSSSCG00000040713	taxilin gamma [Source:NCBI gene;Acc:100518815]	85	-17	1	1	2
tRF-Ala-AGC-052	ENSSSCT00000036795	ENSSSCG00000013490	PIP5K1C	phosphatidylinositol-4-phosphate 5-kinase type 1 gamma [Source:NCBI gene;Acc:100521362]	60	-70.49	1	1	2
tRF-Ala-AGC-052	ENSSSCT00000036809	ENSSSCG00000031359	MT4	metallothionein 4 [Source:NCBI gene;Acc:110260925]	93	-19.4	1	1	2
tRF-Ala-AGC-052	ENSSSCT00000036830	ENSSSCG00000032932	MSRB1	methionine sulfoxide reductase B1 [Source:NCBI gene;Acc:100037965]	60	-26.09	1	1	2
tRF-Ala-AGC-052	ENSSSCT00000036832	ENSSSCG00000004412	MICAL1	microtubule associated monooxygenase, calponin and LIM domain containing 1 [Source:NCBI gene;Acc:100153346]	60	-67.09	1	1	2
tRF-Ala-AGC-052	ENSSSCT00000036834	ENSSSCG00000031724	LYNX1	ly-6/neurotoxin-like protein 1 [Source:NCBI gene;Acc:110260197]	63	-63.82	1	1	2
tRF-Ala-AGC-052	ENSSSCT00000036850	ENSSSCG00000003068	SMG9	SMG9, nonsense mediated mRNA decay factor [Source:NCBI gene;Acc:100523741]	85	-25.51	1	1	2
tRF-Ala-AGC-052	ENSSSCT00000036851	ENSSSCG00000039986	RGS8	regulator of G protein signaling 8 [Source:NCBI gene;Acc:100623553]	91	-44.15	1	1	2
tRF-Ala-AGC-052	ENSSSCT00000036860	ENSSSCG00000040728	EYA1	EYA transcriptional coactivator and phosphatase 1 [Source:NCBI gene;Acc:100737938]	77	-43.63	1	1	2
tRF-Ala-AGC-052	ENSSSCT00000036867	ENSSSCG00000039770	SLC6A9	solute carrier family 6 member 9 [Source:NCBI gene;Acc:100624503]	80	-19.21	1	1	2
tRF-Ala-AGC-052	ENSSSCT00000036875	ENSSSCG00000040337	AK4	adenylate kinase 4 [Source:NCBI gene;Acc:733667]	50	-17.35	1	1	2
tRF-Ala-AGC-052	ENSSSCT00000036883	ENSSSCG00000022951	NFASC	neurofascin [Source:NCBI gene;Acc:100626921]	98	-18.59	1	1	2
tRF-Ala-AGC-052	ENSSSCT00000036890	ENSSSCG00000013233	CELF1	CUGBP Elav-like family member 1 [Source:NCBI gene;Acc:100514512]	71	-43.7	1	1	2
tRF-Ala-AGC-052	ENSSSCT00000036891	ENSSSCG00000008080	PHF2	PHD finger protein 2 [Source:NCBI gene;Acc:100514572]	75	-41.29	1	1	2
tRF-Ala-AGC-052	ENSSSCT00000036894	ENSSSCG00000024001	PLXNA1	plexin A1 [Source:NCBI gene;Acc:100624579]	51	-58.76	1	1	2
tRF-Ala-AGC-052	ENSSSCT00000036912	ENSSSCG00000035061	WBP1	WW domain binding protein 1 [Source:NCBI gene;Acc:100626252]	64	-39.86	1	1	2
tRF-Ala-AGC-052	ENSSSCT00000036937	ENSSSCG00000028523	HUS1	HUS1 checkpoint clamp component [Source:NCBI gene;Acc:100192318]	65	-23.51	1	1	2
tRF-Ala-AGC-052	ENSSSCT00000036942	ENSSSCG00000013178	ZDHHC5	zinc finger DHHC-type containing 5 [Source:NCBI gene;Acc:100520005]	84	-35.32	1	1	2
tRF-Ala-AGC-052	ENSSSCT00000036968	ENSSSCG00000034302	SLC12A7	solute carrier family 12 member 7 [Source:NCBI gene;Acc:110257347]	62	-92.35	1	1	2
tRF-Ala-AGC-052	ENSSSCT00000036977	ENSSSCG00000013437	TCF3	transcription factor 3 [Source:NCBI gene;Acc:100524070]	67	-19.26	1	1	2
tRF-Ala-AGC-052	ENSSSCT00000036989	ENSSSCG00000033303	MBD4	methyl-CpG binding domain 4, DNA glycosylase [Source:NCBI gene;Acc:110256288]	78	-29.51	1	1	2
tRF-Ala-AGC-052	ENSSSCT00000036995	ENSSSCG00000033648	ENSSSCG00000033648	zinc finger protein 300-like [Source:NCBI gene;Acc:100520903]	65	-19.42	1	1	2
tRF-Ala-AGC-052	ENSSSCT00000037020	ENSSSCG00000013883	COLGALT1	collagen beta(1-O)galactosyltransferase 1 [Source:NCBI gene;Acc:100517457]	56	-45.13	1	1	2
tRF-Ala-AGC-052	ENSSSCT00000037033	ENSSSCG00000032728	EFNB1	ephrin B1 [Source:NCBI gene;Acc:100624619]	62	-15.73	1	1	2
tRF-Ala-AGC-052	ENSSSCT00000037035	ENSSSCG00000040281	ARMCX3	armadillo repeat containing X-linked 3 [Source:NCBI gene;Acc:100521421]	59	-17.45	1	1	2
tRF-Ala-AGC-052	ENSSSCT00000037043	ENSSSCG00000003919	MUTYH	mutY DNA glycosylase [Source:NCBI gene;Acc:100513867]	54	-14.43	1	1	2
tRF-Ala-AGC-052	ENSSSCT00000037046	ENSSSCG00000032196	ENSSSCG00000032196	zinc finger protein 17-like [Source:NCBI gene;Acc:110261321]	50	-22.17	1	1	2
tRF-Ala-AGC-052	ENSSSCT00000037054	ENSSSCG00000003923	HECTD3	HECT domain E3 ubiquitin protein ligase 3 [Source:NCBI gene;Acc:100514412]	82	-17.58	1	1	2
tRF-Ala-AGC-052	ENSSSCT00000037061	ENSSSCG00000014802	NUMA1	nuclear mitotic apparatus protein 1 [Source:NCBI gene;Acc:100526064]	51	-38.78	1	1	2
tRF-Ala-AGC-052	ENSSSCT00000037092	ENSSSCG00000032910	C12orf73	chromosome 5 C12orf73 homolog [Source:NCBI gene;Acc:110260781]	91	-21.16	1	1	2
tRF-Ala-AGC-052	ENSSSCT00000037102	ENSSSCG00000000289	NFE2	nuclear factor, erythroid 2 [Source:NCBI gene;Acc:100157948]	56	-19.05	1	1	2
tRF-Ala-AGC-052	ENSSSCT00000037103	ENSSSCG00000028025	WDR74	WD repeat domain 74 [Source:NCBI gene;Acc:100627951]	66	-16.02	1	1	2
tRF-Ala-AGC-052	ENSSSCT00000037114	ENSSSCG00000039057	ALKAL2	ALK and LTK ligand 2 [Source:NCBI gene;Acc:100516260]	73	-15.47	1	1	2
tRF-Ala-AGC-052	ENSSSCT00000037142	ENSSSCG00000007719	ENSSSCG00000007719	CAP-Gly domain containing linker protein 2 [Source:NCBI gene;Acc:100512954]	62	-19.2	1	1	2
tRF-Ala-AGC-052	ENSSSCT00000037148	ENSSSCG00000022413	TIRAP	TIR domain containing adaptor protein [Source:NCBI gene;Acc:100514174]	97	-47.49	1	1	2
tRF-Ala-AGC-052	ENSSSCT00000037170	ENSSSCG00000006612	S100A10	S100 calcium binding protein A10 [Source:NCBI gene;Acc:100515138]	59	-20.68	1	1	2
tRF-Ala-AGC-052	ENSSSCT00000037178	ENSSSCG00000029482	CHST15	carbohydrate sulfotransferase 15 [Source:NCBI gene;Acc:100152393]	84	-19.81	1	1	2
tRF-Ala-AGC-052	ENSSSCT00000037181	ENSSSCG00000033301	THAP7	THAP domain containing 7 [Source:NCBI gene;Acc:100526013]	62	-35.45	1	1	2
tRF-Ala-AGC-052	ENSSSCT00000037199	ENSSSCG00000037910	DUSP6	dual specificity phosphatase 6 [Source:NCBI gene;Acc:100622968]	80	-23.23	1	1	2
tRF-Ala-AGC-052	ENSSSCT00000037202	ENSSSCG00000014960	AMOTL1	angiomotin like 1 [Source:NCBI gene;Acc:100513610]	61	-48.98	1	1	2
tRF-Ala-AGC-052	ENSSSCT00000037203	ENSSSCG00000034114	GPR68	G protein-coupled receptor 68 [Source:NCBI gene;Acc:100153615]	86	-40.48	1	1	2
tRF-Ala-AGC-052	ENSSSCT00000037214	ENSSSCG00000006729	TENT5C	terminal nucleotidyltransferase 5C [Source:NCBI gene;Acc:100525341]	55	-50.37	1	1	2
tRF-Ala-AGC-052	ENSSSCT00000037225	ENSSSCG00000039186	RAB25	RAB25, member RAS oncogene family [Source:NCBI gene;Acc:100152692]	93	-38.97	1	1	2
tRF-Ala-AGC-052	ENSSSCT00000037233	ENSSSCG00000038071	RASL12	RAS like family 12 [Source:NCBI gene;Acc:100155433]	76	-24.88	1	1	2
tRF-Ala-AGC-052	ENSSSCT00000037250	ENSSSCG00000032085	CACTIN	cactin, spliceosome C complex subunit [Source:NCBI gene;Acc:100521180]	92	-64.09	1	1	2
tRF-Ala-AGC-052	ENSSSCT00000037280	ENSSSCG00000002640	DEF8	differentially expressed in FDCP 8 homolog [Source:NCBI gene;Acc:100523845]	52	-90.72	1	1	2
tRF-Ala-AGC-052	ENSSSCT00000037296	ENSSSCG00000016204	IHH	Indian hedgehog signaling molecule [Source:NCBI gene;Acc:397174]	98	-19.42	1	1	2
tRF-Ala-AGC-052	ENSSSCT00000037326	ENSSSCG00000038494	LPIN2	lipin 2 [Source:NCBI gene;Acc:100187579]	93	-29.98	1	1	2
tRF-Ala-AGC-052	ENSSSCT00000037340	ENSSSCG00000033329	SLC47A1	multidrug and toxin extrusion protein 1-like [Source:NCBI gene;Acc:110256117]	56	-15.04	1	1	2
tRF-Ala-AGC-052	ENSSSCT00000037349	ENSSSCG00000038190	MPST	mercaptopyruvate sulfurtransferase [Source:NCBI gene;Acc:100154490]	79	-24.28	1	1	2
tRF-Ala-AGC-052	ENSSSCT00000037367	ENSSSCG00000013568	ENSSSCG00000013568	Rho/Rac guanine nucleotide exchange factor 18 [Source:NCBI gene;Acc:100511004]	59	-15.7	1	1	2
tRF-Ala-AGC-052	ENSSSCT00000037369	ENSSSCG00000035121	RHBG	Rh family B glycoprotein [Source:NCBI gene;Acc:397056]	97	-22.17	1	1	2
tRF-Ala-AGC-052	ENSSSCT00000037378	ENSSSCG00000001560	C6orf222	chromosome 7 C6orf222 homolog [Source:NCBI gene;Acc:100152200]	99	-84.71	1	1	2
tRF-Ala-AGC-052	ENSSSCT00000037401	ENSSSCG00000033792	ENSSSCG00000033792	RAB40C, member RAS oncogene family [Source:NCBI gene;Acc:102164801]	89	-23.67	1	1	2
tRF-Ala-AGC-052	ENSSSCT00000037424	ENSSSCG00000025565	ENSSSCG00000025565	nodal modulator 1 [Source:NCBI gene;Acc:100626015]	51	-41.88	1	1	2
tRF-Ala-AGC-052	ENSSSCT00000037439	ENSSSCG00000034692	SH3BP4	SH3 domain binding protein 4 [Source:NCBI gene;Acc:110256943]	83	-20.89	1	1	2
tRF-Ala-AGC-052	ENSSSCT00000037448	ENSSSCG00000024895	GGA1	golgi associated, gamma adaptin ear containing, ARF binding protein 1 [Source:NCBI gene;Acc:100623753]	53	-45.64	1	1	2
tRF-Ala-AGC-052	ENSSSCT00000037512	ENSSSCG00000012138	ACE2	angiotensin I converting enzyme 2 [Source:NCBI gene;Acc:100144303]	85	-17.1	1	1	2
tRF-Ala-AGC-052	ENSSSCT00000037530	ENSSSCG00000021363	CHD3	chromodomain helicase DNA binding protein 3 [Source:NCBI gene;Acc:100188906]	94	-31.07	1	1	2
tRF-Ala-AGC-052	ENSSSCT00000037542	ENSSSCG00000017894	WSCD1	WSC domain containing 1 [Source:NCBI gene;Acc:100522103]	66	-58.08	1	1	2
tRF-Ala-AGC-052	ENSSSCT00000037549	ENSSSCG00000000385	SLC39A5	solute carrier family 39 member 5 [Source:NCBI gene;Acc:100155542]	72	-83.94	1	1	2
tRF-Ala-AGC-052	ENSSSCT00000037570	ENSSSCG00000035849	PTPRF	protein tyrosine phosphatase, receptor type F [Source:NCBI gene;Acc:100521277]	86	-23.36	1	1	2
tRF-Ala-AGC-052	ENSSSCT00000037573	ENSSSCG00000036106	TUBG2	tubulin gamma 2 [Source:HGNC Symbol;Acc:HGNC:12419]	51	-18.05	1	1	2
tRF-Ala-AGC-052	ENSSSCT00000037601	ENSSSCG00000007941	CDIP1	cell death inducing p53 target 1 [Source:NCBI gene;Acc:100512098]	51	-16.18	1	1	2
tRF-Ala-AGC-052	ENSSSCT00000037605	ENSSSCG00000014274	PDLIM4	PDZ and LIM domain 4 [Source:NCBI gene;Acc:100520235]	68	-26.89	1	1	2
tRF-Ala-AGC-052	ENSSSCT00000037612	ENSSSCG00000015243	PRDM10	PR/SET domain 10 [Source:NCBI gene;Acc:100517360]	95	-19.62	1	1	2
tRF-Ala-AGC-052	ENSSSCT00000037629	ENSSSCG00000029938	ENSSSCG00000029938	pregnancy-associated glycoprotein 2-like [Source:NCBI gene;Acc:100524479]	71	-34.56	1	1	2
tRF-Ala-AGC-052	ENSSSCT00000037637	ENSSSCG00000017044	IL12B	interleukin 12B [Source:NCBI gene;Acc:397076]	99	-17.92	1	1	2
tRF-Ala-AGC-052	ENSSSCT00000037640	ENSSSCG00000032653	F11	coagulation factor XI [Source:NCBI gene;Acc:110257404]	83	-21.83	1	1	2
tRF-Ala-AGC-052	ENSSSCT00000037648	ENSSSCG00000038345	IKZF1	IKAROS family zinc finger 1 [Source:NCBI gene;Acc:100515333]	96	-17.69	1	1	2
tRF-Ala-AGC-052	ENSSSCT00000037659	ENSSSCG00000033572	ENSSSCG00000033572	NA	90	-19.51	1	1	2
tRF-Ala-AGC-052	ENSSSCT00000037673	ENSSSCG00000003015	EXOSC5	exosome component 5 [Source:NCBI gene;Acc:100512107]	59	-15.04	1	1	2
tRF-Ala-AGC-052	ENSSSCT00000037686	ENSSSCG00000031144	RAMP3	receptor activity modifying protein 3 [Source:NCBI gene;Acc:397163]	50	-21.71	1	1	2
tRF-Ala-AGC-052	ENSSSCT00000037692	ENSSSCG00000021585	OXTR	oxytocin receptor [Source:NCBI gene;Acc:397092]	63	-65.71	1	1	2
tRF-Ala-AGC-052	ENSSSCT00000037707	ENSSSCG00000036870	RTN2	reticulon 2 [Source:NCBI gene;Acc:100170115]	52	-15.43	1	1	2
tRF-Ala-AGC-052	ENSSSCT00000037720	ENSSSCG00000037885	ENSSSCG00000037885	NA	96	-21.89	1	1	2
tRF-Ala-AGC-052	ENSSSCT00000037729	ENSSSCG00000032439	ENSSSCG00000032439	neuroligin-4, X-linked [Source:NCBI gene;Acc:100624109]	90	-22.84	1	1	2
tRF-Ala-AGC-052	ENSSSCT00000037747	ENSSSCG00000023315	THOC6	THO complex 6 [Source:NCBI gene;Acc:100626533]	85	-22.81	1	1	2
tRF-Ala-AGC-052	ENSSSCT00000037756	ENSSSCG00000039235	PSMC4	proteasome 26S subunit, ATPase 4 [Source:NCBI gene;Acc:110260986]	91	-56.68	1	1	2
tRF-Ala-AGC-052	ENSSSCT00000037763	ENSSSCG00000034782	VPS25	vacuolar protein sorting 25 homolog [Source:NCBI gene;Acc:100622124]	80	-22.66	1	1	2
tRF-Ala-AGC-052	ENSSSCT00000037773	ENSSSCG00000005967	FAM84B	family with sequence similarity 84 member B [Source:NCBI gene;Acc:100623936]	62	-26.56	1	1	2
tRF-Ala-AGC-052	ENSSSCT00000037792	ENSSSCG00000038873	SLMAP	sarcolemma associated protein [Source:NCBI gene;Acc:100514321]	98	-19.09	1	1	2
tRF-Ala-AGC-052	ENSSSCT00000037806	ENSSSCG00000007043	GPCPD1	glycerophosphocholine phosphodiesterase 1 [Source:NCBI gene;Acc:100152321]	97	-17.51	1	1	2
tRF-Ala-AGC-052	ENSSSCT00000037815	ENSSSCG00000007240	HCK	HCK proto-oncogene, Src family tyrosine kinase [Source:NCBI gene;Acc:100526085]	76	-23.83	1	1	2
tRF-Ala-AGC-052	ENSSSCT00000037817	ENSSSCG00000001009	RIPK1	receptor interacting serine/threonine kinase 1 [Source:NCBI gene;Acc:100524751]	84	-15.78	1	1	2
tRF-Ala-AGC-052	ENSSSCT00000037823	ENSSSCG00000035667	KBTBD13	kelch repeat and BTB domain containing 13 [Source:NCBI gene;Acc:110261750]	63	-32.22	1	1	2
tRF-Ala-AGC-052	ENSSSCT00000037830	ENSSSCG00000029231	ENSSSCG00000029231	leukocyte immunoglobulin-like receptor subfamily B member 3 [Source:NCBI gene;Acc:100522579]	87	-16.18	1	1	2
tRF-Ala-AGC-052	ENSSSCT00000037842	ENSSSCG00000000968	SBF1	SET binding factor 1 [Source:NCBI gene;Acc:100518017]	59	-107.67	1	1	2
tRF-Ala-AGC-052	ENSSSCT00000037860	ENSSSCG00000039358	SUSD5	sushi domain containing 5 [Source:NCBI gene;Acc:110256562]	53	-17.81	1	1	2
tRF-Ala-AGC-052	ENSSSCT00000037862	ENSSSCG00000031449	SLC27A5	solute carrier family 27 member 5 [Source:NCBI gene;Acc:102158419]	77	-17.47	1	1	2
tRF-Ala-AGC-052	ENSSSCT00000037867	ENSSSCG00000002266	CHD2	chromodomain helicase DNA binding protein 2 [Source:NCBI gene;Acc:100156869]	76	-74.39	1	1	2
tRF-Ala-AGC-052	ENSSSCT00000037871	ENSSSCG00000007681	CUX1	cut like homeobox 1 [Source:NCBI gene;Acc:100521258]	86	-45.64	1	1	2
tRF-Ala-AGC-052	ENSSSCT00000037917	ENSSSCG00000033146	CD163	CD163 molecule [Source:NCBI gene;Acc:397031]	92	-17.69	1	1	2
tRF-Ala-AGC-052	ENSSSCT00000037919	ENSSSCG00000007173	IDH3B	isocitrate dehydrogenase 3 (NAD(+)) beta [Source:NCBI gene;Acc:733641]	89	-39.22	1	1	2
tRF-Ala-AGC-052	ENSSSCT00000037921	ENSSSCG00000013788	ENSSSCG00000013788	adhesion G protein-coupled receptor E2-like [Source:NCBI gene;Acc:100516957]	72	-17.65	1	1	2
tRF-Ala-AGC-052	ENSSSCT00000037940	ENSSSCG00000011451	ITIH3	inter-alpha-trypsin inhibitor heavy chain 3 [Source:NCBI gene;Acc:100157235]	76	-53.85	1	1	2
tRF-Ala-AGC-052	ENSSSCT00000037970	ENSSSCG00000028481	CALCOCO1	calcium binding and coiled-coil domain 1 [Source:NCBI gene;Acc:100625970]	61	-40.58	1	1	2
tRF-Ala-AGC-052	ENSSSCT00000037978	ENSSSCG00000035434	SEC61G	Sec61 translocon gamma subunit [Source:NCBI gene;Acc:100517415]	68	-19.23	1	1	2
tRF-Ala-AGC-052	ENSSSCT00000037998	ENSSSCG00000038182	ENSSSCG00000038182	double-headed protease inhibitor, submandibular gland-like [Source:NCBI gene;Acc:100739218]	73	-32.83	1	1	2
tRF-Ala-AGC-052	ENSSSCT00000038003	ENSSSCG00000036967	ARL8A	ADP ribosylation factor like GTPase 8A [Source:NCBI gene;Acc:100624343]	89	-25.26	1	1	2
tRF-Ala-AGC-052	ENSSSCT00000038008	ENSSSCG00000034841	RGS19	regulator of G protein signaling 19 [Source:NCBI gene;Acc:106508703]	51	-19.36	1	1	2
tRF-Ala-AGC-052	ENSSSCT00000038014	ENSSSCG00000031541	ARL5A	ADP ribosylation factor like GTPase 5A [Source:NCBI gene;Acc:100622814]	98	-17.51	1	1	2
tRF-Ala-AGC-052	ENSSSCT00000038020	ENSSSCG00000035293	ENSSSCG00000035293	insulin like growth factor 2 [Source:NCBI gene;Acc:396916]	76	-62.45	1	1	2
tRF-Ala-AGC-052	ENSSSCT00000038023	ENSSSCG00000036747	WAS	Wiskott-Aldrich syndrome [Source:NCBI gene;Acc:445527]	98	-20.06	1	1	2
tRF-Ala-AGC-052	ENSSSCT00000038053	ENSSSCG00000008316	NAGK	N-acetylglucosamine kinase [Source:NCBI gene;Acc:100523729]	66	-22.48	1	1	2
tRF-Ala-AGC-052	ENSSSCT00000038057	ENSSSCG00000036086	PAX5	paired box 5 [Source:NCBI gene;Acc:100520167]	88	-121.61	1	1	2
tRF-Ala-AGC-052	ENSSSCT00000038072	ENSSSCG00000030467	PHC3	polyhomeotic homolog 3 [Source:NCBI gene;Acc:100626327]	83	-36.45	1	1	2
tRF-Ala-AGC-052	ENSSSCT00000038089	ENSSSCG00000037705	SLC6A5	solute carrier family 6 member 5 [Source:NCBI gene;Acc:100521246]	65	-22	1	1	2
tRF-Ala-AGC-052	ENSSSCT00000038098	ENSSSCG00000039488	SPON2	spondin 2 [Source:NCBI gene;Acc:110262033]	63	-18.57	1	1	2
tRF-Ala-AGC-052	ENSSSCT00000038103	ENSSSCG00000038359	ENSSSCG00000038359	eukaryotic translation initiation factor 5A [Source:NCBI gene;Acc:100517970]	59	-66	1	1	2
tRF-Ala-AGC-052	ENSSSCT00000038112	ENSSSCG00000017100	MTRR	5-methyltetrahydrofolate-homocysteine methyltransferase reductase [Source:NCBI gene;Acc:100516580]	65	-80.4	1	1	2
tRF-Ala-AGC-052	ENSSSCT00000038114	ENSSSCG00000039061	EIF2AK4	eukaryotic translation initiation factor 2 alpha kinase 4 [Source:NCBI gene;Acc:100621160]	95	-20.42	1	1	2
tRF-Ala-AGC-052	ENSSSCT00000038117	ENSSSCG00000033335	AKIP1	A-kinase interacting protein 1 [Source:NCBI gene;Acc:100517841]	55	-20.58	1	1	2
tRF-Ala-AGC-052	ENSSSCT00000038130	ENSSSCG00000036067	PDP2	pyruvate dehyrogenase phosphatase catalytic subunit 2 [Source:NCBI gene;Acc:100623511]	94	-40.5	1	1	2
tRF-Ala-AGC-052	ENSSSCT00000038133	ENSSSCG00000008233	TMEM150A	transmembrane protein 150A [Source:NCBI gene;Acc:100627959]	75	-16.18	1	1	2
tRF-Ala-AGC-052	ENSSSCT00000038142	ENSSSCG00000039780	RTN4RL1	reticulon 4 receptor like 1 [Source:NCBI gene;Acc:100511223]	89	-133.58	1	1	2
tRF-Ala-AGC-052	ENSSSCT00000038146	ENSSSCG00000039194	KANK2	KN motif and ankyrin repeat domains 2 [Source:NCBI gene;Acc:110255324]	80	-25.7	1	1	2
tRF-Ala-AGC-052	ENSSSCT00000038164	ENSSSCG00000011393	UBA7	ubiquitin like modifier activating enzyme 7 [Source:NCBI gene;Acc:100512631]	92	-38.57	1	1	2
tRF-Ala-AGC-052	ENSSSCT00000038192	ENSSSCG00000026052	LSM14B	LSM family member 14B [Source:NCBI gene;Acc:100626826]	50	-21.97	1	1	2
tRF-Ala-AGC-052	ENSSSCT00000038206	ENSSSCG00000011453	ITIH4	inter-alpha-trypsin inhibitor heavy chain family member 4 [Source:NCBI gene;Acc:396799]	97	-76.92	1	1	2
tRF-Ala-AGC-052	ENSSSCT00000038207	ENSSSCG00000039342	ENSSSCG00000039342	NA	63	-19.21	1	1	2
tRF-Ala-AGC-052	ENSSSCT00000038220	ENSSSCG00000040411	CCDC69	coiled-coil domain containing 69 [Source:NCBI gene;Acc:100515590]	87	-25.6	1	1	2
tRF-Ala-AGC-052	ENSSSCT00000038226	ENSSSCG00000039850	SLC6A11	solute carrier family 6 member 11 [Source:NCBI gene;Acc:100625136]	70	-40.03	1	1	2
tRF-Ala-AGC-052	ENSSSCT00000038232	ENSSSCG00000038305	TMEM185B	transmembrane protein 185B [Source:NCBI gene;Acc:100624144]	61	-17.85	1	1	2
tRF-Ala-AGC-052	ENSSSCT00000038259	ENSSSCG00000040562	C8orf88	chromosome 4 C8orf88 homolog [Source:NCBI gene;Acc:110260263]	93	-18.25	1	1	2
tRF-Ala-AGC-052	ENSSSCT00000038290	ENSSSCG00000006820	EPS8L3	EPS8 like 3 [Source:NCBI gene;Acc:100514048]	61	-21.2	1	1	2
tRF-Ala-AGC-052	ENSSSCT00000038325	ENSSSCG00000021361	ZNF710	zinc finger protein 710 [Source:NCBI gene;Acc:100152649]	64	-35.03	1	1	2
tRF-Ala-AGC-052	ENSSSCT00000038379	ENSSSCG00000035733	PLXNB2	plexin B2 [Source:NCBI gene;Acc:110260603]	53	-17.17	1	1	2
tRF-Ala-AGC-052	ENSSSCT00000038384	ENSSSCG00000040833	BRF2	BRF2, RNA polymerase III transcription initiation factor subunit [Source:NCBI gene;Acc:100524530]	68	-44.13	1	1	2
tRF-Ala-AGC-052	ENSSSCT00000038388	ENSSSCG00000032582	ENSSSCG00000032582	NA	66	-20.36	1	1	2
tRF-Ala-AGC-052	ENSSSCT00000038391	ENSSSCG00000039905	C1orf109	chromosome 6 C1orf109 homolog [Source:NCBI gene;Acc:110261150]	81	-46.23	1	1	2
tRF-Ala-AGC-052	ENSSSCT00000038406	ENSSSCG00000031175	FNIP2	folliculin interacting protein 2 [Source:NCBI gene;Acc:106504653]	87	-22.63	1	1	2
tRF-Ala-AGC-052	ENSSSCT00000038439	ENSSSCG00000011949	CEP97	centrosomal protein 97 [Source:NCBI gene;Acc:100521822]	56	-19.65	1	1	2
tRF-Ala-AGC-052	ENSSSCT00000038457	ENSSSCG00000023503	PRKCD	protein kinase C delta [Source:NCBI gene;Acc:100622955]	65	-49.38	1	1	2
tRF-Ala-AGC-052	ENSSSCT00000038463	ENSSSCG00000013491	TJP3	tight junction protein 3 [Source:NCBI gene;Acc:100626455]	73	-84.58	1	1	2
tRF-Ala-AGC-052	ENSSSCT00000038477	ENSSSCG00000032323	C5orf15	chromosome 2 C5orf15 homolog [Source:NCBI gene;Acc:100511071]	97	-63.15	1	1	2
tRF-Ala-AGC-052	ENSSSCT00000038497	ENSSSCG00000002885	USF2	upstream transcription factor 2, c-fos interacting [Source:NCBI gene;Acc:100515549]	82	-43.15	1	1	2
tRF-Ala-AGC-052	ENSSSCT00000038506	ENSSSCG00000016866	GHR	growth hormone receptor [Source:NCBI gene;Acc:397488]	84	-19.77	1	1	2
tRF-Ala-AGC-052	ENSSSCT00000038512	ENSSSCG00000006233	CA8	carbonic anhydrase 8 [Source:NCBI gene;Acc:100157869]	85	-17.34	1	1	2
tRF-Ala-AGC-052	ENSSSCT00000038525	ENSSSCG00000039024	SPSB3	splA/ryanodine receptor domain and SOCS box containing 3 [Source:NCBI gene;Acc:100521004]	90	-66.09	1	1	2
tRF-Ala-AGC-052	ENSSSCT00000038528	ENSSSCG00000037558	YY1	YY1 transcription factor [Source:NCBI gene;Acc:102162035]	60	-39.19	1	1	2
tRF-Ala-AGC-052	ENSSSCT00000038550	ENSSSCG00000036074	AP1S2	adaptor related protein complex 1 subunit sigma 2 [Source:NCBI gene;Acc:100517795]	91	-17.36	1	1	2
tRF-Ala-AGC-052	ENSSSCT00000038552	ENSSSCG00000034101	D2HGDH	galactose-3-O-sulfotransferase 2 [Source:NCBI gene;Acc:396666]	83	-210.51	1	1	2
tRF-Ala-AGC-052	ENSSSCT00000038570	ENSSSCG00000011782	ABCC5	ATP binding cassette subfamily C member 5 [Source:NCBI gene;Acc:100513626]	68	-19.98	1	1	2
tRF-Ala-AGC-052	ENSSSCT00000038578	ENSSSCG00000033374	MRPL20	mitochondrial ribosomal protein L20 [Source:NCBI gene;Acc:100511022]	86	-35.63	1	1	2
tRF-Ala-AGC-052	ENSSSCT00000038582	ENSSSCG00000039929	ERCC2	ERCC excision repair 2, TFIIH core complex helicase subunit [Source:NCBI gene;Acc:100049685]	54	-38.58	1	1	2
tRF-Ala-AGC-052	ENSSSCT00000038590	ENSSSCG00000007436	MMP9	matrix metallopeptidase 9 [Source:NCBI gene;Acc:654325]	72	-22.41	1	1	2
tRF-Ala-AGC-052	ENSSSCT00000038591	ENSSSCG00000009410	RUBCNL	rubicon like autophagy enhancer [Source:NCBI gene;Acc:100522757]	98	-56.58	1	1	2
tRF-Ala-AGC-052	ENSSSCT00000038619	ENSSSCG00000035671	USP22	ubiquitin specific peptidase 22 [Source:NCBI gene;Acc:110256143]	95	-69.75	1	1	2
tRF-Ala-AGC-052	ENSSSCT00000038627	ENSSSCG00000031459	KMT5B	lysine methyltransferase 5B [Source:NCBI gene;Acc:100521358]	82	-22.14	1	1	2
tRF-Ala-AGC-052	ENSSSCT00000038637	ENSSSCG00000026110	SRPK2	SRSF protein kinase 2 [Source:NCBI gene;Acc:100627848]	82	-16.18	1	1	2
tRF-Ala-AGC-052	ENSSSCT00000038682	ENSSSCG00000022247	PROSER2	proline and serine rich 2 [Source:NCBI gene;Acc:100627913]	87	-24.72	1	1	2
tRF-Ala-AGC-052	ENSSSCT00000038688	ENSSSCG00000011645	CEP63	centrosomal protein 63 [Source:NCBI gene;Acc:100157714]	85	-49.09	1	1	2
tRF-Ala-AGC-052	ENSSSCT00000038695	ENSSSCG00000034329	NAT14	N-acetyltransferase 14 (putative) [Source:NCBI gene;Acc:110261062]	57	-72.18	1	1	2
tRF-Ala-AGC-052	ENSSSCT00000038696	ENSSSCG00000006477	BCAN	brevican [Source:NCBI gene;Acc:100738802]	88	-46.75	1	1	2
tRF-Ala-AGC-052	ENSSSCT00000038723	ENSSSCG00000001825	SLC41A3	solute carrier family 41 member 3 [Source:NCBI gene;Acc:100154393]	80	-28.19	1	1	2
tRF-Ala-AGC-052	ENSSSCT00000038734	ENSSSCG00000026092	SREBF2	sterol regulatory element binding transcription factor 2 [Source:NCBI gene;Acc:396675]	67	-97.11	1	1	2
tRF-Ala-AGC-052	ENSSSCT00000038755	ENSSSCG00000040037	MTSS1L	MTSS1L, I-BAR domain containing [Source:NCBI gene;Acc:100513016]	95	-61.31	1	1	2
tRF-Ala-AGC-052	ENSSSCT00000038762	ENSSSCG00000037360	CST3	cystatin C [Source:NCBI gene;Acc:733672]	86	-22.12	1	1	2
tRF-Ala-AGC-052	ENSSSCT00000038776	ENSSSCG00000010092	PI4KA	phosphatidylinositol 4-kinase alpha [Source:NCBI gene;Acc:100157143]	52	-46.11	1	1	2
tRF-Ala-AGC-052	ENSSSCT00000038782	ENSSSCG00000027417	LDLRAD4	low density lipoprotein receptor class A domain containing 4 [Source:NCBI gene;Acc:100622189]	70	-119.78	1	1	2
tRF-Ala-AGC-052	ENSSSCT00000038784	ENSSSCG00000032835	TMEM268	transmembrane protein 268 [Source:NCBI gene;Acc:100519408]	99	-24.09	1	1	2
tRF-Ala-AGC-052	ENSSSCT00000038814	ENSSSCG00000029697	FAM120B	family with sequence similarity 120B [Source:NCBI gene;Acc:100620583]	57	-19.02	1	1	2
tRF-Ala-AGC-052	ENSSSCT00000038819	ENSSSCG00000013880	ENSSSCG00000013880	unc-13 homolog A [Source:NCBI gene;Acc:100627038]	53	-17.8	1	1	2
tRF-Ala-AGC-052	ENSSSCT00000038822	ENSSSCG00000038521	CHAC1	ChaC glutathione specific gamma-glutamylcyclotransferase 1 [Source:NCBI gene;Acc:100524723]	80	-15.22	1	1	2
tRF-Ala-AGC-052	ENSSSCT00000038826	ENSSSCG00000003691	ENSSSCG00000003691	myosin regulatory light chain 12B [Source:NCBI gene;Acc:414399]	71	-39.75	1	1	2
tRF-Ala-AGC-052	ENSSSCT00000038854	ENSSSCG00000034379	MAP2K3	mitogen-activated protein kinase kinase 3 [Source:NCBI gene;Acc:110256149]	58	-31.57	1	1	2
tRF-Ala-AGC-052	ENSSSCT00000038857	ENSSSCG00000033359	CUEDC2	CUE domain containing 2 [Source:NCBI gene;Acc:100738499]	93	-22.12	1	1	2
tRF-Ala-AGC-052	ENSSSCT00000038898	ENSSSCG00000036314	HHEX	hematopoietically expressed homeobox [Source:NCBI gene;Acc:397232]	95	-83.5	1	1	2
tRF-Ala-AGC-052	ENSSSCT00000038922	ENSSSCG00000031526	ENSSSCG00000031526	NA	66	-18.52	1	1	2
tRF-Ala-AGC-052	ENSSSCT00000038931	ENSSSCG00000015258	GLB1L2	beta-galactosidase-1-like protein 2 [Source:NCBI gene;Acc:100520582]	67	-52.45	1	1	2
tRF-Ala-AGC-052	ENSSSCT00000038946	ENSSSCG00000021815	ENSSSCG00000021815	interleukin 15 receptor subunit alpha [Source:NCBI gene;Acc:733692]	54	-16	1	1	2
tRF-Ala-AGC-052	ENSSSCT00000038965	ENSSSCG00000039283	SIX3	SIX homeobox 3 [Source:NCBI gene;Acc:110260023]	71	-41.35	1	1	2
tRF-Ala-AGC-052	ENSSSCT00000038985	ENSSSCG00000002704	KARS	lysyl-tRNA synthetase [Source:NCBI gene;Acc:100521452]	79	-24.11	1	1	2
tRF-Ala-AGC-052	ENSSSCT00000039019	ENSSSCG00000014214	TRIM36	tripartite motif containing 36 [Source:NCBI gene;Acc:100519890]	89	-19.38	1	1	2
tRF-Ala-AGC-052	ENSSSCT00000039025	ENSSSCG00000006396	IGSF9	immunoglobulin superfamily member 9 [Source:NCBI gene;Acc:102160717]	71	-20.66	1	1	2
tRF-Ala-AGC-052	ENSSSCT00000039033	ENSSSCG00000039188	AK8	adenylate kinase 8 [Source:NCBI gene;Acc:102167403]	72	-21.26	1	1	2
tRF-Ala-AGC-052	ENSSSCT00000039045	ENSSSCG00000016554	MEST	mesoderm specific transcript [Source:NCBI gene;Acc:100147710]	84	-69.39	1	1	2
tRF-Ala-AGC-052	ENSSSCT00000039063	ENSSSCG00000013639	SLC44A2	solute carrier family 44 member 2 [Source:NCBI gene;Acc:100524730]	59	-21.99	1	1	2
tRF-Ala-AGC-052	ENSSSCT00000039080	ENSSSCG00000029573	NASP	nuclear autoantigenic sperm protein [Source:NCBI gene;Acc:100622547]	64	-85.8	1	1	2
tRF-Ala-AGC-052	ENSSSCT00000039089	ENSSSCG00000033692	B3GALNT2	beta-1,3-N-acetylgalactosaminyltransferase 2 [Source:NCBI gene;Acc:100620910]	97	-19.37	1	1	2
tRF-Ala-AGC-052	ENSSSCT00000039107	ENSSSCG00000034639	MGAM	maltase-glucoamylase [Source:NCBI gene;Acc:102160115]	97	-24.12	1	1	2
tRF-Ala-AGC-052	ENSSSCT00000039122	ENSSSCG00000002749	ENSSSCG00000002749	haptoglobin [Source:NCBI gene;Acc:397061]	67	-21.7	1	1	2
tRF-Ala-AGC-052	ENSSSCT00000039128	ENSSSCG00000035374	TRAPPC6A	trafficking protein particle complex 6A [Source:NCBI gene;Acc:110261006]	90	-25.8	1	1	2
tRF-Ala-AGC-052	ENSSSCT00000039132	ENSSSCG00000005671	CRAT	carnitine O-acetyltransferase [Source:NCBI gene;Acc:100127351]	65	-82.97	1	1	2
tRF-Ala-AGC-052	ENSSSCT00000039140	ENSSSCG00000033926	NUDT1	nudix hydrolase 1 [Source:NCBI gene;Acc:100624718]	87	-25.72	1	1	2
tRF-Ala-AGC-052	ENSSSCT00000039158	ENSSSCG00000034774	TBX6	T-box 6 [Source:NCBI gene;Acc:110260084]	65	-43.51	1	1	2
tRF-Ala-AGC-052	ENSSSCT00000039173	ENSSSCG00000032664	HPCA	hippocalcin [Source:NCBI gene;Acc:100144505]	73	-16	1	1	2
tRF-Ala-AGC-052	ENSSSCT00000039211	ENSSSCG00000013249	CKAP5	cytoskeleton associated protein 5 [Source:NCBI gene;Acc:100519182]	90	-36.96	1	1	2
tRF-Ala-AGC-052	ENSSSCT00000039217	ENSSSCG00000039677	CHRNA4	cholinergic receptor nicotinic alpha 4 subunit [Source:NCBI gene;Acc:110257409]	52	-97.18	1	1	2
tRF-Ala-AGC-052	ENSSSCT00000039220	ENSSSCG00000007965	ZNF200	zinc finger protein 200 [Source:NCBI gene;Acc:102158823]	97	-17.51	1	1	2
tRF-Ala-AGC-052	ENSSSCT00000039229	ENSSSCG00000013416	MED16	mediator complex subunit 16 [Source:NCBI gene;Acc:100521655]	72	-17.74	1	1	2
tRF-Ala-AGC-052	ENSSSCT00000039236	ENSSSCG00000037234	CLDN2	claudin 2 [Source:NCBI gene;Acc:733684]	52	-35.36	1	1	2
tRF-Ala-AGC-052	ENSSSCT00000039237	ENSSSCG00000032803	CYP2S1	cytochrome P450 2S1 [Source:NCBI gene;Acc:106510546]	55	-17.72	1	1	2
tRF-Ala-AGC-052	ENSSSCT00000039258	ENSSSCG00000034339	ENSSSCG00000034339	CACN subunit beta associated regulatory protein [Source:NCBI gene;Acc:100736693]	59	-52.57	1	1	2
tRF-Ala-AGC-052	ENSSSCT00000039280	ENSSSCG00000004814	LRRC28	leucine rich repeat containing 28 [Source:NCBI gene;Acc:100156704]	52	-22.19	1	1	2
tRF-Ala-AGC-052	ENSSSCT00000039284	ENSSSCG00000031831	CADM1	cell adhesion molecule 1 [Source:NCBI gene;Acc:106504882]	78	-19.94	1	1	2
tRF-Ala-AGC-052	ENSSSCT00000039299	ENSSSCG00000002276	PLEKHG3	pleckstrin homology and RhoGEF domain containing G3 [Source:NCBI gene;Acc:100155870]	53	-49.28	1	1	2
tRF-Ala-AGC-052	ENSSSCT00000039304	ENSSSCG00000031857	SMIM19	small integral membrane protein 19 [Source:NCBI gene;Acc:100152445]	85	-35.81	1	1	2
tRF-Ala-AGC-052	ENSSSCT00000039343	ENSSSCG00000037562	SLC2A4RG	SLC2A4 regulator [Source:NCBI gene;Acc:654291]	77	-39.24	1	1	2
tRF-Ala-AGC-052	ENSSSCT00000039344	ENSSSCG00000025839	SUGP2	SURP and G-patch domain containing 2 [Source:NCBI gene;Acc:100511863]	96	-17.69	1	1	2
tRF-Ala-AGC-052	ENSSSCT00000039393	ENSSSCG00000032909	CDCA8	cell division cycle associated 8 [Source:NCBI gene;Acc:110261149]	76	-40.48	1	1	2
tRF-Ala-AGC-052	ENSSSCT00000039395	ENSSSCG00000032043	SLC35D1	solute carrier family 35 member D1 [Source:NCBI gene;Acc:733680]	81	-21.14	1	1	2
tRF-Ala-AGC-052	ENSSSCT00000039408	ENSSSCG00000031076	MAPK7	mitogen-activated protein kinase 7 [Source:NCBI gene;Acc:102164433]	50	-141.36	1	1	2
tRF-Ala-AGC-052	ENSSSCT00000039415	ENSSSCG00000017277	PECAM1	platelet and endothelial cell adhesion molecule 1 [Source:NCBI gene;Acc:396941]	56	-26.48	1	1	2
tRF-Ala-AGC-052	ENSSSCT00000039432	ENSSSCG00000022837	TMUB2	transmembrane and ubiquitin like domain containing 2 [Source:NCBI gene;Acc:100514791]	64	-88.71	1	1	2
tRF-Ala-AGC-052	ENSSSCT00000039438	ENSSSCG00000037354	MMACHC	metabolism of cobalamin associated C [Source:NCBI gene;Acc:100513159]	94	-28.75	1	1	2
tRF-Ala-AGC-052	ENSSSCT00000039445	ENSSSCG00000007909	ABAT	4-aminobutyrate aminotransferase [Source:NCBI gene;Acc:397500]	57	-15.39	1	1	2
tRF-Ala-AGC-052	ENSSSCT00000039457	ENSSSCG00000031981	SHISA4	shisa family member 4 [Source:NCBI gene;Acc:110255661]	63	-43.59	1	1	2
tRF-Ala-AGC-052	ENSSSCT00000039517	ENSSSCG00000011389	AMIGO3	GDP-mannose pyrophosphorylase B [Source:NCBI gene;Acc:100513376]	53	-17.92	1	1	2
tRF-Ala-AGC-052	ENSSSCT00000039526	ENSSSCG00000031893	ENSSSCG00000031893	ADP-ribosylation factor 2 [Source:NCBI gene;Acc:100270721]	51	-21.67	1	1	2
tRF-Ala-AGC-052	ENSSSCT00000039542	ENSSSCG00000032166	ENSSSCG00000032166	ATP synthase peripheral stalk subunit d [Source:NCBI gene;Acc:100512624]	69	-19.06	1	1	2
tRF-Ala-AGC-052	ENSSSCT00000039554	ENSSSCG00000010699	ATE1	arginyltransferase 1 [Source:NCBI gene;Acc:100512816]	50	-21.19	1	1	2
tRF-Ala-AGC-052	ENSSSCT00000039562	ENSSSCG00000039056	GAS7	growth arrest specific 7 [Source:NCBI gene;Acc:100518690]	64	-106.18	1	1	2
tRF-Ala-AGC-052	ENSSSCT00000039577	ENSSSCG00000033251	TREM1	triggering receptor expressed on myeloid cells 1 [Source:NCBI gene;Acc:396601]	59	-69.62	1	1	2
tRF-Ala-AGC-052	ENSSSCT00000039579	ENSSSCG00000033732	ANKRD10	ankyrin repeat domain 10 [Source:NCBI gene;Acc:100154231]	60	-17.47	1	1	2
tRF-Ala-AGC-052	ENSSSCT00000039607	ENSSSCG00000017008	DOCK2	dedicator of cytokinesis 2 [Source:NCBI gene;Acc:100512021]	96	-44.04	1	1	2
tRF-Ala-AGC-052	ENSSSCT00000039614	ENSSSCG00000040629	IL34	interleukin 34 [Source:NCBI gene;Acc:100737468]	81	-23.16	1	1	2
tRF-Ala-AGC-052	ENSSSCT00000039619	ENSSSCG00000022815	PYGB	glycogen phosphorylase B [Source:NCBI gene;Acc:100621536]	50	-86.13	1	1	2
tRF-Ala-AGC-052	ENSSSCT00000039628	ENSSSCG00000038732	AGAP2	ArfGAP with GTPase domain, ankyrin repeat and PH domain 2 [Source:NCBI gene;Acc:100622675]	85	-37.05	1	1	2
tRF-Ala-AGC-052	ENSSSCT00000039631	ENSSSCG00000007954	SLX4	SLX4 structure-specific endonuclease subunit [Source:NCBI gene;Acc:100515719]	72	-24.9	1	1	2
tRF-Ala-AGC-052	ENSSSCT00000039641	ENSSSCG00000037449	CSF1	colony stimulating factor 1 [Source:NCBI gene;Acc:100513084]	73	-18.16	1	1	2
tRF-Ala-AGC-052	ENSSSCT00000039642	ENSSSCG00000039245	RIMS3	regulating synaptic membrane exocytosis 3 [Source:NCBI gene;Acc:100511883]	52	-63.24	1	1	2
tRF-Ala-AGC-052	ENSSSCT00000039653	ENSSSCG00000037433	C3orf18	chromosome 13 C3orf18 homolog [Source:NCBI gene;Acc:100517857]	70	-87.8	1	1	2
tRF-Ala-AGC-052	ENSSSCT00000039677	ENSSSCG00000039460	ENSSSCG00000039460	ribosomal protein L28 [Source:NCBI gene;Acc:110261057]	85	-24.7	1	1	2
tRF-Ala-AGC-052	ENSSSCT00000039678	ENSSSCG00000010165	PCNX2	pecanex 2 [Source:NCBI gene;Acc:100158027]	71	-20.22	1	1	2
tRF-Ala-AGC-052	ENSSSCT00000039681	ENSSSCG00000037318	TRABD2B	TraB domain containing 2B [Source:NCBI gene;Acc:100626346]	66	-52.17	1	1	2
tRF-Ala-AGC-052	ENSSSCT00000039685	ENSSSCG00000037508	GSN	gelsolin [Source:HGNC Symbol;Acc:HGNC:4620]	79	-18.82	1	1	2
tRF-Ala-AGC-052	ENSSSCT00000039705	ENSSSCG00000006177	UBE2W	ubiquitin conjugating enzyme E2 W [Source:NCBI gene;Acc:100152196]	94	-23.11	1	1	2
tRF-Ala-AGC-052	ENSSSCT00000039730	ENSSSCG00000032372	ZFP90	ZFP90 zinc finger protein [Source:NCBI gene;Acc:100620865]	87	-15.6	1	1	2
tRF-Ala-AGC-052	ENSSSCT00000039785	ENSSSCG00000013773	ADGRL1	adhesion G protein-coupled receptor L1 [Source:NCBI gene;Acc:100514215]	51	-24.37	1	1	2
tRF-Ala-AGC-052	ENSSSCT00000039796	ENSSSCG00000040556	ENSSSCG00000040556	galactoside 2-alpha-L-fucosyltransferase 2 [Source:NCBI gene;Acc:100524201]	83	-46.08	1	1	2
tRF-Ala-AGC-052	ENSSSCT00000039812	ENSSSCG00000017475	RARA	retinoic acid receptor alpha [Source:NCBI gene;Acc:396709]	52	-71.72	1	1	2
tRF-Ala-AGC-052	ENSSSCT00000039823	ENSSSCG00000022029	RAP1GAP	RAP1 GTPase activating protein [Source:NCBI gene;Acc:100627043]	74	-70.44	1	1	2
tRF-Ala-AGC-052	ENSSSCT00000039834	ENSSSCG00000033332	PSMA7	proteasome subunit alpha 7 [Source:NCBI gene;Acc:100626738]	77	-58.66	1	1	2
tRF-Ala-AGC-052	ENSSSCT00000039836	ENSSSCG00000009924	ANKRD13A	ankyrin repeat domain 13A [Source:NCBI gene;Acc:100522465]	74	-21.96	1	1	2
tRF-Ala-AGC-052	ENSSSCT00000039838	ENSSSCG00000036115	ENSSSCG00000036115	protein phosphatase 3 regulatory subunit B, alpha [Source:NCBI gene;Acc:100627903]	69	-24.38	1	1	2
tRF-Ala-AGC-052	ENSSSCT00000039887	ENSSSCG00000004002	RPS5	ribosomal protein S5 [Source:NCBI gene;Acc:100517165]	80	-20.97	1	1	2
tRF-Ala-AGC-052	ENSSSCT00000039902	ENSSSCG00000037637	GGH	gamma-glutamyl hydrolase [Source:NCBI gene;Acc:100154232]	80	-20.88	1	1	2
tRF-Ala-AGC-052	ENSSSCT00000039928	ENSSSCG00000016960	RAD17	RAD17 checkpoint clamp loader component [Source:NCBI gene;Acc:100515763]	64	-57.34	1	1	2
tRF-Ala-AGC-052	ENSSSCT00000039929	ENSSSCG00000016441	ENSSSCG00000016441	ATP binding cassette subfamily F member 2 [Source:NCBI gene;Acc:100522910]	72	-20.8	1	1	2
tRF-Ala-AGC-052	ENSSSCT00000039931	ENSSSCG00000013427	CIRBP	cold inducible RNA binding protein [Source:NCBI gene;Acc:100522851]	96	-56.93	1	1	2
tRF-Ala-AGC-052	ENSSSCT00000039933	ENSSSCG00000035956	HABP4	hyaluronan binding protein 4 [Source:NCBI gene;Acc:100512302]	60	-21.71	1	1	2
tRF-Ala-AGC-052	ENSSSCT00000039975	ENSSSCG00000008909	CLOCK	clock circadian regulator [Source:NCBI gene;Acc:100628097]	96	-21.56	1	1	2
tRF-Ala-AGC-052	ENSSSCT00000040003	ENSSSCG00000037387	UBL4A	ubiquitin like 4A [Source:NCBI gene;Acc:100622730]	88	-48.85	1	1	2
tRF-Ala-AGC-052	ENSSSCT00000040008	ENSSSCG00000036098	NKX6-2	NK6 homeobox 2 [Source:NCBI gene;Acc:106506164]	68	-17.79	1	1	2
tRF-Ala-AGC-052	ENSSSCT00000040023	ENSSSCG00000029968	ASIC4	acid sensing ion channel subunit family member 4 [Source:NCBI gene;Acc:100737498]	73	-21.07	1	1	2
tRF-Ala-AGC-052	ENSSSCT00000040026	ENSSSCG00000015662	C4BPA	complement component 4 binding protein, alpha [Source:NCBI gene;Acc:396982]	73	-29	1	1	2
tRF-Ala-AGC-052	ENSSSCT00000040032	ENSSSCG00000014128	CKMT2	creatine kinase, mitochondrial 2 [Source:NCBI gene;Acc:733602]	99	-20.19	1	1	2
tRF-Ala-AGC-052	ENSSSCT00000040054	ENSSSCG00000036593	ENSSSCG00000036593	zinc finger protein 593 [Source:NCBI gene;Acc:110261119]	84	-19.19	1	1	2
tRF-Ala-AGC-052	ENSSSCT00000040065	ENSSSCG00000035939	ZNF512B	zinc finger protein 512B [Source:NCBI gene;Acc:110257382]	65	-22.96	1	1	2
tRF-Ala-AGC-052	ENSSSCT00000040073	ENSSSCG00000040721	ZNF581	zinc finger protein 581 [Source:NCBI gene;Acc:100620473]	94	-42.01	1	1	2
tRF-Ala-AGC-052	ENSSSCT00000040075	ENSSSCG00000030351	ENSSSCG00000030351	myocyte enhancer factor 2B [Source:NCBI gene;Acc:733675]	63	-37.98	1	1	2
tRF-Ala-AGC-052	ENSSSCT00000040081	ENSSSCG00000000370	DGKA	diacylglycerol kinase alpha [Source:NCBI gene;Acc:397097]	56	-17.61	1	1	2
tRF-Ala-AGC-052	ENSSSCT00000040120	ENSSSCG00000040431	CRYGS	crystallin gamma S [Source:NCBI gene;Acc:100155317]	97	-17.51	1	1	2
tRF-Ala-AGC-052	ENSSSCT00000040136	ENSSSCG00000034318	MRPS25	mitochondrial ribosomal protein S25 [Source:NCBI gene;Acc:100628134]	65	-17.71	1	1	2
tRF-Ala-AGC-052	ENSSSCT00000040142	ENSSSCG00000010083	PPIL2	peptidylprolyl isomerase like 2 [Source:NCBI gene;Acc:100157972]	94	-17.34	1	1	2
tRF-Ala-AGC-052	ENSSSCT00000040145	ENSSSCG00000005106	NTRK3	neurotrophic receptor tyrosine kinase 3 [Source:NCBI gene;Acc:397511]	64	-15.41	1	1	2
tRF-Ala-AGC-052	ENSSSCT00000040149	ENSSSCG00000035176	SEMA6B	semaphorin 6B [Source:NCBI gene;Acc:110259360]	50	-15.94	1	1	2
tRF-Ala-AGC-052	ENSSSCT00000040152	ENSSSCG00000030119	PRPF3	pre-mRNA processing factor 3 [Source:NCBI gene;Acc:100190995]	96	-19.81	1	1	2
tRF-Ala-AGC-052	ENSSSCT00000040153	ENSSSCG00000032566	ZHX3	zinc fingers and homeoboxes 3 [Source:NCBI gene;Acc:100156548]	72	-16.64	1	1	2
tRF-Ala-AGC-052	ENSSSCT00000040172	ENSSSCG00000034049	ENSSSCG00000034049	tripartite motif containing 16 [Source:NCBI gene;Acc:110256115]	86	-43.29	1	1	2
tRF-Ala-AGC-052	ENSSSCT00000040187	ENSSSCG00000032956	C16orf45	chromosome 3 C16orf45 homolog [Source:NCBI gene;Acc:100622402]	75	-20.98	1	1	2
tRF-Ala-AGC-052	ENSSSCT00000040188	ENSSSCG00000005959	FAM49B	family with sequence similarity 49 member B [Source:NCBI gene;Acc:100157574]	93	-19.51	1	1	2
tRF-Ala-AGC-052	ENSSSCT00000040200	ENSSSCG00000036537	NFIC	nuclear factor I C [Source:NCBI gene;Acc:100737330]	75	-42.7	1	1	2
tRF-Ala-AGC-052	ENSSSCT00000040216	ENSSSCG00000036643	RBSN	rabenosyn, RAB effector [Source:NCBI gene;Acc:100737976]	92	-17.51	1	1	2
tRF-Ala-AGC-052	ENSSSCT00000040218	ENSSSCG00000031429	YAP1	Yes associated protein 1 [Source:NCBI gene;Acc:100622418]	81	-22.26	1	1	2
tRF-Ala-AGC-052	ENSSSCT00000040252	ENSSSCG00000035653	PGAP2	post-GPI attachment to proteins 2 [Source:NCBI gene;Acc:102167025]	66	-18.53	1	1	2
tRF-Ala-AGC-052	ENSSSCT00000040274	ENSSSCG00000010314	AP3M1	adaptor related protein complex 3 subunit mu 1 [Source:NCBI gene;Acc:100155017]	88	-19.22	1	1	2
tRF-Ala-AGC-052	ENSSSCT00000040284	ENSSSCG00000001510	KIFC1	kinesin family member C1 [Source:NCBI gene;Acc:100154627]	67	-19.81	1	1	2
tRF-Ala-AGC-052	ENSSSCT00000040292	ENSSSCG00000023373	ZNHIT3	zinc finger HIT-type containing 3 [Source:NCBI gene;Acc:100512308]	70	-48.88	1	1	2
tRF-Ala-AGC-052	ENSSSCT00000040304	ENSSSCG00000021427	ENSSSCG00000021427	dynactin subunit 4 [Source:NCBI gene;Acc:100626043]	85	-47.29	1	1	2
tRF-Ala-AGC-052	ENSSSCT00000040307	ENSSSCG00000033885	PDCL3	phosducin like 3 [Source:NCBI gene;Acc:100522248]	55	-14.43	1	1	2
tRF-Ala-AGC-052	ENSSSCT00000040317	ENSSSCG00000006530	EFNA1	ephrin A1 [Source:NCBI gene;Acc:100144501]	59	-20.05	1	1	2
tRF-Ala-AGC-052	ENSSSCT00000040318	ENSSSCG00000017502	PGAP3	post-GPI attachment to proteins 3 [Source:NCBI gene;Acc:100516999]	72	-53.48	1	1	2
tRF-Ala-AGC-052	ENSSSCT00000040323	ENSSSCG00000037332	ENSSSCG00000037332	NA	71	-17.17	1	1	2
tRF-Ala-AGC-052	ENSSSCT00000040332	ENSSSCG00000002812	KIFC3	kinesin family member C3 [Source:NCBI gene;Acc:100514463]	79	-88.94	1	1	2
tRF-Ala-AGC-052	ENSSSCT00000040350	ENSSSCG00000034916	GORASP1	golgi reassembly stacking protein 1 [Source:NCBI gene;Acc:100518933]	89	-37.61	1	1	2
tRF-Ala-AGC-052	ENSSSCT00000040361	ENSSSCG00000010009	GAL3ST1	galactose-3-O-sulfotransferase 1 [Source:NCBI gene;Acc:100155265]	58	-49.22	1	1	2
tRF-Ala-AGC-052	ENSSSCT00000040386	ENSSSCG00000035390	C2orf49	chromosome 3 C2orf49 homolog [Source:NCBI gene;Acc:110259971]	82	-19.19	1	1	2
tRF-Ala-AGC-052	ENSSSCT00000040417	ENSSSCG00000035227	ESRP2	epithelial splicing regulatory protein 2 [Source:NCBI gene;Acc:110260946]	65	-19.98	1	1	2
tRF-Ala-AGC-052	ENSSSCT00000040423	ENSSSCG00000034627	PAX7	paired box 7 [Source:NCBI gene;Acc:100625823]	93	-43.01	1	1	2
tRF-Ala-AGC-052	ENSSSCT00000040426	ENSSSCG00000035973	LSM6	LSM6 homolog, U6 small nuclear RNA and mRNA degradation associated [Source:NCBI gene;Acc:100522884]	76	-42.68	1	1	2
tRF-Ala-AGC-052	ENSSSCT00000040450	ENSSSCG00000038460	FOXF1	forkhead box F1 [Source:NCBI gene;Acc:106510450]	77	-19.15	1	1	2
tRF-Ala-AGC-052	ENSSSCT00000040451	ENSSSCG00000037275	SNX22	sorting nexin 22 [Source:NCBI gene;Acc:100624664]	71	-91.66	1	1	2
tRF-Ala-AGC-052	ENSSSCT00000040467	ENSSSCG00000009699	HPGD	15-hydroxyprostaglandin dehydrogenase [Source:NCBI gene;Acc:100156186]	85	-21.15	1	1	2
tRF-Ala-AGC-052	ENSSSCT00000040476	ENSSSCG00000017337	ACBD4	acyl-CoA binding domain containing 4 [Source:NCBI gene;Acc:100520929]	58	-100.35	1	1	2
tRF-Ala-AGC-052	ENSSSCT00000040479	ENSSSCG00000021562	PLXNA4	plexin A4 [Source:NCBI gene;Acc:100620243]	97	-17.51	1	1	2
tRF-Ala-AGC-052	ENSSSCT00000040485	ENSSSCG00000031128	PPIC	peptidylprolyl isomerase C [Source:NCBI gene;Acc:100511313]	96	-118.24	1	1	2
tRF-Ala-AGC-052	ENSSSCT00000040516	ENSSSCG00000034266	CACNA1H	calcium voltage-gated channel subunit alpha1 H [Source:NCBI gene;Acc:110259950]	59	-15.39	1	1	2
tRF-Ala-AGC-052	ENSSSCT00000040530	ENSSSCG00000040425	YRDC	yrdC N6-threonylcarbamoyltransferase domain containing [Source:NCBI gene;Acc:110261153]	74	-20.01	1	1	2
tRF-Ala-AGC-052	ENSSSCT00000040550	ENSSSCG00000003687	EPB41L3	erythrocyte membrane protein band 4.1 like 3 [Source:NCBI gene;Acc:100520913]	80	-17.77	1	1	2
tRF-Ala-AGC-052	ENSSSCT00000040551	ENSSSCG00000034013	TMEM88B	transmembrane protein 88B [Source:NCBI gene;Acc:100526055]	64	-40.42	1	1	2
tRF-Ala-AGC-052	ENSSSCT00000040552	ENSSSCG00000033946	DIDO1	death inducer-obliterator 1 [Source:NCBI gene;Acc:110257485]	59	-42.73	1	1	2
tRF-Ala-AGC-052	ENSSSCT00000040567	ENSSSCG00000035252	SMIM17	small integral membrane protein 17 [Source:NCBI gene;Acc:100515142]	92	-27.46	1	1	2
tRF-Ala-AGC-052	ENSSSCT00000040579	ENSSSCG00000025537	PTPN6	protein tyrosine phosphatase, non-receptor type 6 [Source:NCBI gene;Acc:100171389]	86	-24.51	1	1	2
tRF-Ala-AGC-052	ENSSSCT00000040580	ENSSSCG00000034058	ARHGDIA	Rho GDP dissociation inhibitor alpha [Source:NCBI gene;Acc:100529116]	62	-39.75	1	1	2
tRF-Ala-AGC-052	ENSSSCT00000040595	ENSSSCG00000032330	THY1	Thy-1 cell surface antigen [Source:NCBI gene;Acc:100271931]	69	-64.72	1	1	2
tRF-Ala-AGC-052	ENSSSCT00000040605	ENSSSCG00000039952	ZFAND3	zinc finger AN1-type containing 3 [Source:NCBI gene;Acc:100513022]	90	-70.94	1	1	2
tRF-Ala-AGC-052	ENSSSCT00000040614	ENSSSCG00000038856	TRIM8	tripartite motif containing 8 [Source:NCBI gene;Acc:100154191]	56	-17.17	1	1	2
tRF-Ala-AGC-052	ENSSSCT00000040633	ENSSSCG00000011121	ENSSSCG00000011121	CUGBP Elav-like family member 2 [Source:NCBI gene;Acc:100737017]	98	-19.22	1	1	2
tRF-Ala-AGC-052	ENSSSCT00000040663	ENSSSCG00000037072	TP53TG5	TP53 target 5 [Source:HGNC Symbol;Acc:HGNC:15856]	81	-22.24	1	1	2
tRF-Ala-AGC-052	ENSSSCT00000040679	ENSSSCG00000033259	ARMH1	armadillo-like helical domain containing 1 [Source:NCBI gene;Acc:102160408]	95	-28.42	1	1	2
tRF-Ala-AGC-052	ENSSSCT00000040701	ENSSSCG00000028178	FH	fumarate hydratase [Source:NCBI gene;Acc:100627128]	94	-18.14	1	1	2
tRF-Ala-AGC-052	ENSSSCT00000040709	ENSSSCG00000011575	ATG7	autophagy related 7 [Source:NCBI gene;Acc:100462749]	90	-38.3	1	1	2
tRF-Ala-AGC-052	ENSSSCT00000040714	ENSSSCG00000034173	GID8	GID complex subunit 8 homolog [Source:NCBI gene;Acc:100625042]	67	-41.91	1	1	2
tRF-Ala-AGC-052	ENSSSCT00000040718	ENSSSCG00000037669	PTPN7	protein tyrosine phosphatase, non-receptor type 7 [Source:NCBI gene;Acc:106504126]	75	-25.21	1	1	2
tRF-Ala-AGC-052	ENSSSCT00000040753	ENSSSCG00000038162	CCL21	C-C motif chemokine ligand 21 [Source:NCBI gene;Acc:448797]	92	-19.71	1	1	2
tRF-Ala-AGC-052	ENSSSCT00000040755	ENSSSCG00000035454	B4GALT1	beta-1,4-galactosyltransferase 1 [Source:NCBI gene;Acc:100511655]	60	-17	1	1	2
tRF-Ala-AGC-052	ENSSSCT00000040761	ENSSSCG00000017902	CAMTA2	calmodulin binding transcription activator 2 [Source:NCBI gene;Acc:100511531]	91	-19.22	1	1	2
tRF-Ala-AGC-052	ENSSSCT00000040764	ENSSSCG00000033381	IRF4	interferon regulatory factor 4 [Source:NCBI gene;Acc:100144625]	52	-41.06	1	1	2
tRF-Ala-AGC-052	ENSSSCT00000040785	ENSSSCG00000009007	TMEM131L	transmembrane 131 like [Source:NCBI gene;Acc:100516920]	88	-40.91	1	1	2
tRF-Ala-AGC-052	ENSSSCT00000040794	ENSSSCG00000038848	IL22RA1	interleukin 22 receptor subunit alpha 1 [Source:NCBI gene;Acc:100623299]	77	-19.81	1	1	2
tRF-Ala-AGC-052	ENSSSCT00000040795	ENSSSCG00000002916	APLP1	amyloid beta precursor like protein 1 [Source:NCBI gene;Acc:100524259]	59	-20.77	1	1	2
tRF-Ala-AGC-052	ENSSSCT00000040800	ENSSSCG00000015252	SNX19	sorting nexin 19 [Source:NCBI gene;Acc:100519207]	77	-61.26	1	1	2
tRF-Ala-AGC-052	ENSSSCT00000040803	ENSSSCG00000004705	MAP1A	microtubule associated protein 1A [Source:NCBI gene;Acc:100520470]	80	-20.46	1	1	2
tRF-Ala-AGC-052	ENSSSCT00000040810	ENSSSCG00000006173	GDAP1	ganglioside induced differentiation associated protein 1 [Source:NCBI gene;Acc:100157012]	98	-18.39	1	1	2
tRF-Ala-AGC-052	ENSSSCT00000040814	ENSSSCG00000036060	RRAD	RRAD, Ras related glycolysis inhibitor and calcium channel regulator [Source:NCBI gene;Acc:100623310]	89	-23.47	1	1	2
tRF-Ala-AGC-052	ENSSSCT00000040844	ENSSSCG00000011373	QRICH1	glutamine rich 1 [Source:NCBI gene;Acc:100525663]	80	-25.07	1	1	2
tRF-Ala-AGC-052	ENSSSCT00000040855	ENSSSCG00000039546	KNTC1	kinetochore associated 1 [Source:NCBI gene;Acc:100739587]	83	-15.41	1	1	2
tRF-Ala-AGC-052	ENSSSCT00000040856	ENSSSCG00000001918	NPTN	neuroplastin [Source:NCBI gene;Acc:100155307]	85	-23.1	1	1	2
tRF-Ala-AGC-052	ENSSSCT00000040874	ENSSSCG00000031648	CCN5	cellular communication network factor 5 [Source:NCBI gene;Acc:100522769]	65	-43.15	1	1	2
tRF-Ala-AGC-052	ENSSSCT00000040879	ENSSSCG00000039157	CLASP1	cytoplasmic linker associated protein 1 [Source:NCBI gene;Acc:100622496]	56	-15.22	1	1	2
tRF-Ala-AGC-052	ENSSSCT00000040888	ENSSSCG00000010833	TAF1A	TATA-box binding protein associated factor, RNA polymerase I subunit A [Source:NCBI gene;Acc:106504166]	87	-65.29	1	1	2
tRF-Ala-AGC-052	ENSSSCT00000040895	ENSSSCG00000038767	MBP	myelin basic protein [Source:NCBI gene;Acc:414286]	75	-35.58	1	1	2
tRF-Ala-AGC-052	ENSSSCT00000040908	ENSSSCG00000006362	USP21	ubiquitin specific peptidase 21 [Source:NCBI gene;Acc:100152455]	98	-17.53	1	1	2
tRF-Ala-AGC-052	ENSSSCT00000040910	ENSSSCG00000001912	PML	promyelocytic leukemia [Source:NCBI gene;Acc:100157336]	83	-21.11	1	1	2
tRF-Ala-AGC-052	ENSSSCT00000040912	ENSSSCG00000007145	ADAM33	ADAM metallopeptidase domain 33 [Source:NCBI gene;Acc:100738366]	68	-24.24	1	1	2
tRF-Ala-AGC-052	ENSSSCT00000040932	ENSSSCG00000015816	LETM2	leucine zipper and EF-hand containing transmembrane protein 2 [Source:NCBI gene;Acc:100152854]	96	-16.55	1	1	2
tRF-Ala-AGC-052	ENSSSCT00000040942	ENSSSCG00000030229	ABHD14A	abhydrolase domain containing 14A [Source:NCBI gene;Acc:100625665]	52	-19.61	1	1	2
[truncated: 4,684 more rows]

## Sheet: sig-down tsRNA
tsRNA ID	Transcript ID	Gene ID	Symbol	Gene Annoation	TargetScan_score	miranda_Energy	TargetScan	miRanda	Total
tRF-Ala-TGC-027	ENSSSCT00000000004	ENSSSCG00000000003	TTC38	tetratricopeptide repeat domain 38 [Source:NCBI gene;Acc:100518372]	68	-109.81	1	1	2
tRF-Ala-TGC-027	ENSSSCT00000000038	ENSSSCG00000000036	PACSIN2	protein kinase C and casein kinase substrate in neurons 2 [Source:NCBI gene;Acc:100523786]	77	-29.47	1	1	2
tRF-Ala-TGC-027	ENSSSCT00000000072	ENSSSCG00000000066	L3MBTL2	L3MBTL2, polycomb repressive complex 1 subunit [Source:NCBI gene;Acc:100157440]	95	-119.25	1	1	2
tRF-Ala-TGC-027	ENSSSCT00000000093	ENSSSCG00000000087	TAB1	TGF-beta activated kinase 1 (MAP3K7) binding protein 1 [Source:NCBI gene;Acc:100153785]	92	-173.06	1	1	2
tRF-Ala-TGC-027	ENSSSCT00000000097	ENSSSCG00000000091	APOBEC3B	apolipoprotein B mRNA editing enzyme catalytic subunit 3B [Source:NCBI gene;Acc:100037939]	65	-106.26	1	1	2
tRF-Ala-TGC-027	ENSSSCT00000000099	ENSSSCG00000000093	DNAL4	dynein axonemal light chain 4 [Source:NCBI gene;Acc:100520304]	71	-83.62	1	1	2
tRF-Ala-TGC-027	ENSSSCT00000000122	ENSSSCG00000000116	POLR2F	RNA polymerase II subunit F [Source:NCBI gene;Acc:100737214]	50	-29.13	1	1	2
tRF-Ala-TGC-027	ENSSSCT00000000123	ENSSSCG00000000117	C22orf23	chromosome 5 C22orf23 homolog [Source:NCBI gene;Acc:100155721]	67	-24.62	1	1	2
tRF-Ala-TGC-027	ENSSSCT00000000142	ENSSSCG00000000136	CSF2RB	colony stimulating factor 2 receptor beta common subunit [Source:NCBI gene;Acc:100153254]	62	-65.83	1	1	2
tRF-Ala-TGC-027	ENSSSCT00000000147	ENSSSCG00000000141	EIF3D	eukaryotic translation initiation factor 3 subunit D [Source:NCBI gene;Acc:100512835]	61	-91.53	1	1	2
tRF-Ala-TGC-027	ENSSSCT00000000165	ENSSSCG00000000157	BPIFC	BPI fold containing family C [Source:NCBI gene;Acc:100519483]	57	-28.17	1	1	2
tRF-Ala-TGC-027	ENSSSCT00000000177	ENSSSCG00000000169	POLR3B	RNA polymerase III subunit B [Source:NCBI gene;Acc:102159905]	50	-26.34	1	1	2
tRF-Ala-TGC-027	ENSSSCT00000000195	ENSSSCG00000000185	ENSSSCG00000000185	protein kinase AMP-activated non-catalytic subunit gamma 1 [Source:NCBI gene;Acc:414426]	67	-25.13	1	1	2
tRF-Ala-TGC-027	ENSSSCT00000000204	ENSSSCG00000035856	ENSSSCG00000035856	NA	50	-76.96	1	1	2
tRF-Ala-TGC-027	ENSSSCT00000000208	ENSSSCG00000000195	PRPH	peripherin [Source:NCBI gene;Acc:100152434]	78	-25.72	1	1	2
tRF-Ala-TGC-027	ENSSSCT00000000212	ENSSSCG00000000199	ENSSSCG00000000199	spermatogenesis associated serine rich 2 [Source:NCBI gene;Acc:100738620]	96	-32.64	1	1	2
tRF-Ala-TGC-027	ENSSSCT00000000216	ENSSSCG00000000203	KCNH3	potassium voltage-gated channel subfamily H member 3 [Source:NCBI gene;Acc:100514837]	94	-27.18	1	1	2
tRF-Ala-TGC-027	ENSSSCT00000000219	ENSSSCG00000000206	FAIM2	Fas apoptotic inhibitory molecule 2 [Source:NCBI gene;Acc:110255191]	69	-54.37	1	1	2
tRF-Ala-TGC-027	ENSSSCT00000000227	ENSSSCG00000000212	AQP6	aquaporin 6 [Source:NCBI gene;Acc:100145893]	51	-58.65	1	1	2
tRF-Ala-TGC-027	ENSSSCT00000000251	ENSSSCG00000000232	ACVRL1	activin A receptor like type 1 [Source:NCBI gene;Acc:100153279]	79	-90.49	1	1	2
tRF-Ala-TGC-027	ENSSSCT00000000271	ENSSSCG00000000252	KRT8	keratin 8 [Source:NCBI gene;Acc:100152077]	73	-55.08	1	1	2
tRF-Ala-TGC-027	ENSSSCT00000000278	ENSSSCG00000000259	CSAD	cysteine sulfinic acid decarboxylase [Source:NCBI gene;Acc:100515377]	70	-30.02	1	1	2
tRF-Ala-TGC-027	ENSSSCT00000000309	ENSSSCG00000000288	HNRNPA1	heterogeneous nuclear ribonucleoprotein A1 [Source:NCBI gene;Acc:768103]	97	-87.03	1	1	2
tRF-Ala-TGC-027	ENSSSCT00000000314	ENSSSCG00000000293	ITGA5	integrin subunit alpha 5 [Source:NCBI gene;Acc:100155091]	52	-170.14	1	1	2
tRF-Ala-TGC-027	ENSSSCT00000000316	ENSSSCG00000000295	NCKAP1L	NCK associated protein 1 like [Source:NCBI gene;Acc:102162203]	63	-27.15	1	1	2
tRF-Ala-TGC-027	ENSSSCT00000000386	ENSSSCG00000000363	GDF11	growth differentiation factor 11 [Source:NCBI gene;Acc:397254]	71	-56.51	1	1	2
tRF-Ala-TGC-027	ENSSSCT00000000390	ENSSSCG00000000367	ENSSSCG00000000367	transmembrane protein 198-like [Source:NCBI gene;Acc:100523964]	61	-36.88	1	1	2
tRF-Ala-TGC-027	ENSSSCT00000000403	ENSSSCG00000000377	ENSSSCG00000000377	proliferation-associated 2G4 [Source:NCBI gene;Acc:100737962]	73	-23.26	1	1	2
tRF-Ala-TGC-027	ENSSSCT00000000411	ENSSSCG00000000383	RNF41	ring finger protein 41 [Source:NCBI gene;Acc:100157936]	98	-72.48	1	1	2
tRF-Ala-TGC-027	ENSSSCT00000000428	ENSSSCG00000000396	STAT2	signal transducer and activator of transcription 2 [Source:NCBI gene;Acc:396923]	93	-62.68	1	1	2
tRF-Ala-TGC-027	ENSSSCT00000000448	ENSSSCG00000000419	RDH16	retinol dehydrogenase 16 (all-trans) [Source:NCBI gene;Acc:100511633]	96	-29.46	1	1	2
tRF-Ala-TGC-027	ENSSSCT00000000472	ENSSSCG00000000437	ARHGAP9	Rho GTPase activating protein 9 [Source:NCBI gene;Acc:100518732]	56	-24.38	1	1	2
tRF-Ala-TGC-027	ENSSSCT00000000492	ENSSSCG00000000456	SLC16A7	solute carrier family 16 member 7 [Source:NCBI gene;Acc:100158241]	99	-45.74	1	1	2
tRF-Ala-TGC-027	ENSSSCT00000000543	ENSSSCG00000000504	PTPRB	protein tyrosine phosphatase, receptor type B [Source:NCBI gene;Acc:100156181]	69	-52.73	1	1	2
tRF-Ala-TGC-027	ENSSSCT00000000596	ENSSSCG00000000553	TM7SF3	transmembrane 7 superfamily member 3 [Source:NCBI gene;Acc:100156281]	77	-30.76	1	1	2
tRF-Ala-TGC-027	ENSSSCT00000000620	ENSSSCG00000000576	LDHB	lactate dehydrogenase B [Source:NCBI gene;Acc:102161427]	66	-27.18	1	1	2
tRF-Ala-TGC-027	ENSSSCT00000000627	ENSSSCG00000000583	PYROXD1	pyridine nucleotide-disulphide oxidoreductase domain 1 [Source:NCBI gene;Acc:100521012]	66	-122.71	1	1	2
tRF-Ala-TGC-027	ENSSSCT00000000687	ENSSSCG00000000638	ENSSSCG00000000638	killer cell lectin-like receptor 8 [Source:NCBI gene;Acc:106507519]	89	-72.35	1	1	2
tRF-Ala-TGC-027	ENSSSCT00000000723	ENSSSCG00000000667	AICDA	activation induced cytidine deaminase [Source:NCBI gene;Acc:100526050]	87	-28.39	1	1	2
tRF-Ala-TGC-027	ENSSSCT00000000744	ENSSSCG00000000683	CDCA3	cell division cycle associated 3 [Source:NCBI gene;Acc:100153312]	56	-29.33	1	1	2
tRF-Ala-TGC-027	ENSSSCT00000000748	ENSSSCG00000000687	CD4	CD4 molecule [Source:NCBI gene;Acc:404704]	59	-51.58	1	1	2
tRF-Ala-TGC-027	ENSSSCT00000000752	ENSSSCG00000000690	MLF2	myeloid leukemia factor 2 [Source:NCBI gene;Acc:100736734]	86	-36.18	1	1	2
tRF-Ala-TGC-027	ENSSSCT00000000757	ENSSSCG00000000695	IFFO1	intermediate filament family orphan 1 [Source:NCBI gene;Acc:100515778]	89	-21.5	1	1	2
tRF-Ala-TGC-027	ENSSSCT00000000766	ENSSSCG00000000704	TAPBPL	TAP binding protein like [Source:NCBI gene;Acc:100520908]	72	-23.68	1	1	2
tRF-Ala-TGC-027	ENSSSCT00000000780	ENSSSCG00000000717	KCNA6	potassium voltage-gated channel subfamily A member 6 [Source:NCBI gene;Acc:100738346]	93	-75.52	1	1	2
tRF-Ala-TGC-027	ENSSSCT00000000798	ENSSSCG00000000735	TSPAN9	tetraspanin 9 [Source:NCBI gene;Acc:768114]	59	-54.74	1	1	2
tRF-Ala-TGC-027	ENSSSCT00000000805	ENSSSCG00000000741	NRIP2	nuclear receptor interacting protein 2 [Source:NCBI gene;Acc:100511992]	78	-32.78	1	1	2
tRF-Ala-TGC-027	ENSSSCT00000000815	ENSSSCG00000000751	CCDC77	coiled-coil domain containing 77 [Source:NCBI gene;Acc:100513353]	98	-106.55	1	1	2
tRF-Ala-TGC-027	ENSSSCT00000000818	ENSSSCG00000000754	RAD52	RAD52 homolog, DNA repair protein [Source:NCBI gene;Acc:100141308]	85	-25.21	1	1	2
tRF-Ala-TGC-027	ENSSSCT00000000821	ENSSSCG00000000757	ADIPOR2	adiponectin receptor 2 [Source:NCBI gene;Acc:404694]	72	-27.1	1	1	2
tRF-Ala-TGC-027	ENSSSCT00000000848	ENSSSCG00000000783	SLC2A13	solute carrier family 2 member 13 [Source:NCBI gene;Acc:106504075]	81	-22.31	1	1	2
tRF-Ala-TGC-027	ENSSSCT00000000877	ENSSSCG00000000808	SLC38A2	solute carrier family 38 member 2 [Source:NCBI gene;Acc:100525644]	85	-24.3	1	1	2
tRF-Ala-TGC-027	ENSSSCT00000000929	ENSSSCG00000000854	ENSSSCG00000000854	stabilin 2 [Source:NCBI gene;Acc:100521556]	72	-27.36	1	1	2
tRF-Ala-TGC-027	ENSSSCT00000000951	ENSSSCG00000000871	SLC5A8	solute carrier family 5 member 8 [Source:NCBI gene;Acc:100524807]	97	-38.73	1	1	2
tRF-Ala-TGC-027	ENSSSCT00000000976	ENSSSCG00000000892	HAL	histidine ammonia-lyase [Source:NCBI gene;Acc:100154617]	77	-31.89	1	1	2
tRF-Ala-TGC-027	ENSSSCT00000000990	ENSSSCG00000000906	ENSSSCG00000000906	transmembrane and coiled-coil domain family 3 [Source:NCBI gene;Acc:100518487]	64	-21.55	1	1	2
tRF-Ala-TGC-027	ENSSSCT00000001010	ENSSSCG00000000925	C12orf29	chromosome 5 C12orf29 homolog [Source:NCBI gene;Acc:100157029]	68	-57.83	1	1	2
tRF-Ala-TGC-027	ENSSSCT00000001073	ENSSSCG00000000983	ENSSSCG00000000983	interleukin 17 receptor E like [Source:NCBI gene;Acc:100520842]	60	-99.14	1	1	2
tRF-Ala-TGC-027	ENSSSCT00000001075	ENSSSCG00000000985	EXOC2	exocyst complex component 2 [Source:NCBI gene;Acc:100520314]	96	-25.46	1	1	2
tRF-Ala-TGC-027	ENSSSCT00000001084	ENSSSCG00000000994	GMDS	GDP-mannose 4,6-dehydratase [Source:NCBI gene;Acc:100520846]	81	-117.34	1	1	2
tRF-Ala-TGC-027	ENSSSCT00000001088	ENSSSCG00000000998	RPP40	ribonuclease P/MRP subunit p40 [Source:NCBI gene;Acc:110255215]	75	-30.1	1	1	2
tRF-Ala-TGC-027	ENSSSCT00000001092	ENSSSCG00000001000	ECI2	enoyl-CoA delta isomerase 2 [Source:NCBI gene;Acc:100134957]	63	-58.67	1	1	2
tRF-Ala-TGC-027	ENSSSCT00000001118	ENSSSCG00000001025	DSP	desmoplakin [Source:NCBI gene;Acc:100156744]	52	-65.41	1	1	2
tRF-Ala-TGC-027	ENSSSCT00000001134	ENSSSCG00000001040	C6orf52	chromosome 7 C6orf52 homolog [Source:NCBI gene;Acc:100270682]	73	-55.72	1	1	2
tRF-Ala-TGC-027	ENSSSCT00000001171	ENSSSCG00000001076	RNF144B	ring finger protein 144B [Source:NCBI gene;Acc:100155665]	55	-26.82	1	1	2
tRF-Ala-TGC-027	ENSSSCT00000001254	ENSSSCG00000001156	ZNF322	zinc finger protein 322 [Source:NCBI gene;Acc:100154074]	96	-47.63	1	1	2
tRF-Ala-TGC-027	ENSSSCT00000001299	ENSSSCG00000001201	ZKSCAN8	zinc finger with KRAB and SCAN domains 8 [Source:HGNC Symbol;Acc:HGNC:12983]	82	-42.51	1	1	2
tRF-Ala-TGC-027	ENSSSCT00000001312	ENSSSCG00000001214	GPX5	glutathione peroxidase 5 [Source:NCBI gene;Acc:396920]	78	-32.76	1	1	2
tRF-Ala-TGC-027	ENSSSCT00000001349	ENSSSCG00000024259	PPP1R11	protein phosphatase 1 regulatory inhibitor subunit 11 [Source:NCBI gene;Acc:100141423]	58	-49.8	1	1	2
tRF-Ala-TGC-027	ENSSSCT00000001501	ENSSSCG00000001379	TUBB	tubulin beta class I [Source:NCBI gene;Acc:733686]	91	-45.54	1	1	2
tRF-Ala-TGC-027	ENSSSCT00000001533	ENSSSCG00000001404	TNF	tumor necrosis factor [Source:NCBI gene;Acc:397086]	56	-129.7	1	1	2
tRF-Ala-TGC-027	ENSSSCT00000001535	ENSSSCG00000001405	LTB	lymphotoxin beta [Source:NCBI gene;Acc:100155581]	93	-30.1	1	1	2
tRF-Ala-TGC-027	ENSSSCT00000001547	ENSSSCG00000001411	APOM	apolipoprotein M [Source:NCBI gene;Acc:692188]	57	-26.54	1	1	2
tRF-Ala-TGC-027	ENSSSCT00000001570	ENSSSCG00000001427	C4A	complement C4A (Rodgers blood group) [Source:NCBI gene;Acc:445467]	56	-93.74	1	1	2
tRF-Ala-TGC-027	ENSSSCT00000001586	ENSSSCG00000001437	AGER	advanced glycosylation end-product specific receptor [Source:NCBI gene;Acc:396591]	96	-28.94	1	1	2
tRF-Ala-TGC-027	ENSSSCT00000001602	ENSSSCG00000001447	ENSSSCG00000001447	butyrophilin, subfamily 1, member [Source:NCBI gene;Acc:100513291]	67	-131.13	1	1	2
tRF-Ala-TGC-027	ENSSSCT00000001617	ENSSSCG00000001457	SLA-DQB1	SLA-DQ beta1 domain [Source:NCBI gene;Acc:100037921]	64	-55.29	1	1	2
tRF-Ala-TGC-027	ENSSSCT00000001638	ENSSSCG00000001472	SLA-DOA	major histocompatibility complex, class II, DO alpha [Source:NCBI gene;Acc:100157996]	67	-138.89	1	1	2
tRF-Ala-TGC-027	ENSSSCT00000001691	ENSSSCG00000001518	ITPR3	inositol 1,4,5-trisphosphate receptor type 3 [Source:NCBI gene;Acc:100155015]	69	-68.36	1	1	2
tRF-Ala-TGC-027	ENSSSCT00000001714	ENSSSCG00000001539	PPARD	peroxisome proliferator activated receptor delta [Source:NCBI gene;Acc:397297]	56	-34.52	1	1	2
tRF-Ala-TGC-027	ENSSSCT00000001741	ENSSSCG00000001562	KCTD20	potassium channel tetramerization domain containing 20 [Source:NCBI gene;Acc:100154621]	96	-21.07	1	1	2
tRF-Ala-TGC-027	ENSSSCT00000001792	ENSSSCG00000001612	ENSSSCG00000001612	adenylate cyclase type 10 [Source:NCBI gene;Acc:100737927]	66	-39.46	1	1	2
tRF-Ala-TGC-027	ENSSSCT00000001793	ENSSSCG00000001613	TREML1	triggering receptor expressed on myeloid cells like 1 [Source:NCBI gene;Acc:100154756]	81	-27.02	1	1	2
tRF-Ala-TGC-027	ENSSSCT00000001901	ENSSSCG00000001701	ENSSSCG00000001701	heat shock protein 90 alpha family class B member 1 [Source:NCBI gene;Acc:396742]	51	-23.64	1	1	2
tRF-Ala-TGC-027	ENSSSCT00000001902	ENSSSCG00000001702	SLC35B2	solute carrier family 35 member B2 [Source:NCBI gene;Acc:100516086]	67	-76.03	1	1	2
tRF-Ala-TGC-027	ENSSSCT00000001903	ENSSSCG00000001703	NFKBIE	NFKB inhibitor epsilon [Source:NCBI gene;Acc:100153486]	73	-27.18	1	1	2
tRF-Ala-TGC-027	ENSSSCT00000001906	ENSSSCG00000001706	AARS2	alanyl-tRNA synthetase 2, mitochondrial [Source:NCBI gene;Acc:100155115]	97	-26.94	1	1	2
tRF-Ala-TGC-027	ENSSSCT00000001954	ENSSSCG00000001748	IL17A	interleukin 17A [Source:NCBI gene;Acc:449530]	93	-30.93	1	1	2
tRF-Ala-TGC-027	ENSSSCT00000001958	ENSSSCG00000001752	CHRNA3	cholinergic receptor nicotinic alpha 3 subunit [Source:NCBI gene;Acc:100151989]	97	-37.09	1	1	2
tRF-Ala-TGC-027	ENSSSCT00000001968	ENSSSCG00000001760	ACSBG1	acyl-CoA synthetase bubblegum family member 1 [Source:NCBI gene;Acc:100156446]	96	-74.8	1	1	2
tRF-Ala-TGC-027	ENSSSCT00000001973	ENSSSCG00000001764	SH2D7	SH2 domain containing 7 [Source:NCBI gene;Acc:100154016]	96	-167.08	1	1	2
tRF-Ala-TGC-027	ENSSSCT00000001995	ENSSSCG00000001780	FAH	fumarylacetoacetate hydrolase [Source:NCBI gene;Acc:100623036]	53	-27.11	1	1	2
tRF-Ala-TGC-027	ENSSSCT00000002017	ENSSSCG00000001801	BTBD1	BTB domain containing 1 [Source:NCBI gene;Acc:100154013]	99	-23.16	1	1	2
tRF-Ala-TGC-027	ENSSSCT00000002022	ENSSSCG00000001806	FSD2	fibronectin type III and SPRY domain containing 2 [Source:NCBI gene;Acc:100513991]	98	-31	1	1	2
tRF-Ala-TGC-027	ENSSSCT00000002023	ENSSSCG00000001807	AP3B2	adaptor related protein complex 3 subunit beta 2 [Source:NCBI gene;Acc:100154412]	91	-124.4	1	1	2
tRF-Ala-TGC-027	ENSSSCT00000002024	ENSSSCG00000001808	CPEB1	cytoplasmic polyadenylation element binding protein 1 [Source:NCBI gene;Acc:100048944]	92	-37.12	1	1	2
tRF-Ala-TGC-027	ENSSSCT00000002038	ENSSSCG00000001819	MAN2A2	mannosidase alpha class 2A member 2 [Source:NCBI gene;Acc:100154397]	74	-75.42	1	1	2
tRF-Ala-TGC-027	ENSSSCT00000002041	ENSSSCG00000001822	RCCD1	RCC1 domain containing 1 [Source:NCBI gene;Acc:100155673]	86	-26.81	1	1	2
tRF-Ala-TGC-027	ENSSSCT00000002062	ENSSSCG00000001840	KIF7	kinesin family member 7 [Source:NCBI gene;Acc:100624604]	63	-60.59	1	1	2
tRF-Ala-TGC-027	ENSSSCT00000002064	ENSSSCG00000040355	TICRR	TOPBP1 interacting checkpoint and replication regulator [Source:NCBI gene;Acc:100154672]	96	-26.2	1	1	2
tRF-Ala-TGC-027	ENSSSCT00000002091	ENSSSCG00000001866	RCN2	reticulocalbin 2 [Source:NCBI gene;Acc:100153840]	98	-32.68	1	1	2
tRF-Ala-TGC-027	ENSSSCT00000002092	ENSSSCG00000001867	PSTPIP1	proline-serine-threonine phosphatase interacting protein 1 [Source:NCBI gene;Acc:100152628]	52	-29.64	1	1	2
tRF-Ala-TGC-027	ENSSSCT00000002098	ENSSSCG00000001873	CSPG4	chondroitin sulfate proteoglycan 4 [Source:NCBI gene;Acc:733676]	63	-34.54	1	1	2
tRF-Ala-TGC-027	ENSSSCT00000002103	ENSSSCG00000001878	PTPN9	protein tyrosine phosphatase, non-receptor type 9 [Source:NCBI gene;Acc:100513481]	78	-48.93	1	1	2
tRF-Ala-TGC-027	ENSSSCT00000002113	ENSSSCG00000001887	SCAMP5	secretory carrier membrane protein 5 [Source:NCBI gene;Acc:100156508]	58	-25.16	1	1	2
tRF-Ala-TGC-027	ENSSSCT00000002132	ENSSSCG00000001903	EDC3	enhancer of mRNA decapping 3 [Source:NCBI gene;Acc:100156966]	63	-105.54	1	1	2
tRF-Ala-TGC-027	ENSSSCT00000002150	ENSSSCG00000001921	NEO1	neogenin 1 [Source:NCBI gene;Acc:100510914]	65	-25.16	1	1	2
tRF-Ala-TGC-027	ENSSSCT00000002183	ENSSSCG00000001951	PSMA6	proteasome subunit alpha 6 [Source:NCBI gene;Acc:100156790]	61	-36.01	1	1	2
tRF-Ala-TGC-027	ENSSSCT00000002196	ENSSSCG00000001963	EGLN3	egl-9 family hypoxia inducible factor 3 [Source:NCBI gene;Acc:100152368]	71	-43.27	1	1	2
tRF-Ala-TGC-027	ENSSSCT00000002221	ENSSSCG00000001985	CBLN3	cerebellin 3 precursor [Source:NCBI gene;Acc:100127149]	64	-23.66	1	1	2
tRF-Ala-TGC-027	ENSSSCT00000002237	ENSSSCG00000001999	ENSSSCG00000001999	transmembrane 9 superfamily member 1 [Source:NCBI gene;Acc:100520918]	70	-76.24	1	1	2
tRF-Ala-TGC-027	ENSSSCT00000002247	ENSSSCG00000002008	DCAF11	DDB1 and CUL4 associated factor 11 [Source:NCBI gene;Acc:100157270]	59	-32.95	1	1	2
tRF-Ala-TGC-027	ENSSSCT00000002255	ENSSSCG00000002016	THTPA	thiamine triphosphatase [Source:NCBI gene;Acc:396635]	64	-70.27	1	1	2
tRF-Ala-TGC-027	ENSSSCT00000002276	ENSSSCG00000002034	ACIN1	apoptotic chromatin condensation inducer 1 [Source:NCBI gene;Acc:100156353]	94	-29.27	1	1	2
tRF-Ala-TGC-027	ENSSSCT00000002281	ENSSSCG00000002039	MMP14	matrix metallopeptidase 14 [Source:NCBI gene;Acc:397471]	94	-28.46	1	1	2
tRF-Ala-TGC-027	ENSSSCT00000002294	ENSSSCG00000002051	ABHD4	abhydrolase domain containing 4 [Source:NCBI gene;Acc:100154266]	83	-29.69	1	1	2
tRF-Ala-TGC-027	ENSSSCT00000002394	ENSSSCG00000002140	ENSSSCG00000002140	kelch like family member 33 [Source:NCBI gene;Acc:100154698]	93	-119.07	1	1	2
tRF-Ala-TGC-027	ENSSSCT00000002519	ENSSSCG00000002262	SV2B	synaptic vesicle glycoprotein 2B [Source:NCBI gene;Acc:100157784]	55	-65.42	1	1	2
tRF-Ala-TGC-027	ENSSSCT00000002527	ENSSSCG00000002269	MTHFD1	methylenetetrahydrofolate dehydrogenase, cyclohydrolase and formyltetrahydrofolate synthetase 1 [Source:NCBI gene;Acc:414382]	52	-59.45	1	1	2
tRF-Ala-TGC-027	ENSSSCT00000002535	ENSSSCG00000002277	SPTB	spectrin beta, erythrocytic [Source:NCBI gene;Acc:100154659]	88	-144.79	1	1	2
tRF-Ala-TGC-027	ENSSSCT00000002575	ENSSSCG00000002313	SLC10A1	solute carrier family 10 member 1 [Source:NCBI gene;Acc:100153302]	99	-21.77	1	1	2
tRF-Ala-TGC-027	ENSSSCT00000002593	ENSSSCG00000002330	PCNX1	pecanex 1 [Source:NCBI gene;Acc:100154536]	85	-22.3	1	1	2
tRF-Ala-TGC-027	ENSSSCT00000002595	ENSSSCG00000002332	SIPA1L1	signal induced proliferation associated 1 like 1 [Source:NCBI gene;Acc:100157762]	99	-81.48	1	1	2
tRF-Ala-TGC-027	ENSSSCT00000002605	ENSSSCG00000002341	PAPLN	papilin, proteoglycan like sulfated glycoprotein [Source:NCBI gene;Acc:100523451]	95	-71.06	1	1	2
tRF-Ala-TGC-027	ENSSSCT00000002621	ENSSSCG00000002357	ALDH6A1	aldehyde dehydrogenase 6 family member A1 [Source:NCBI gene;Acc:100153301]	63	-70.83	1	1	2
tRF-Ala-TGC-027	ENSSSCT00000002639	ENSSSCG00000002374	DLST	dihydrolipoamide S-succinyltransferase [Source:NCBI gene;Acc:397690]	61	-72.38	1	1	2
tRF-Ala-TGC-027	ENSSSCT00000002640	ENSSSCG00000002375	RPS6KL1	ribosomal protein S6 kinase like 1 [Source:NCBI gene;Acc:100152357]	80	-164.79	1	1	2
tRF-Ala-TGC-027	ENSSSCT00000002643	ENSSSCG00000002377	EIF2B2	eukaryotic translation initiation factor 2B subunit beta [Source:NCBI gene;Acc:100515216]	84	-23.72	1	1	2
tRF-Ala-TGC-027	ENSSSCT00000002656	ENSSSCG00000002389	VASH1	vasohibin 1 [Source:NCBI gene;Acc:100511141]	70	-55.86	1	1	2
tRF-Ala-TGC-027	ENSSSCT00000002665	ENSSSCG00000002397	POMT2	protein O-mannosyltransferase 2 [Source:NCBI gene;Acc:100155173]	87	-28.23	1	1	2
tRF-Ala-TGC-027	ENSSSCT00000002672	ENSSSCG00000002403	VIPAS39	VPS33B interacting protein, apical-basolateral polarity regulator, spe-39 homolog [Source:NCBI gene;Acc:100626440]	84	-27.24	1	1	2
tRF-Ala-TGC-027	ENSSSCT00000002704	ENSSSCG00000002434	NRDE2	NRDE-2, necessary for RNA interference, domain containing [Source:NCBI gene;Acc:100154479]	60	-54.25	1	1	2
tRF-Ala-TGC-027	ENSSSCT00000002714	ENSSSCG00000002444	FBLN5	fibulin 5 [Source:NCBI gene;Acc:100155248]	94	-29.43	1	1	2
tRF-Ala-TGC-027	ENSSSCT00000002720	ENSSSCG00000002450	SLC24A4	solute carrier family 24 member 4 [Source:NCBI gene;Acc:100156914]	74	-118.33	1	1	2
tRF-Ala-TGC-027	ENSSSCT00000002722	ENSSSCG00000002452	LGMN	legumain [Source:NCBI gene;Acc:100154477]	56	-34.87	1	1	2
tRF-Ala-TGC-027	ENSSSCT00000002736	ENSSSCG00000002464	PRIMA1	proline rich membrane anchor 1 [Source:NCBI gene;Acc:102167492]	95	-27.76	1	1	2
tRF-Ala-TGC-027	ENSSSCT00000002799	ENSSSCG00000002520	SLC25A29	solute carrier family 25 member 29 [Source:NCBI gene;Acc:100513936]	53	-186.41	1	1	2
tRF-Ala-TGC-027	ENSSSCT00000002909	ENSSSCG00000002622	TMEM14A	transmembrane protein 14A [Source:NCBI gene;Acc:100512176]	73	-36.01	1	1	2
tRF-Ala-TGC-027	ENSSSCT00000002957	ENSSSCG00000002666	KIAA0513	KIAA0513 ortholog [Source:NCBI gene;Acc:100515140]	60	-23.14	1	1	2
tRF-Ala-TGC-027	ENSSSCT00000002981	ENSSSCG00000002688	PLCG2	phospholipase C gamma 2 [Source:NCBI gene;Acc:100518663]	59	-78.01	1	1	2
tRF-Ala-TGC-027	ENSSSCT00000003001	ENSSSCG00000002707	GABARAPL2	GABA type A receptor associated protein like 2 [Source:NCBI gene;Acc:100521968]	86	-28.8	1	1	2
tRF-Ala-TGC-027	ENSSSCT00000003009	ENSSSCG00000002715	RFWD3	ring finger and WD repeat domain 3 [Source:NCBI gene;Acc:100736590]	83	-49.3	1	1	2
tRF-Ala-TGC-027	ENSSSCT00000003024	ENSSSCG00000002729	ENSSSCG00000002729	Vac14, PIKFYVE complex component [Source:NCBI gene;Acc:100513600]	52	-57.93	1	1	2
tRF-Ala-TGC-027	ENSSSCT00000003059	ENSSSCG00000002762	TERF2	telomeric repeat binding factor 2 [Source:NCBI gene;Acc:100517762]	59	-90.85	1	1	2
tRF-Ala-TGC-027	ENSSSCT00000003104	ENSSSCG00000002804	CSNK2A2	casein kinase 2 alpha 2 [Source:NCBI gene;Acc:100737256]	85	-23.82	1	1	2
tRF-Ala-TGC-027	ENSSSCT00000003129	ENSSSCG00000002828	LPCAT2	lysophosphatidylcholine acyltransferase 2 [Source:NCBI gene;Acc:100517894]	82	-63.71	1	1	2
tRF-Ala-TGC-027	ENSSSCT00000003130	ENSSSCG00000002829	MMP2	matrix metallopeptidase 2 [Source:NCBI gene;Acc:397391]	84	-88.62	1	1	2
tRF-Ala-TGC-027	ENSSSCT00000003132	ENSSSCG00000002831	IRX3	iroquois homeobox 3 [Source:NCBI gene;Acc:100518611]	67	-50.61	1	1	2
tRF-Ala-TGC-027	ENSSSCT00000003142	ENSSSCG00000002841	ENSSSCG00000002841	NEDD4 binding protein 1 [Source:NCBI gene;Acc:100520431]	88	-55.84	1	1	2
tRF-Ala-TGC-027	ENSSSCT00000003148	ENSSSCG00000002847	GPT2	glutamic--pyruvic transaminase 2 [Source:NCBI gene;Acc:100521318]	93	-19.15	1	1	2
tRF-Ala-TGC-027	ENSSSCT00000003160	ENSSSCG00000002859	ANKRD27	ankyrin repeat domain 27 [Source:NCBI gene;Acc:100524146]	92	-49.61	1	1	2
tRF-Ala-TGC-027	ENSSSCT00000003222	ENSSSCG00000002917	ENSSSCG00000002917	NFKB inhibitor delta [Source:NCBI gene;Acc:100524441]	50	-108.4	1	1	2
tRF-Ala-TGC-027	ENSSSCT00000003226	ENSSSCG00000002921	CLIP3	CAP-Gly domain containing linker protein 3 [Source:NCBI gene;Acc:100524809]	63	-48.02	1	1	2
tRF-Ala-TGC-027	ENSSSCT00000003320	ENSSSCG00000002989	AKT2	AKT serine/threonine kinase 2 [Source:NCBI gene;Acc:100127478]	51	-81.34	1	1	2
tRF-Ala-TGC-027	ENSSSCT00000003322	ENSSSCG00000002991	TTC9B	tetratricopeptide repeat protein 9B [Source:NCBI gene;Acc:100522141]	50	-56.57	1	1	2
tRF-Ala-TGC-027	ENSSSCT00000003328	ENSSSCG00000002996	ENSSSCG00000002996	RAB4B, member RAS oncogene family [Source:NCBI gene;Acc:100523381]	75	-26.42	1	1	2
tRF-Ala-TGC-027	ENSSSCT00000003332	ENSSSCG00000003000	ITPKC	inositol-trisphosphate 3-kinase C [Source:NCBI gene;Acc:100524376]	85	-26.6	1	1	2
tRF-Ala-TGC-027	ENSSSCT00000003398	ENSSSCG00000003061	CADM4	cell adhesion molecule 4 [Source:NCBI gene;Acc:100523382]	69	-130.69	1	1	2
tRF-Ala-TGC-027	ENSSSCT00000003416	ENSSSCG00000003079	ENSSSCG00000003079	poliovirus receptor homolog [Source:NCBI gene;Acc:100525346]	96	-108.95	1	1	2
tRF-Ala-TGC-027	ENSSSCT00000003426	ENSSSCG00000003088	APOE	apolipoprotein E [Source:NCBI gene;Acc:397576]	97	-52.49	1	1	2
tRF-Ala-TGC-027	ENSSSCT00000003428	ENSSSCG00000003090	NECTIN2	nectin cell adhesion molecule 2 [Source:NCBI gene;Acc:100038012]	80	-25.66	1	1	2
tRF-Ala-TGC-027	ENSSSCT00000003443	ENSSSCG00000003104	STRN4	striatin 4 [Source:NCBI gene;Acc:100513929]	82	-27.96	1	1	2
tRF-Ala-TGC-027	ENSSSCT00000003446	ENSSSCG00000003107	ARHGAP35	Rho GTPase activating protein 35 [Source:NCBI gene;Acc:100514580]	54	-132.47	1	1	2
tRF-Ala-TGC-027	ENSSSCT00000003475	ENSSSCG00000003134	GRWD1	glutamate rich WD repeat containing 1 [Source:NCBI gene;Acc:100521273]	53	-36.55	1	1	2
tRF-Ala-TGC-027	ENSSSCT00000003489	ENSSSCG00000003145	FUT2	fucosyltransferase 2 [Source:NCBI gene;Acc:397139]	78	-52.99	1	1	2
tRF-Ala-TGC-027	ENSSSCT00000003493	ENSSSCG00000003147	CA11	carbonic anhydrase 11 [Source:NCBI gene;Acc:445526]	70	-50.98	1	1	2
tRF-Ala-TGC-027	ENSSSCT00000003494	ENSSSCG00000003148	DBP	D-box binding PAR bZIP transcription factor [Source:NCBI gene;Acc:100524747]	50	-34.13	1	1	2
tRF-Ala-TGC-027	ENSSSCT00000003502	ENSSSCG00000003154	GYS1	glycogen synthase 1 [Source:NCBI gene;Acc:574064]	70	-90.05	1	1	2
tRF-Ala-TGC-027	ENSSSCT00000003520	ENSSSCG00000003170	SLC17A7	solute carrier family 17 member 7 [Source:NCBI gene;Acc:100514772]	93	-25.32	1	1	2
tRF-Ala-TGC-027	ENSSSCT00000003548	ENSSSCG00000003193	TBC1D17	TBC1 domain family member 17 [Source:NCBI gene;Acc:100519431]	65	-60.63	1	1	2
tRF-Ala-TGC-027	ENSSSCT00000003550	ENSSSCG00000003195	PNKP	polynucleotide kinase 3'-phosphatase [Source:NCBI gene;Acc:100522442]	70	-167.03	1	1	2
tRF-Ala-TGC-027	ENSSSCT00000003553	ENSSSCG00000003198	FUZ	fuzzy planar cell polarity protein [Source:NCBI gene;Acc:100520080]	95	-138.2	1	1	2
tRF-Ala-TGC-027	ENSSSCT00000003566	ENSSSCG00000003211	ENSSSCG00000003211	nuclear receptor subfamily 1 group H member 2 [Source:NCBI gene;Acc:100525290]	60	-26.81	1	1	2
tRF-Ala-TGC-027	ENSSSCT00000003567	ENSSSCG00000003212	NAPSA	napsin A aspartic peptidase [Source:NCBI gene;Acc:100525581]	56	-26.59	1	1	2
tRF-Ala-TGC-027	ENSSSCT00000003611	ENSSSCG00000003251	NLRP12	NLR family pyrin domain containing 12 [Source:NCBI gene;Acc:100523066]	82	-27.79	1	1	2
tRF-Ala-TGC-027	ENSSSCT00000003621	ENSSSCG00000033542	ENSSSCG00000033542	V-set and transmembrane domain-containing protein 1 [Source:NCBI gene;Acc:100622306]	98	-73.71	1	1	2
tRF-Ala-TGC-027	ENSSSCT00000003692	ENSSSCG00000003326	ENSSSCG00000003326	paternally expressed 3 [Source:NCBI gene;Acc:100522552]	59	-32.99	1	1	2
tRF-Ala-TGC-027	ENSSSCT00000003708	ENSSSCG00000003339	INTS11	integrator complex subunit 11 [Source:NCBI gene;Acc:100523908]	90	-51.17	1	1	2
tRF-Ala-TGC-027	ENSSSCT00000003712	ENSSSCG00000003343	ATAD3A	ATPase family AAA domain-containing protein 3 [Source:NCBI gene;Acc:100525876]	54	-86.86	1	1	2
tRF-Ala-TGC-027	ENSSSCT00000003728	ENSSSCG00000003359	TPRG1L	tumor protein p63 regulated 1 like [Source:NCBI gene;Acc:100512473]	83	-28.7	1	1	2
tRF-Ala-TGC-027	ENSSSCT00000003738	ENSSSCG00000003368	RNF207	ring finger protein 207 [Source:NCBI gene;Acc:100515143]	69	-84.42	1	1	2
tRF-Ala-TGC-027	ENSSSCT00000003739	ENSSSCG00000003369	ICMT	isoprenylcysteine carboxyl methyltransferase [Source:NCBI gene;Acc:100514410]	53	-47.3	1	1	2
tRF-Ala-TGC-027	ENSSSCT00000003750	ENSSSCG00000003379	KLHL21	kelch like family member 21 [Source:NCBI gene;Acc:106504088]	52	-42.16	1	1	2
tRF-Ala-TGC-027	ENSSSCT00000003761	ENSSSCG00000003390	SLC2A7	solute carrier family 2 member 7 [Source:NCBI gene;Acc:100625966]	51	-58.96	1	1	2
tRF-Ala-TGC-027	ENSSSCT00000003764	ENSSSCG00000003393	TMEM201	transmembrane protein 201 [Source:NCBI gene;Acc:100517949]	55	-26.74	1	1	2
tRF-Ala-TGC-027	ENSSSCT00000003767	ENSSSCG00000003396	CLSTN1	calsyntenin 1 [Source:NCBI gene;Acc:100520617]	71	-184.44	1	1	2
tRF-Ala-TGC-027	ENSSSCT00000003772	ENSSSCG00000003400	NMNAT1	nicotinamide nucleotide adenylyltransferase 1 [Source:NCBI gene;Acc:102160928]	75	-33.05	1	1	2
tRF-Ala-TGC-027	ENSSSCT00000003776	ENSSSCG00000003403	CENPS	apoptosis-inducing, TAF9-like domain 1 [Source:NCBI gene;Acc:100522376]	60	-55.87	1	1	2
tRF-Ala-TGC-027	ENSSSCT00000003785	ENSSSCG00000003412	EXOSC10	exosome component 10 [Source:NCBI gene;Acc:100511264]	68	-69.97	1	1	2
tRF-Ala-TGC-027	ENSSSCT00000003805	ENSSSCG00000003428	MTHFR	methylenetetrahydrofolate reductase [Source:NCBI gene;Acc:397180]	67	-63.39	1	1	2
tRF-Ala-TGC-027	ENSSSCT00000003849	ENSSSCG00000003463	AGMAT	agmatinase [Source:NCBI gene;Acc:100519548]	57	-32.89	1	1	2
tRF-Ala-TGC-027	ENSSSCT00000003850	ENSSSCG00000003464	DNAJC16	DnaJ heat shock protein family (Hsp40) member C16 [Source:NCBI gene;Acc:100519845]	69	-63.46	1	1	2
tRF-Ala-TGC-027	ENSSSCT00000003851	ENSSSCG00000003465	FBLIM1	filamin binding LIM protein 1 [Source:NCBI gene;Acc:100521094]	84	-31.63	1	1	2
tRF-Ala-TGC-027	ENSSSCT00000003854	ENSSSCG00000003468	PLEKHM2	pleckstrin homology and RUN domain containing M2 [Source:NCBI gene;Acc:100522681]	68	-23.18	1	1	2
tRF-Ala-TGC-027	ENSSSCT00000003886	ENSSSCG00000003498	UBXN10	UBX domain protein 10 [Source:NCBI gene;Acc:100514294]	94	-51.49	1	1	2
tRF-Ala-TGC-027	ENSSSCT00000003894	ENSSSCG00000003505	DDOST	dolichyl-diphosphooligosaccharide--protein glycosyltransferase non-catalytic subunit [Source:NCBI gene;Acc:397385]	88	-22.79	1	1	2
tRF-Ala-TGC-027	ENSSSCT00000003910	ENSSSCG00000003520	CDC42	cell division cycle 42 [Source:NCBI gene;Acc:780428]	76	-27.96	1	1	2
tRF-Ala-TGC-027	ENSSSCT00000003924	ENSSSCG00000003532	LUZP1	leucine zipper protein 1 [Source:NCBI gene;Acc:100620499]	90	-64.6	1	1	2
tRF-Ala-TGC-027	ENSSSCT00000003955	ENSSSCG00000003561	ZDHHC18	zinc finger DHHC-type containing 18 [Source:NCBI gene;Acc:100513544]	85	-99.03	1	1	2
tRF-Ala-TGC-027	ENSSSCT00000003963	ENSSSCG00000003569	SLC9A1	solute carrier family 9 member A1 [Source:NCBI gene;Acc:397458]	69	-86.93	1	1	2
tRF-Ala-TGC-027	ENSSSCT00000003969	ENSSSCG00000003575	CD164L2	CD164 molecule like 2 [Source:NCBI gene;Acc:100512418]	54	-27.62	1	1	2
tRF-Ala-TGC-027	ENSSSCT00000003979	ENSSSCG00000003584	THEMIS2	thymocyte selection associated family member 2 [Source:NCBI gene;Acc:100514466]	82	-62.89	1	1	2
tRF-Ala-TGC-027	ENSSSCT00000004009	ENSSSCG00000003613	HDAC1	histone deacetylase 1 [Source:NCBI gene;Acc:100622482]	71	-112.48	1	1	2
tRF-Ala-TGC-027	ENSSSCT00000004012	ENSSSCG00000003617	TXLNA	taxilin alpha [Source:NCBI gene;Acc:100522017]	90	-20.58	1	1	2
tRF-Ala-TGC-027	ENSSSCT00000004039	ENSSSCG00000003643	SF3A3	splicing factor 3a subunit 3 [Source:NCBI gene;Acc:100512288]	90	-176.25	1	1	2
tRF-Ala-TGC-027	ENSSSCT00000004040	ENSSSCG00000003644	FHL3	four and a half LIM domains 3 [Source:NCBI gene;Acc:396986]	85	-28.59	1	1	2
tRF-Ala-TGC-027	ENSSSCT00000004047	ENSSSCG00000003651	RHBDL2	rhomboid like 2 [Source:NCBI gene;Acc:100514296]	71	-33.69	1	1	2
tRF-Ala-TGC-027	ENSSSCT00000004063	ENSSSCG00000003667	ENSSSCG00000003667	tRNA isopentenyltransferase 1 [Source:NCBI gene;Acc:100517163]	53	-35.97	1	1	2
tRF-Ala-TGC-027	ENSSSCT00000004104	ENSSSCG00000003705	CABLES1	Cdk5 and Abl enzyme substrate 1 [Source:NCBI gene;Acc:100526114]	51	-25.8	1	1	2
tRF-Ala-TGC-027	ENSSSCT00000004109	ENSSSCG00000003710	TTC39C	tetratricopeptide repeat domain 39C [Source:NCBI gene;Acc:100511088]	90	-53.89	1	1	2
tRF-Ala-TGC-027	ENSSSCT00000004130	ENSSSCG00000003730	RNF138	ring finger protein 138 [Source:NCBI gene;Acc:100515956]	55	-43.83	1	1	2
tRF-Ala-TGC-027	ENSSSCT00000004131	ENSSSCG00000003731	GAREM1	GRB2 associated regulator of MAPK1 subtype 1 [Source:NCBI gene;Acc:100737982]	56	-76.11	1	1	2
tRF-Ala-TGC-027	ENSSSCT00000004194	ENSSSCG00000003790	ANKRD13C	ankyrin repeat domain 13C [Source:NCBI gene;Acc:100515670]	99	-24.35	1	1	2
tRF-Ala-TGC-027	ENSSSCT00000004200	ENSSSCG00000003795	WLS	Wnt ligand secretion mediator [Source:NCBI gene;Acc:100516916]	86	-49.55	1	1	2
tRF-Ala-TGC-027	ENSSSCT00000004242	ENSSSCG00000003833	DAB1	DAB1, reelin adaptor protein [Source:NCBI gene;Acc:100037307]	99	-21.43	1	1	2
tRF-Ala-TGC-027	ENSSSCT00000004263	ENSSSCG00000003851	CPT2	carnitine palmitoyltransferase 2 [Source:NCBI gene;Acc:100519491]	75	-28.18	1	1	2
tRF-Ala-TGC-027	ENSSSCT00000004275	ENSSSCG00000003863	ZFYVE9	zinc finger FYVE-type containing 9 [Source:NCBI gene;Acc:100517164]	77	-28.27	1	1	2
tRF-Ala-TGC-027	ENSSSCT00000004297	ENSSSCG00000003885	ENSSSCG00000003885	cytidine/uridine monophosphate kinase 1 [Source:NCBI gene;Acc:100521561]	56	-26.54	1	1	2
tRF-Ala-TGC-027	ENSSSCT00000004337	ENSSSCG00000003922	UROD	uroporphyrinogen decarboxylase [Source:NCBI gene;Acc:100514239]	57	-90.1	1	1	2
tRF-Ala-TGC-027	ENSSSCT00000004345	ENSSSCG00000003929	BEST4	bestrophin 4 [Source:NCBI gene;Acc:100516679]	73	-22.57	1	1	2
tRF-Ala-TGC-027	ENSSSCT00000004347	ENSSSCG00000003931	KIF2C	kinesin family member 2C [Source:NCBI gene;Acc:100516205]	88	-35.72	1	1	2
tRF-Ala-TGC-027	ENSSSCT00000004358	ENSSSCG00000003940	HYI	hydroxypyruvate isomerase (putative) [Source:NCBI gene;Acc:100517478]	81	-51.81	1	1	2
tRF-Ala-TGC-027	ENSSSCT00000004359	ENSSSCG00000003941	SZT2	SZT2, KICSTOR complex subunit [Source:NCBI gene;Acc:100737128]	63	-61.56	1	1	2
tRF-Ala-TGC-027	ENSSSCT00000004370	ENSSSCG00000003951	C1orf210	chromosome 6 C1orf210 homolog [Source:NCBI gene;Acc:100519374]	93	-45.99	1	1	2
tRF-Ala-TGC-027	ENSSSCT00000004387	ENSSSCG00000003966	PPCS	phosphopantothenoylcysteine synthetase [Source:NCBI gene;Acc:100523850]	86	-78.34	1	1	2
tRF-Ala-TGC-027	ENSSSCT00000004401	ENSSSCG00000003979	ZNF684	zinc finger protein 684 [Source:NCBI gene;Acc:102167697]	79	-87.21	1	1	2
tRF-Ala-TGC-027	ENSSSCT00000004404	ENSSSCG00000003981	ZFP69B	zinc finger protein 643 [Source:NCBI gene;Acc:100511204]	64	-30.2	1	1	2
tRF-Ala-TGC-027	ENSSSCT00000004408	ENSSSCG00000003986	ENSSSCG00000003986	zinc finger protein 211-like [Source:NCBI gene;Acc:100513741]	92	-26.51	1	1	2
tRF-Ala-TGC-027	ENSSSCT00000004421	ENSSSCG00000003998	ZNF274	neurotrophin receptor-interacting factor homolog [Source:NCBI gene;Acc:100518738]	98	-177.4	1	1	2
tRF-Ala-TGC-027	ENSSSCT00000004427	ENSSSCG00000004004	ZNF584	zinc finger protein 584 [Source:NCBI gene;Acc:100519782]	97	-85.48	1	1	2
tRF-Ala-TGC-027	ENSSSCT00000004448	ENSSSCG00000004023	FGFR1OP	FGFR1 oncogene partner [Source:NCBI gene;Acc:100153548]	55	-30.84	1	1	2
tRF-Ala-TGC-027	ENSSSCT00000004476	ENSSSCG00000004048	TCP1	t-complex 1 [Source:NCBI gene;Acc:100153485]	96	-49.27	1	1	2
tRF-Ala-TGC-027	ENSSSCT00000004492	ENSSSCG00000004063	TMEM242	transmembrane protein 242 [Source:NCBI gene;Acc:100152509]	97	-24.43	1	1	2
tRF-Ala-TGC-027	ENSSSCT00000004526	ENSSSCG00000004094	PPP1R14C	protein phosphatase 1 regulatory inhibitor subunit 14C [Source:NCBI gene;Acc:100521302]	98	-27.19	1	1	2
tRF-Ala-TGC-027	ENSSSCT00000004535	ENSSSCG00000026042	ULBP1	UL16 binding protein 1 [Source:NCBI gene;Acc:445523]	73	-28.51	1	1	2
tRF-Ala-TGC-027	ENSSSCT00000004549	ENSSSCG00000004114	RAB32	RAB32, member RAS oncogene family [Source:NCBI gene;Acc:100144496]	67	-89.29	1	1	2
tRF-Ala-TGC-027	ENSSSCT00000004587	ENSSSCG00000004150	ENSSSCG00000004150	heme binding protein 2 [Source:NCBI gene;Acc:100155860]	72	-24.06	1	1	2
tRF-Ala-TGC-027	ENSSSCT00000004592	ENSSSCG00000004154	TNFAIP3	TNF alpha induced protein 3 [Source:NCBI gene;Acc:100622156]	70	-28.75	1	1	2
tRF-Ala-TGC-027	ENSSSCT00000004594	ENSSSCG00000004156	IFNGR1	interferon gamma receptor 1 [Source:NCBI gene;Acc:100152238]	53	-93.32	1	1	2
tRF-Ala-TGC-027	ENSSSCT00000004603	ENSSSCG00000004164	MTFR2	mitochondrial fission regulator 2 [Source:NCBI gene;Acc:100157026]	61	-31.46	1	1	2
tRF-Ala-TGC-027	ENSSSCT00000004667	ENSSSCG00000004222	NCOA7	nuclear receptor coactivator 7 [Source:NCBI gene;Acc:100157226]	51	-23.3	1	1	2
tRF-Ala-TGC-027	ENSSSCT00000004678	ENSSSCG00000004233	SMPDL3A	sphingomyelin phosphodiesterase acid like 3A [Source:NCBI gene;Acc:100153442]	55	-29.38	1	1	2
tRF-Ala-TGC-027	ENSSSCT00000004731	ENSSSCG00000004281	KCNQ5	potassium voltage-gated channel subfamily Q member 5 [Source:NCBI gene;Acc:100154391]	98	-28.63	1	1	2
tRF-Ala-TGC-027	ENSSSCT00000004742	ENSSSCG00000004289	CEP162	centrosomal protein 162 [Source:NCBI gene;Acc:100516163]	96	-58.31	1	1	2
tRF-Ala-TGC-027	ENSSSCT00000004744	ENSSSCG00000004290	TBX18	T-box 18 [Source:NCBI gene;Acc:100152747]	97	-25.65	1	1	2
tRF-Ala-TGC-027	ENSSSCT00000004754	ENSSSCG00000004300	SMIM8	small integral membrane protein 8 [Source:NCBI gene;Acc:100154764]	75	-32.59	1	1	2
tRF-Ala-TGC-027	ENSSSCT00000004759	ENSSSCG00000004304	SLC35A1	solute carrier family 35 member A1 [Source:NCBI gene;Acc:100517983]	84	-22.5	1	1	2
tRF-Ala-TGC-027	ENSSSCT00000004773	ENSSSCG00000004317	UBE2J1	ubiquitin conjugating enzyme E2 J1 [Source:NCBI gene;Acc:768104]	96	-33.7	1	1	2
tRF-Ala-TGC-027	ENSSSCT00000004788	ENSSSCG00000004332	BACH2	BTB domain and CNC homolog 2 [Source:NCBI gene;Acc:100620522]	55	-50.7	1	1	2
tRF-Ala-TGC-027	ENSSSCT00000004830	ENSSSCG00000004369	PRDM1	PR/SET domain 1 [Source:NCBI gene;Acc:100154284]	59	-29.21	1	1	2
tRF-Ala-TGC-027	ENSSSCT00000004835	ENSSSCG00000004374	QRSL1	QRSL1, glutaminyl-tRNA amidotransferase subunit A [Source:NCBI gene;Acc:100627457]	85	-56.76	1	1	2
tRF-Ala-TGC-027	ENSSSCT00000004855	ENSSSCG00000004392	AMD1	adenosylmethionine decarboxylase 1 [Source:NCBI gene;Acc:100155925]	94	-27	1	1	2
tRF-Ala-TGC-027	ENSSSCT00000004862	ENSSSCG00000004399	SLC22A16	solute carrier family 22 member 16 [Source:NCBI gene;Acc:100525793]	59	-30.01	1	1	2
tRF-Ala-TGC-027	ENSSSCT00000004866	ENSSSCG00000004403	CDC40	cell division cycle 40 [Source:NCBI gene;Acc:100511111]	94	-47.31	1	1	2
tRF-Ala-TGC-027	ENSSSCT00000004881	ENSSSCG00000025703	REV3L	REV3 like, DNA directed polymerase zeta catalytic subunit [Source:NCBI gene;Acc:100513963]	95	-33.96	1	1	2
tRF-Ala-TGC-027	ENSSSCT00000004911	ENSSSCG00000004446	ENSSSCG00000004446	RWD domain containing 1 [Source:NCBI gene;Acc:100153343]	88	-54.71	1	1	2
tRF-Ala-TGC-027	ENSSSCT00000004940	ENSSSCG00000004472	IRAK1BP1	interleukin 1 receptor associated kinase 1 binding protein 1 [Source:NCBI gene;Acc:100156851]	90	-27.62	1	1	2
tRF-Ala-TGC-027	ENSSSCT00000004971	ENSSSCG00000004499	ATP5F1A	ATP synthase F1 subunit alpha [Source:NCBI gene;Acc:100157880]	78	-33.52	1	1	2
tRF-Ala-TGC-027	ENSSSCT00000004979	ENSSSCG00000004507	SMAD7	SMAD family member 7 [Source:NCBI gene;Acc:100521305]	86	-96.26	1	1	2
tRF-Ala-TGC-027	ENSSSCT00000004982	ENSSSCG00000004510	ACAA2	acetyl-CoA acyltransferase 2 [Source:NCBI gene;Acc:100312959]	93	-127.13	1	1	2
tRF-Ala-TGC-027	ENSSSCT00000004993	ENSSSCG00000004521	MRO	maestro [Source:NCBI gene;Acc:100156956]	72	-80.25	1	1	2
tRF-Ala-TGC-027	ENSSSCT00000005026	ENSSSCG00000004550	OAZ2	ornithine decarboxylase antizyme 2 [Source:NCBI gene;Acc:100144447]	87	-29.36	1	1	2
tRF-Ala-TGC-027	ENSSSCT00000005055	ENSSSCG00000004576	RORA	RAR related orphan receptor A [Source:NCBI gene;Acc:100156637]	86	-26.5	1	1	2
tRF-Ala-TGC-027	ENSSSCT00000005066	ENSSSCG00000004587	MYO1E	myosin IE [Source:NCBI gene;Acc:100154204]	65	-24.54	1	1	2
tRF-Ala-TGC-027	ENSSSCT00000005078	ENSSSCG00000004597	AQP9	aquaporin 9 [Source:NCBI gene;Acc:100127153]	98	-82.03	1	1	2
tRF-Ala-TGC-027	ENSSSCT00000005093	ENSSSCG00000004612	RAB27A	RAB27A, member RAS oncogene family [Source:NCBI gene;Acc:606749]	63	-52.98	1	1	2
tRF-Ala-TGC-027	ENSSSCT00000005097	ENSSSCG00000004616	ONECUT1	one cut homeobox 1 [Source:NCBI gene;Acc:100152052]	97	-24.19	1	1	2
tRF-Ala-TGC-027	ENSSSCT00000005113	ENSSSCG00000004630	SCG3	secretogranin III [Source:NCBI gene;Acc:100154760]	63	-86.65	1	1	2
tRF-Ala-TGC-027	ENSSSCT00000005129	ENSSSCG00000004644	HDC	histidine decarboxylase [Source:NCBI gene;Acc:100156724]	91	-122.25	1	1	2
tRF-Ala-TGC-027	ENSSSCT00000005158	ENSSSCG00000004672	GATM	glycine amidinotransferase [Source:NCBI gene;Acc:100126844]	78	-108.21	1	1	2
tRF-Ala-TGC-027	ENSSSCT00000005166	ENSSSCG00000004679	SORD	sorbitol dehydrogenase [Source:NCBI gene;Acc:100158181]	98	-22.07	1	1	2
tRF-Ala-TGC-027	ENSSSCT00000005210	ENSSSCG00000004718	TTBK2	tau tubulin kinase 2 [Source:NCBI gene;Acc:100511488]	98	-31.64	1	1	2
tRF-Ala-TGC-027	ENSSSCT00000005225	ENSSSCG00000004729	ENSSSCG00000004729	glucosidase alpha, neutral C [Source:NCBI gene;Acc:100513637]	67	-71.06	1	1	2
tRF-Ala-TGC-027	ENSSSCT00000005249	ENSSSCG00000004750	OIP5	Opa interacting protein 5 [Source:NCBI gene;Acc:100516409]	78	-27.26	1	1	2
tRF-Ala-TGC-027	ENSSSCT00000005252	ENSSSCG00000004753	INO80	INO80 complex subunit [Source:NCBI gene;Acc:100517567]	89	-49.63	1	1	2
tRF-Ala-TGC-027	ENSSSCT00000005254	ENSSSCG00000004755	DLL4	delta like canonical Notch ligand 4 [Source:NCBI gene;Acc:100152163]	50	-27.85	1	1	2
tRF-Ala-TGC-027	ENSSSCT00000005257	ENSSSCG00000004758	RHOV	ras homolog family member V [Source:NCBI gene;Acc:100154565]	60	-53.81	1	1	2
tRF-Ala-TGC-027	ENSSSCT00000005273	ENSSSCG00000004774	IVD	isovaleryl-CoA dehydrogenase [Source:NCBI gene;Acc:100156047]	55	-30.79	1	1	2
tRF-Ala-TGC-027	ENSSSCT00000005280	ENSSSCG00000004781	ENSSSCG00000004781	p21 (RAC1) activated kinase 6 [Source:NCBI gene;Acc:100153981]	83	-54.9	1	1	2
tRF-Ala-TGC-027	ENSSSCT00000005284	ENSSSCG00000004785	SRP14	signal recognition particle 14 [Source:NCBI gene;Acc:100522176]	83	-66.71	1	1	2
tRF-Ala-TGC-027	ENSSSCT00000005306	ENSSSCG00000004807	SCG5	secretogranin V [Source:NCBI gene;Acc:397110]	71	-33.05	1	1	2
tRF-Ala-TGC-027	ENSSSCT00000005323	ENSSSCG00000004821	ASB7	ankyrin repeat and SOCS box containing 7 [Source:NCBI gene;Acc:100519936]	54	-54.17	1	1	2
tRF-Ala-TGC-027	ENSSSCT00000005324	ENSSSCG00000004822	ALDH1A3	aldehyde dehydrogenase 1 family member A3 [Source:NCBI gene;Acc:102162530]	75	-35.34	1	1	2
tRF-Ala-TGC-027	ENSSSCT00000005336	ENSSSCG00000004834	NDN	necdin, MAGE family member [Source:NCBI gene;Acc:100144475]	74	-30.73	1	1	2
tRF-Ala-TGC-027	ENSSSCT00000005381	ENSSSCG00000004875	CYB5A	cytochrome b5 type A (microsomal) [Source:NCBI gene;Acc:414799]	78	-25.88	1	1	2
tRF-Ala-TGC-027	ENSSSCT00000005402	ENSSSCG00000004896	PHLPP1	PH domain and leucine rich repeat protein phosphatase 1 [Source:NCBI gene;Acc:100154633]	94	-23.14	1	1	2
tRF-Ala-TGC-027	ENSSSCT00000005407	ENSSSCG00000004901	PIGN	phosphatidylinositol glycan anchor biosynthesis class N [Source:NCBI gene;Acc:100522054]	69	-36.92	1	1	2
tRF-Ala-TGC-027	ENSSSCT00000005454	ENSSSCG00000004942	TIPIN	TIMELESS interacting protein [Source:NCBI gene;Acc:100153268]	62	-95.63	1	1	2
tRF-Ala-TGC-027	ENSSSCT00000005464	ENSSSCG00000004952	SMAD3	SMAD family member 3 [Source:NCBI gene;Acc:397260]	60	-48.64	1	1	2
tRF-Ala-TGC-027	ENSSSCT00000005474	ENSSSCG00000004962	CORO2B	coronin 2B [Source:NCBI gene;Acc:100520530]	87	-54.18	1	1	2
tRF-Ala-TGC-027	ENSSSCT00000005482	ENSSSCG00000004970	ENSSSCG00000004970	ribosomal protein lateral stalk subunit P1 [Source:NCBI gene;Acc:100170119]	77	-63	1	1	2
tRF-Ala-TGC-027	ENSSSCT00000005535	ENSSSCG00000005020	ATL1	atlastin GTPase 1 [Source:NCBI gene;Acc:100158193]	62	-33.81	1	1	2
tRF-Ala-TGC-027	ENSSSCT00000005541	ENSSSCG00000005025	TRIM9	tripartite motif containing 9 [Source:NCBI gene;Acc:100153738]	85	-30.81	1	1	2
tRF-Ala-TGC-027	ENSSSCT00000005557	ENSSSCG00000005041	FERMT2	fermitin family member 2 [Source:NCBI gene;Acc:100517989]	58	-27.13	1	1	2
tRF-Ala-TGC-027	ENSSSCT00000005573	ENSSSCG00000005056	DLGAP5	DLG associated protein 5 [Source:NCBI gene;Acc:100511173]	53	-65.88	1	1	2
tRF-Ala-TGC-027	ENSSSCT00000005606	ENSSSCG00000005086	SIX6	SIX homeobox 6 [Source:NCBI gene;Acc:100519236]	92	-24.97	1	1	2
tRF-Ala-TGC-027	ENSSSCT00000005610	ENSSSCG00000005090	MNAT1	MNAT1, CDK activating kinase assembly factor [Source:NCBI gene;Acc:100310799]	99	-50.16	1	1	2
tRF-Ala-TGC-027	ENSSSCT00000005703	ENSSSCG00000005173	HAUS6	HAUS augmin like complex subunit 6 [Source:NCBI gene;Acc:100153687]	52	-33.03	1	1	2
tRF-Ala-TGC-027	ENSSSCT00000005731	ENSSSCG00000005199	GLDC	glycine decarboxylase [Source:NCBI gene;Acc:100155425]	78	-77.66	1	1	2
tRF-Ala-TGC-027	ENSSSCT00000005735	ENSSSCG00000005203	IL33	interleukin 33 [Source:NCBI gene;Acc:100518643]	58	-29.22	1	1	2
tRF-Ala-TGC-027	ENSSSCT00000005740	ENSSSCG00000005208	RIC1	RIC1 homolog, RAB6A GEF complex partner 1 [Source:NCBI gene;Acc:100154060]	99	-24.89	1	1	2
tRF-Ala-TGC-027	ENSSSCT00000005757	ENSSSCG00000005224	GLIS3	GLIS family zinc finger 3 [Source:NCBI gene;Acc:100523225]	51	-27.13	1	1	2
tRF-Ala-TGC-027	ENSSSCT00000005785	ENSSSCG00000005250	APBA1	amyloid beta precursor protein binding family A member 1 [Source:NCBI gene;Acc:100513711]	99	-19.69	1	1	2
tRF-Ala-TGC-027	ENSSSCT00000005834	ENSSSCG00000005297	DNAJB5	DnaJ heat shock protein family (Hsp40) member B5 [Source:NCBI gene;Acc:100525553]	86	-26.52	1	1	2
tRF-Ala-TGC-027	ENSSSCT00000005842	ENSSSCG00000005303	PIGO	phosphatidylinositol glycan anchor biosynthesis class O [Source:NCBI gene;Acc:100624832]	64	-20.11	1	1	2
tRF-Ala-TGC-027	ENSSSCT00000005843	ENSSSCG00000005305	UNC13B	unc-13 homolog B [Source:NCBI gene;Acc:100621404]	60	-42.45	1	1	2
tRF-Ala-TGC-027	ENSSSCT00000005859	ENSSSCG00000005320	RGP1	RGP1 homolog, RAB6A GEF complex partner 1 [Source:NCBI gene;Acc:100154802]	95	-25.03	1	1	2
tRF-Ala-TGC-027	ENSSSCT00000005861	ENSSSCG00000005322	NPR2	natriuretic peptide receptor 2 [Source:NCBI gene;Acc:100512698]	51	-88.33	1	1	2
tRF-Ala-TGC-027	ENSSSCT00000005908	ENSSSCG00000005368	XPA	XPA, DNA damage recognition and repair factor [Source:NCBI gene;Acc:100522779]	90	-85.66	1	1	2
tRF-Ala-TGC-027	ENSSSCT00000005910	ENSSSCG00000005370	TRMO	tRNA methyltransferase O [Source:NCBI gene;Acc:100156700]	62	-53.21	1	1	2
tRF-Ala-TGC-027	ENSSSCT00000005911	ENSSSCG00000005371	HEMGN	hemogen [Source:NCBI gene;Acc:100155492]	85	-68.06	1	1	2
tRF-Ala-TGC-027	ENSSSCT00000005915	ENSSSCG00000005375	CORO2A	coronin 2A [Source:NCBI gene;Acc:100511910]	82	-69.16	1	1	2
tRF-Ala-TGC-027	ENSSSCT00000005925	ENSSSCG00000005385	NR4A3	nuclear receptor subfamily 4 group A member 3 [Source:NCBI gene;Acc:397479]	95	-52.21	1	1	2
tRF-Ala-TGC-027	ENSSSCT00000005931	ENSSSCG00000005388	INVS	inversin [Source:NCBI gene;Acc:100155489]	95	-47.87	1	1	2
tRF-Ala-TGC-027	ENSSSCT00000005997	ENSSSCG00000005452	C9orf152	chromosome 1 C9orf152 homolog [Source:NCBI gene;Acc:100512390]	75	-36.8	1	1	2
tRF-Ala-TGC-027	ENSSSCT00000006004	ENSSSCG00000005459	ECPAS	Ecm29 proteasome adaptor and scaffold [Source:NCBI gene;Acc:100628178]	70	-29.57	1	1	2
tRF-Ala-TGC-027	ENSSSCT00000006012	ENSSSCG00000005466	PTBP3	polypyrimidine tract binding protein 3 [Source:NCBI gene;Acc:768100]	85	-19.4	1	1	2
tRF-Ala-TGC-027	ENSSSCT00000006015	ENSSSCG00000005469	KIAA1958	KIAA1958 ortholog [Source:NCBI gene;Acc:100513712]	52	-26.94	1	1	2
tRF-Ala-TGC-027	ENSSSCT00000006018	ENSSSCG00000005472	SLC46A2	solute carrier family 46 member 2 [Source:NCBI gene;Acc:100157182]	68	-56.38	1	1	2
tRF-Ala-TGC-027	ENSSSCT00000006045	ENSSSCG00000005498	PAPPA	pappalysin 1 [Source:NCBI gene;Acc:397219]	97	-27.78	1	1	2
tRF-Ala-TGC-027	ENSSSCT00000006051	ENSSSCG00000005503	TLR4	toll like receptor 4 [Source:NCBI gene;Acc:399541]	87	-20.71	1	1	2
tRF-Ala-TGC-027	ENSSSCT00000006061	ENSSSCG00000005511	TRAF1	TNF receptor associated factor 1 [Source:NCBI gene;Acc:100627029]	97	-23	1	1	2
tRF-Ala-TGC-027	ENSSSCT00000006062	ENSSSCG00000005512	C5	complement C5 [Source:NCBI gene;Acc:414437]	82	-31.07	1	1	2
tRF-Ala-TGC-027	ENSSSCT00000006080	ENSSSCG00000005529	MORN5	MORN repeat containing 5 [Source:NCBI gene;Acc:100514270]	91	-36.54	1	1	2
tRF-Ala-TGC-027	ENSSSCT00000006149	ENSSSCG00000005593	OLFML2A	olfactomedin like 2A [Source:NCBI gene;Acc:100154062]	70	-28.63	1	1	2
tRF-Ala-TGC-027	ENSSSCT00000006167	ENSSSCG00000005608	ANGPTL2	angiopoietin like 2 [Source:NCBI gene;Acc:100126164]	89	-28.18	1	1	2
tRF-Ala-TGC-027	ENSSSCT00000006172	ENSSSCG00000005613	LRSAM1	leucine rich repeat and sterile alpha motif containing 1 [Source:NCBI gene;Acc:100156738]	92	-26.35	1	1	2
tRF-Ala-TGC-027	ENSSSCT00000006180	ENSSSCG00000005620	SH2D3C	SH2 domain containing 3C [Source:NCBI gene;Acc:100151897]	51	-31.43	1	1	2
tRF-Ala-TGC-027	ENSSSCT00000006198	ENSSSCG00000005636	SLC25A25	solute carrier family 25 member 25 [Source:NCBI gene;Acc:100156347]	56	-22.41	1	1	2
tRF-Ala-TGC-027	ENSSSCT00000006244	ENSSSCG00000005679	ASB6	ankyrin repeat and SOCS box containing 6 [Source:NCBI gene;Acc:100101474]	53	-108.42	1	1	2
tRF-Ala-TGC-027	ENSSSCT00000006308	ENSSSCG00000005737	GFI1B	growth factor independent 1B transcriptional repressor [Source:NCBI gene;Acc:100514698]	53	-27.53	1	1	2
tRF-Ala-TGC-027	ENSSSCT00000006357	ENSSSCG00000005781	TARSL2	threonyl-tRNA synthetase like 2 [Source:NCBI gene;Acc:100523715]	80	-35.8	1	1	2
tRF-Ala-TGC-027	ENSSSCT00000006526	ENSSSCG00000005943	ST3GAL1	ST3 beta-galactoside alpha-2,3-sialyltransferase 1 [Source:NCBI gene;Acc:445537]	55	-28.76	1	1	2
tRF-Ala-TGC-027	ENSSSCT00000006534	ENSSSCG00000005951	TMEM71	transmembrane protein 71 [Source:NCBI gene;Acc:100157293]	59	-98.65	1	1	2
tRF-Ala-TGC-027	ENSSSCT00000006569	ENSSSCG00000005986	FAM83A	family with sequence similarity 83 member A [Source:NCBI gene;Acc:100152159]	81	-78.14	1	1	2
tRF-Ala-TGC-027	ENSSSCT00000006577	ENSSSCG00000005994	SNTB1	syntrophin beta 1 [Source:NCBI gene;Acc:100154009]	74	-53.54	1	1	2
tRF-Ala-TGC-027	ENSSSCT00000006585	ENSSSCG00000006001	ENPP2	ectonucleotide pyrophosphatase/phosphodiesterase 2 [Source:NCBI gene;Acc:503658]	98	-25.4	1	1	2
tRF-Ala-TGC-027	ENSSSCT00000006632	ENSSSCG00000006043	DCSTAMP	dendrocyte expressed seven transmembrane protein [Source:NCBI gene;Acc:100158149]	81	-96.22	1	1	2
tRF-Ala-TGC-027	ENSSSCT00000006656	ENSSSCG00000006066	RNF19A	ring finger protein 19A, RBR E3 ubiquitin protein ligase [Source:NCBI gene;Acc:654326]	74	-32.66	1	1	2
tRF-Ala-TGC-027	ENSSSCT00000006674	ENSSSCG00000006083	LAPTM4B	lysosomal protein transmembrane 4 beta [Source:NCBI gene;Acc:100522993]	79	-27.22	1	1	2
tRF-Ala-TGC-027	ENSSSCT00000006680	ENSSSCG00000006089	PTDSS1	phosphatidylserine synthase 1 [Source:NCBI gene;Acc:100156809]	76	-62.33	1	1	2
tRF-Ala-TGC-027	ENSSSCT00000006684	ENSSSCG00000006093	NDUFAF6	NADH:ubiquinone oxidoreductase complex assembly factor 6 [Source:NCBI gene;Acc:100152224]	51	-65.11	1	1	2
tRF-Ala-TGC-027	ENSSSCT00000006718	ENSSSCG00000006126	DECR1	2,4-dienoyl-CoA reductase 1 [Source:NCBI gene;Acc:503544]	89	-20.54	1	1	2
tRF-Ala-TGC-027	ENSSSCT00000006728	ENSSSCG00000006135	CPNE3	copine 3 [Source:NCBI gene;Acc:100152057]	53	-54.21	1	1	2
tRF-Ala-TGC-027	ENSSSCT00000006730	ENSSSCG00000006137	WWP1	WW domain containing E3 ubiquitin protein ligase 1 [Source:NCBI gene;Acc:100157283]	89	-28.92	1	1	2
tRF-Ala-TGC-027	ENSSSCT00000006753	ENSSSCG00000006159	HEY1	hes related family bHLH transcription factor with YRPW motif 1 [Source:NCBI gene;Acc:100157952]	69	-62.48	1	1	2
tRF-Ala-TGC-027	ENSSSCT00000006756	ENSSSCG00000006162	ZC2HC1A	zinc finger C2HC-type containing 1A [Source:NCBI gene;Acc:100154167]	67	-20.25	1	1	2
tRF-Ala-TGC-027	ENSSSCT00000006765	ENSSSCG00000006171	CRISPLD1	cysteine rich secretory protein LCCL domain containing 1 [Source:NCBI gene;Acc:100152961]	79	-60.26	1	1	2
tRF-Ala-TGC-027	ENSSSCT00000006773	ENSSSCG00000006179	STAU2	staufen double-stranded RNA binding protein 2 [Source:NCBI gene;Acc:100516319]	81	-29.38	1	1	2
tRF-Ala-TGC-027	ENSSSCT00000006777	ENSSSCG00000006183	SBSPON	somatomedin B and thrombospondin type 1 domain containing [Source:NCBI gene;Acc:100517890]	56	-31.1	1	1	2
tRF-Ala-TGC-027	ENSSSCT00000006781	ENSSSCG00000006187	MSC	musculin [Source:NCBI gene;Acc:100155518]	83	-52.95	1	1	2
tRF-Ala-TGC-027	ENSSSCT00000006792	ENSSSCG00000006197	SULF1	sulfatase 1 [Source:NCBI gene;Acc:100152427]	66	-29.34	1	1	2
tRF-Ala-TGC-027	ENSSSCT00000006809	ENSSSCG00000006213	ENSSSCG00000006213	alcohol dehydrogenase, iron containing 1 [Source:NCBI gene;Acc:100521620]	63	-34.77	1	1	2
tRF-Ala-TGC-027	ENSSSCT00000006832	ENSSSCG00000006235	TOX	thymocyte selection associated high mobility group box [Source:NCBI gene;Acc:100155888]	92	-21.28	1	1	2
tRF-Ala-TGC-027	ENSSSCT00000006836	ENSSSCG00000006238	CYP7A1	cytochrome P450, family 7, subfamily A, polypeptide 1 [Source:NCBI gene;Acc:448985]	99	-24.57	1	1	2
tRF-Ala-TGC-027	ENSSSCT00000006861	ENSSSCG00000006262	RGS20	regulator of G protein signaling 20 [Source:HGNC Symbol;Acc:HGNC:14600]	68	-130.53	1	1	2
tRF-Ala-TGC-027	ENSSSCT00000006866	ENSSSCG00000006267	PCMTD1	protein-L-isoaspartate (D-aspartate) O-methyltransferase domain containing 1 [Source:NCBI gene;Acc:100153676]	89	-22.83	1	1	2
tRF-Ala-TGC-027	ENSSSCT00000006872	ENSSSCG00000006273	MCM4	minichromosome maintenance complex component 4 [Source:NCBI gene;Acc:100156398]	51	-162.93	1	1	2
tRF-Ala-TGC-027	ENSSSCT00000006894	ENSSSCG00000006290	SLC19A2	solute carrier family 19 member 2 [Source:NCBI gene;Acc:100155620]	91	-25.54	1	1	2
tRF-Ala-TGC-027	ENSSSCT00000006906	ENSSSCG00000006301	TIPRL	TOR signaling pathway regulator [Source:NCBI gene;Acc:100155988]	91	-26.19	1	1	2
tRF-Ala-TGC-027	ENSSSCT00000006908	ENSSSCG00000006303	DCAF6	DDB1 and CUL4 associated factor 6 [Source:NCBI gene;Acc:100514228]	99	-23.61	1	1	2
tRF-Ala-TGC-027	ENSSSCT00000006911	ENSSSCG00000006306	MPZL1	myelin protein zero like 1 [Source:NCBI gene;Acc:100153553]	87	-67.91	1	1	2
tRF-Ala-TGC-027	ENSSSCT00000006912	ENSSSCG00000006307	RCSD1	RCSD domain containing 1 [Source:NCBI gene;Acc:100152372]	64	-30.9	1	1	2
tRF-Ala-TGC-027	ENSSSCT00000006963	ENSSSCG00000006354	TOMM40L	translocase of outer mitochondrial membrane 40 like [Source:NCBI gene;Acc:100524985]	90	-84.15	1	1	2
tRF-Ala-TGC-027	ENSSSCT00000006968	ENSSSCG00000006359	ADAMTS4	ADAM metallopeptidase with thrombospondin type 1 motif 4 [Source:NCBI gene;Acc:100157276]	97	-25.54	1	1	2
tRF-Ala-TGC-027	ENSSSCT00000006989	ENSSSCG00000006378	SLAMF7	SLAM family member 7 [Source:NCBI gene;Acc:100154053]	77	-29.34	1	1	2
tRF-Ala-TGC-027	ENSSSCT00000006990	ENSSSCG00000006379	CD48	CD48 molecule [Source:NCBI gene;Acc:100511130]	87	-24.77	1	1	2
tRF-Ala-TGC-027	ENSSSCT00000006994	ENSSSCG00000006381	CD84	CD84 molecule [Source:NCBI gene;Acc:100152851]	90	-199.73	1	1	2
tRF-Ala-TGC-027	ENSSSCT00000006995	ENSSSCG00000006382	ENSSSCG00000006382	SLAM family member 6 [Source:NCBI gene;Acc:100156912]	97	-19.39	1	1	2
tRF-Ala-TGC-027	ENSSSCT00000007064	ENSSSCG00000006450	CD1E	CD1e molecule [Source:NCBI gene;Acc:100038008]	55	-32.95	1	1	2
tRF-Ala-TGC-027	ENSSSCT00000007067	ENSSSCG00000006452	CD1D	CD1d molecule [Source:NCBI gene;Acc:100124526]	63	-58.17	1	1	2
tRF-Ala-TGC-027	ENSSSCT00000007072	ENSSSCG00000006456	FCRL1	Fc receptor-like protein 1 [Source:NCBI gene;Acc:100152824]	74	-38.14	1	1	2
tRF-Ala-TGC-027	ENSSSCT00000007079	ENSSSCG00000006462	LRRC71	leucine rich repeat containing 71 [Source:NCBI gene;Acc:100158094]	71	-36.88	1	1	2
tRF-Ala-TGC-027	ENSSSCT00000007081	ENSSSCG00000006464	NTRK1	neurotrophic receptor tyrosine kinase 1 [Source:NCBI gene;Acc:100154471]	81	-26.91	1	1	2
tRF-Ala-TGC-027	ENSSSCT00000007106	ENSSSCG00000006487	CCT3	chaperonin containing TCP1 subunit 3 [Source:NCBI gene;Acc:100154317]	68	-32.12	1	1	2
tRF-Ala-TGC-027	ENSSSCT00000007107	ENSSSCG00000006488	GLMP	glycosylated lysosomal membrane protein [Source:NCBI gene;Acc:100153484]	77	-90.04	1	1	2
tRF-Ala-TGC-027	ENSSSCT00000007110	ENSSSCG00000006491	ENSSSCG00000006491	progestin and adipoQ receptor family member 6 [Source:NCBI gene;Acc:100157531]	66	-16.11	1	1	2
tRF-Ala-TGC-027	ENSSSCT00000007112	ENSSSCG00000006493	PMF1	polyamine modulated factor 1 [Source:NCBI gene;Acc:100144449]	50	-30.03	1	1	2
tRF-Ala-TGC-027	ENSSSCT00000007121	ENSSSCG00000006502	ARHGEF2	Rho/Rac guanine nucleotide exchange factor 2 [Source:NCBI gene;Acc:100145887]	63	-78.47	1	1	2
tRF-Ala-TGC-027	ENSSSCT00000007129	ENSSSCG00000006157	MSTO1	misato mitochondrial distribution and morphology regulator 1 [Source:NCBI gene;Acc:100525162]	73	-121.16	1	1	2
tRF-Ala-TGC-027	ENSSSCT00000007138	ENSSSCG00000006518	HCN3	hyperpolarization activated cyclic nucleotide gated potassium channel 3 [Source:NCBI gene;Acc:100526049]	51	-57.63	1	1	2
tRF-Ala-TGC-027	ENSSSCT00000007161	ENSSSCG00000006539	SHC1	SHC adaptor protein 1 [Source:NCBI gene;Acc:100156321]	52	-26.58	1	1	2
tRF-Ala-TGC-027	ENSSSCT00000007172	ENSSSCG00000006547	SHE	Src homology 2 domain containing E [Source:NCBI gene;Acc:100152691]	68	-62.49	1	1	2
tRF-Ala-TGC-027	ENSSSCT00000007187	ENSSSCG00000006560	CREB3L4	cAMP responsive element binding protein 3 like 4 [Source:NCBI gene;Acc:100142688]	64	-51.02	1	1	2
tRF-Ala-TGC-027	ENSSSCT00000007260	ENSSSCG00000006626	PI4KB	phosphatidylinositol 4-kinase beta [Source:NCBI gene;Acc:100156778]	86	-52.36	1	1	2
tRF-Ala-TGC-027	ENSSSCT00000007270	ENSSSCG00000006634	TNFAIP8L2	TNF alpha induced protein 8 like 2 [Source:NCBI gene;Acc:100155916]	88	-55.59	1	1	2
tRF-Ala-TGC-027	ENSSSCT00000007271	ENSSSCG00000006635	SEMA6C	semaphorin 6C [Source:NCBI gene;Acc:100153477]	83	-48.15	1	1	2
tRF-Ala-TGC-027	ENSSSCT00000007281	ENSSSCG00000006645	SETDB1	SET domain bifurcated histone lysine methyltransferase 1 [Source:NCBI gene;Acc:100157920]	91	-74.94	1	1	2
tRF-Ala-TGC-027	ENSSSCT00000007282	ENSSSCG00000006646	ARNT	aryl hydrocarbon receptor nuclear translocator [Source:NCBI gene;Acc:396653]	92	-21.32	1	1	2
tRF-Ala-TGC-027	ENSSSCT00000007300	ENSSSCG00000006663	OTUD7B	OTU deubiquitinase 7B [Source:NCBI gene;Acc:100152569]	67	-36.01	1	1	2
tRF-Ala-TGC-027	ENSSSCT00000007316	ENSSSCG00000006678	FCGR1A	Fc fragment of IgG, high affinity Ia, receptor (CD64) [Source:NCBI gene;Acc:613130]	78	-133.75	1	1	2
tRF-Ala-TGC-027	ENSSSCT00000007326	ENSSSCG00000006687	ITGA10	integrin subunit alpha 10 [Source:NCBI gene;Acc:100511507]	62	-25.07	1	1	2
tRF-Ala-TGC-027	ENSSSCT00000007342	ENSSSCG00000006703	PRKAB2	protein kinase AMP-activated non-catalytic subunit beta 2 [Source:NCBI gene;Acc:100157793]	98	-52.13	1	1	2
tRF-Ala-TGC-027	ENSSSCT00000007343	ENSSSCG00000006711	ENSSSCG00000006711	neuroblastoma breakpoint family member 6 [Source:NCBI gene;Acc:102159652]	55	-24.95	1	1	2
tRF-Ala-TGC-027	ENSSSCT00000007387	ENSSSCG00000006742	MAB21L3	mab-21 like 3 [Source:NCBI gene;Acc:100154970]	99	-86.75	1	1	2
tRF-Ala-TGC-027	ENSSSCT00000007396	ENSSSCG00000006751	SIKE1	suppressor of IKBKE 1 [Source:NCBI gene;Acc:100156436]	83	-53.87	1	1	2
tRF-Ala-TGC-027	ENSSSCT00000007420	ENSSSCG00000006774	PPM1J	protein phosphatase, Mg2+/Mn2+ dependent 1J [Source:NCBI gene;Acc:102162031]	62	-22.05	1	1	2
tRF-Ala-TGC-027	ENSSSCT00000007444	ENSSSCG00000006796	CHI3L2	chitinase 3 like 2 [Source:NCBI gene;Acc:100037944]	74	-64.65	1	1	2
tRF-Ala-TGC-027	ENSSSCT00000007460	ENSSSCG00000006811	SLC6A17	solute carrier family 6 member 17 [Source:NCBI gene;Acc:100156430]	79	-59.95	1	1	2
tRF-Ala-TGC-027	ENSSSCT00000007475	ENSSSCG00000006824	GNAI3	G protein subunit alpha i3 [Source:NCBI gene;Acc:100144421]	96	-19.98	1	1	2
tRF-Ala-TGC-027	ENSSSCT00000007482	ENSSSCG00000006831	SORT1	sortilin 1 [Source:NCBI gene;Acc:106504120]	96	-58.93	1	1	2
tRF-Ala-TGC-027	ENSSSCT00000007611	ENSSSCG00000006947	SYDE2	synapse defective Rho GTPase homolog 2 [Source:NCBI gene;Acc:100154622]	79	-23.63	1	1	2
tRF-Ala-TGC-027	ENSSSCT00000007702	ENSSSCG00000007033	AP3M2	adaptor related protein complex 3 subunit mu 2 [Source:NCBI gene;Acc:100525135]	51	-169.9	1	1	2
tRF-Ala-TGC-027	ENSSSCT00000007723	ENSSSCG00000007052	FERMT1	fermitin family member 1 [Source:NCBI gene;Acc:100157961]	79	-26.09	1	1	2
tRF-Ala-TGC-027	ENSSSCT00000007757	ENSSSCG00000007085	DSTN	destrin, actin depolymerizing factor [Source:NCBI gene;Acc:445516]	80	-21.44	1	1	2
tRF-Ala-TGC-027	ENSSSCT00000007769	ENSSSCG00000007097	SEC23B	Sec23 homolog B, coat complex II component [Source:NCBI gene;Acc:100524115]	86	-35.46	1	1	2
tRF-Ala-TGC-027	ENSSSCT00000007826	ENSSSCG00000007153	ATRN	attractin [Source:NCBI gene;Acc:100101470]	81	-79.76	1	1	2
tRF-Ala-TGC-027	ENSSSCT00000007830	ENSSSCG00000007157	SLC4A11	solute carrier family 4 member 11 [Source:NCBI gene;Acc:100157069]	70	-59.27	1	1	2
tRF-Ala-TGC-027	ENSSSCT00000007840	ENSSSCG00000007167	VPS16	VPS16, CORVET/HOPS core subunit [Source:NCBI gene;Acc:100511290]	74	-179.43	1	1	2
tRF-Ala-TGC-027	ENSSSCT00000007843	ENSSSCG00000007170	CPXM1	carboxypeptidase X, M14 family member 1 [Source:NCBI gene;Acc:100512144]	69	-36.74	1	1	2
tRF-Ala-TGC-027	ENSSSCT00000007844	ENSSSCG00000007171	EBF4	EBF family member 4 [Source:NCBI gene;Acc:100523648]	61	-47.45	1	1	2
tRF-Ala-TGC-027	ENSSSCT00000007908	ENSSSCG00000007228	HM13	histocompatibility minor 13 [Source:NCBI gene;Acc:100523032]	59	-142.31	1	1	2
tRF-Ala-TGC-027	ENSSSCT00000007925	ENSSSCG00000007244	POFUT1	protein O-fucosyltransferase 1 [Source:NCBI gene;Acc:397627]	99	-85.01	1	1	2
tRF-Ala-TGC-027	ENSSSCT00000007930	ENSSSCG00000007248	ASXL1	ASXL transcriptional regulator 1 [Source:NCBI gene;Acc:100153847]	85	-56.22	1	1	2
tRF-Ala-TGC-027	ENSSSCT00000007931	ENSSSCG00000007249	NOL4L	nucleolar protein 4 like [Source:NCBI gene;Acc:100511968]	67	-61.23	1	1	2
tRF-Ala-TGC-027	ENSSSCT00000007970	ENSSSCG00000007285	GGT7	gamma-glutamyltransferase 7 [Source:NCBI gene;Acc:100519401]	53	-61.66	1	1	2
tRF-Ala-TGC-027	ENSSSCT00000008030	ENSSSCG00000007338	VSTM2L	V-set and transmembrane domain containing 2 like [Source:NCBI gene;Acc:100737342]	85	-93.98	1	1	2
tRF-Ala-TGC-027	ENSSSCT00000008034	ENSSSCG00000007342	RPRD1B	regulation of nuclear pre-mRNA domain containing 1B [Source:NCBI gene;Acc:100157347]	99	-23.18	1	1	2
tRF-Ala-TGC-027	ENSSSCT00000008039	ENSSSCG00000007345	RALGAPB	Ral GTPase activating protein non-catalytic beta subunit [Source:NCBI gene;Acc:100622320]	80	-29.12	1	1	2
tRF-Ala-TGC-027	ENSSSCT00000008042	ENSSSCG00000007350	PPP1R16B	protein phosphatase 1 regulatory subunit 16B [Source:NCBI gene;Acc:100517865]	76	-60.5	1	1	2
tRF-Ala-TGC-027	ENSSSCT00000008043	ENSSSCG00000007351	FAM83D	family with sequence similarity 83 member D [Source:NCBI gene;Acc:102164658]	95	-50.26	1	1	2
tRF-Ala-TGC-027	ENSSSCT00000008097	ENSSSCG00000021861	PIGT	phosphatidylinositol glycan anchor biosynthesis class T [Source:NCBI gene;Acc:100157171]	98	-115.95	1	1	2
tRF-Ala-TGC-027	ENSSSCT00000008128	ENSSSCG00000007425	SNX21	sorting nexin family member 21 [Source:NCBI gene;Acc:100153947]	85	-116.35	1	1	2
tRF-Ala-TGC-027	ENSSSCT00000008131	ENSSSCG00000007428	ZSWIM1	zinc finger SWIM-type containing 1 [Source:NCBI gene;Acc:100518228]	72	-23.77	1	1	2
tRF-Ala-TGC-027	ENSSSCT00000008135	ENSSSCG00000007432	ZNF335	zinc finger protein 335 [Source:NCBI gene;Acc:100516768]	67	-85.54	1	1	2
tRF-Ala-TGC-027	ENSSSCT00000008157	ENSSSCG00000007453	EYA2	EYA transcriptional coactivator and phosphatase 2 [Source:NCBI gene;Acc:100624872]	68	-65.23	1	1	2
tRF-Ala-TGC-027	ENSSSCT00000008182	ENSSSCG00000007476	KCNG1	potassium voltage-gated channel modifier subfamily G member 1 [Source:NCBI gene;Acc:100134965]	82	-33.76	1	1	2
tRF-Ala-TGC-027	ENSSSCT00000008201	ENSSSCG00000007492	FAM210B	family with sequence similarity 210 member B [Source:NCBI gene;Acc:100134989]	96	-82.94	1	1	2
tRF-Ala-TGC-027	ENSSSCT00000008203	ENSSSCG00000007494	CSTF1	cleavage stimulation factor subunit 1 [Source:NCBI gene;Acc:100126292]	64	-94.22	1	1	2
tRF-Ala-TGC-027	ENSSSCT00000008215	ENSSSCG00000007503	RAE1	ribonucleic acid export 1 [Source:NCBI gene;Acc:100125839]	53	-97.52	1	1	2
tRF-Ala-TGC-027	ENSSSCT00000008262	ENSSSCG00000007531	FAM217B	family with sequence similarity 217 member B [Source:NCBI gene;Acc:102162416]	57	-40.47	1	1	2
tRF-Ala-TGC-027	ENSSSCT00000008272	ENSSSCG00000007540	CABLES2	Cdk5 and Abl enzyme substrate 2 [Source:NCBI gene;Acc:100156916]	72	-53.21	1	1	2
tRF-Ala-TGC-027	ENSSSCT00000008292	ENSSSCG00000007560	TMEM184A	transmembrane protein 184A [Source:NCBI gene;Acc:100523956]	57	-150.22	1	1	2
tRF-Ala-TGC-027	ENSSSCT00000008326	ENSSSCG00000007586	FSCN1	fascin actin-bundling protein 1 [Source:NCBI gene;Acc:100286741]	64	-86.41	1	1	2
tRF-Ala-TGC-027	ENSSSCT00000008330	ENSSSCG00000007590	PMS2	PMS1 homolog 2, mismatch repair system component [Source:NCBI gene;Acc:100514342]	76	-89.38	1	1	2
tRF-Ala-TGC-027	ENSSSCT00000008349	ENSSSCG00000007609	ENSSSCG00000007609	actin related protein 2/3 complex subunit 1A [Source:NCBI gene;Acc:100174963]	69	-107.19	1	1	2
tRF-Ala-TGC-027	ENSSSCT00000008357	ENSSSCG00000007617	ZNF655	zinc finger protein 655 [Source:NCBI gene;Acc:100519015]	98	-45.35	1	1	2
tRF-Ala-TGC-027	ENSSSCT00000008365	ENSSSCG00000007625	ARPC1B	actin related protein 2/3 complex subunit 1B [Source:NCBI gene;Acc:100174964]	57	-90.57	1	1	2
tRF-Ala-TGC-027	ENSSSCT00000008377	ENSSSCG00000007637	TRIM4	tripartite motif containing 4 [Source:NCBI gene;Acc:100525393]	76	-114.99	1	1	2
tRF-Ala-TGC-027	ENSSSCT00000008387	ENSSSCG00000007647	C7orf43	chromosome 3 C7orf43 homolog [Source:NCBI gene;Acc:100510955]	95	-48.12	1	1	2
tRF-Ala-TGC-027	ENSSSCT00000008404	ENSSSCG00000007664	AGFG2	ArfGAP with FG repeats 2 [Source:NCBI gene;Acc:100514569]	85	-183.46	1	1	2
tRF-Ala-TGC-027	ENSSSCT00000008410	ENSSSCG00000007670	ACTL6B	actin like 6B [Source:NCBI gene;Acc:100516853]	52	-121.78	1	1	2
tRF-Ala-TGC-027	ENSSSCT00000008468	ENSSSCG00000007723	RCC1L	RCC1 like [Source:NCBI gene;Acc:100513850]	58	-76.24	1	1	2
tRF-Ala-TGC-027	ENSSSCT00000008483	ENSSSCG00000007738	ENSSSCG00000007738	argininosuccinate lyase [Source:NCBI gene;Acc:100517757]	63	-27.81	1	1	2
tRF-Ala-TGC-027	ENSSSCT00000008500	ENSSSCG00000007753	C16orf58	chromosome 3 C16orf58 homolog [Source:NCBI gene;Acc:102165338]	75	-84.91	1	1	2
tRF-Ala-TGC-027	ENSSSCT00000008527	ENSSSCG00000007780	ZNF629	zinc finger protein 629 [Source:NCBI gene;Acc:100513588]	62	-88.05	1	1	2
tRF-Ala-TGC-027	ENSSSCT00000008539	ENSSSCG00000007791	CD2BP2	CD2 cytoplasmic tail binding protein 2 [Source:NCBI gene;Acc:100621208]	89	-54.18	1	1	2
tRF-Ala-TGC-027	ENSSSCT00000008545	ENSSSCG00000007797	ITGAL	integrin subunit alpha L [Source:NCBI gene;Acc:733681]	82	-68.25	1	1	2
tRF-Ala-TGC-027	ENSSSCT00000008556	ENSSSCG00000007808	NFATC2IP	nuclear factor of activated T cells 2 interacting protein [Source:NCBI gene;Acc:100625065]	58	-31.19	1	1	2
tRF-Ala-TGC-027	ENSSSCT00000008560	ENSSSCG00000007812	XPO6	exportin 6 [Source:NCBI gene;Acc:100518364]	92	-31.32	1	1	2
tRF-Ala-TGC-027	ENSSSCT00000008563	ENSSSCG00000007814	KIAA0556	KIAA0556 ortholog [Source:NCBI gene;Acc:102167376]	57	-80.88	1	1	2
tRF-Ala-TGC-027	ENSSSCT00000008565	ENSSSCG00000007816	IL21R	interleukin 21 receptor [Source:NCBI gene;Acc:100518723]	54	-28.99	1	1	2
tRF-Ala-TGC-027	ENSSSCT00000008566	ENSSSCG00000007817	IL4R	interleukin 4 receptor [Source:NCBI gene;Acc:397614]	84	-98.9	1	1	2
tRF-Ala-TGC-027	ENSSSCT00000008586	ENSSSCG00000007836	SCNN1G	sodium channel epithelial 1 gamma subunit [Source:NCBI gene;Acc:100522244]	58	-33.05	1	1	2
tRF-Ala-TGC-027	ENSSSCT00000008589	ENSSSCG00000007839	EEF2K	eukaryotic elongation factor 2 kinase [Source:NCBI gene;Acc:100523723]	65	-59.28	1	1	2
tRF-Ala-TGC-027	ENSSSCT00000008634	ENSSSCG00000037673	BFAR	bifunctional apoptosis regulator [Source:NCBI gene;Acc:100625875]	77	-31.43	1	1	2
tRF-Ala-TGC-027	ENSSSCT00000008686	ENSSSCG00000007925	NAGPA	N-acetylglucosamine-1-phosphodiester alpha-N-acetylglucosaminidase [Source:NCBI gene;Acc:100512596]	71	-69.13	1	1	2
tRF-Ala-TGC-027	ENSSSCT00000008687	ENSSSCG00000007926	SEC14L5	SEC14 like lipid binding 5 [Source:NCBI gene;Acc:100524795]	60	-58.96	1	1	2
tRF-Ala-TGC-027	ENSSSCT00000008704	ENSSSCG00000007942	HMOX2	heme oxygenase 2 [Source:NCBI gene;Acc:396622]	90	-55.14	1	1	2
tRF-Ala-TGC-027	ENSSSCT00000008705	ENSSSCG00000007943	NMRAL1	NmrA like redox sensor 1 [Source:NCBI gene;Acc:100511924]	60	-66.72	1	1	2
tRF-Ala-TGC-027	ENSSSCT00000008707	ENSSSCG00000007944	ENSSSCG00000007944	mitochondrial import inner membrane translocase subunit TIM16 [Source:NCBI gene;Acc:100513346]	75	-85.08	1	1	2
tRF-Ala-TGC-027	ENSSSCT00000008727	ENSSSCG00000007964	ENSSSCG00000007964	MEFV, pyrin innate immunity regulator [Source:NCBI gene;Acc:100517333]	65	-21.09	1	1	2
tRF-Ala-TGC-027	ENSSSCT00000008749	ENSSSCG00000007985	TMEM8A	transmembrane protein 8A [Source:NCBI gene;Acc:100518602]	65	-59.21	1	1	2
tRF-Ala-TGC-027	ENSSSCT00000008786	ENSSSCG00000008018	MAPK8IP3	mitogen-activated protein kinase 8 interacting protein 3 [Source:NCBI gene;Acc:100521718]	90	-48.22	1	1	2
tRF-Ala-TGC-027	ENSSSCT00000008795	ENSSSCG00000008026	CRAMP1	cramped chromatin regulator homolog 1 [Source:NCBI gene;Acc:100522247]	76	-89.28	1	1	2
tRF-Ala-TGC-027	ENSSSCT00000008815	ENSSSCG00000008044	MLST8	MTOR associated protein, LST8 homolog [Source:NCBI gene;Acc:100738908]	93	-54.46	1	1	2
tRF-Ala-TGC-027	ENSSSCT00000008845	ENSSSCG00000008072	ASPN	asporin [Source:NCBI gene;Acc:100511749]	63	-30.45	1	1	2
tRF-Ala-TGC-027	ENSSSCT00000008862	ENSSSCG00000008089	CKAP2L	cytoskeleton associated protein 2 like [Source:NCBI gene;Acc:100516489]	54	-42.09	1	1	2
tRF-Ala-TGC-027	ENSSSCT00000008863	ENSSSCG00000008090	IL1A	interleukin 1 alpha [Source:NCBI gene;Acc:397094]	89	-21.96	1	1	2
tRF-Ala-TGC-027	ENSSSCT00000008870	ENSSSCG00000008097	TTL	tubulin tyrosine ligase [Source:NCBI gene;Acc:445530]	60	-29.03	1	1	2
tRF-Ala-TGC-027	ENSSSCT00000008895	ENSSSCG00000008119	KCNIP3	potassium voltage-gated channel interacting protein 3 [Source:NCBI gene;Acc:100524248]	74	-61.73	1	1	2
tRF-Ala-TGC-027	ENSSSCT00000008901	ENSSSCG00000008125	NCAPH	non-SMC condensin I complex subunit H [Source:NCBI gene;Acc:100525691]	82	-77.39	1	1	2
tRF-Ala-TGC-027	ENSSSCT00000008907	ENSSSCG00000008130	CIAO1	cytosolic iron-sulfur assembly component 1 [Source:NCBI gene;Acc:100738991]	58	-32.95	1	1	2
tRF-Ala-TGC-027	ENSSSCT00000008909	ENSSSCG00000008132	STARD7	StAR related lipid transfer domain containing 7 [Source:NCBI gene;Acc:100525865]	75	-23.8	1	1	2
tRF-Ala-TGC-027	ENSSSCT00000008911	ENSSSCG00000008134	EDAR	ectodysplasin A receptor [Source:NCBI gene;Acc:100526213]	95	-120.64	1	1	2
tRF-Ala-TGC-027	ENSSSCT00000008927	ENSSSCG00000008150	TMEM182	transmembrane protein 182 [Source:NCBI gene;Acc:100515134]	88	-51.58	1	1	2
tRF-Ala-TGC-027	ENSSSCT00000008930	ENSSSCG00000008153	SLC9A2	solute carrier family 9 member A2 [Source:NCBI gene;Acc:100101921]	53	-41.2	1	1	2
tRF-Ala-TGC-027	ENSSSCT00000008978	ENSSSCG00000008197	SEMA4C	semaphorin 4C [Source:NCBI gene;Acc:100525283]	58	-30.23	1	1	2
tRF-Ala-TGC-027	ENSSSCT00000008983	ENSSSCG00000008202	CNNM4	cyclin and CBS domain divalent metal cation transport mediator 4 [Source:NCBI gene;Acc:100739697]	90	-58.26	1	1	2
tRF-Ala-TGC-027	ENSSSCT00000009013	ENSSSCG00000008230	ATOH8	atonal bHLH transcription factor 8 [Source:NCBI gene;Acc:100523367]	58	-44.84	1	1	2
tRF-Ala-TGC-027	ENSSSCT00000009044	ENSSSCG00000037620	ENSSSCG00000037620	lithostathine-like [Source:NCBI gene;Acc:100624628]	54	-48.71	1	1	2
tRF-Ala-TGC-027	ENSSSCT00000009048	ENSSSCG00000008262	SEMA4F	ssemaphorin 4F [Source:NCBI gene;Acc:100512275]	57	-56.64	1	1	2
tRF-Ala-TGC-027	ENSSSCT00000009052	ENSSSCG00000008266	LOXL3	lysyl oxidase like 3 [Source:NCBI gene;Acc:100512652]	60	-29.89	1	1	2
tRF-Ala-TGC-027	ENSSSCT00000009056	ENSSSCG00000008270	CCDC142	coiled-coil domain containing 142 [Source:NCBI gene;Acc:100627528]	89	-24.21	1	1	2
tRF-Ala-TGC-027	ENSSSCT00000009057	ENSSSCG00000022786	MOGS	mannosyl-oligosaccharide glucosidase [Source:NCBI gene;Acc:100513204]	55	-25.67	1	1	2
tRF-Ala-TGC-027	ENSSSCT00000009065	ENSSSCG00000033366	ENSSSCG00000033366	polycomb group ring finger 1 [Source:NCBI gene;Acc:100514636]	60	-56.45	1	1	2
tRF-Ala-TGC-027	ENSSSCT00000009073	ENSSSCG00000008284	ENSSSCG00000008284	retinol dehydrogenase 12-like [Source:NCBI gene;Acc:100513982]	68	-87.86	1	1	2
tRF-Ala-TGC-027	ENSSSCT00000009078	ENSSSCG00000008289	MTHFD2	methylenetetrahydrofolate dehydrogenase (NADP+ dependent) 2, methenyltetrahydrofolate cyclohydrolase [Source:NCBI gene;Acc:100737806]	92	-27.95	1	1	2
tRF-Ala-TGC-027	ENSSSCT00000009091	ENSSSCG00000008300	STAMBP	STAM binding protein [Source:NCBI gene;Acc:100516729]	68	-32.95	1	1	2
tRF-Ala-TGC-027	ENSSSCT00000009100	ENSSSCG00000008309	ENSSSCG00000008309	sepiapterin reductase [Source:NCBI gene;Acc:100521367]	77	-99.63	1	1	2
tRF-Ala-TGC-027	ENSSSCT00000009124	ENSSSCG00000008332	C2orf42	chromosome 3 C2orf42 homolog [Source:NCBI gene;Acc:100511319]	82	-31.63	1	1	2
tRF-Ala-TGC-027	ENSSSCT00000009126	ENSSSCG00000008334	MXD1	MAX dimerization protein 1 [Source:NCBI gene;Acc:100625349]	86	-24.02	1	1	2
tRF-Ala-TGC-027	ENSSSCT00000009142	ENSSSCG00000008348	PLEK	pleckstrin [Source:NCBI gene;Acc:100516257]	62	-48.09	1	1	2
tRF-Ala-TGC-027	ENSSSCT00000009151	ENSSSCG00000008357	SPRED2	sprouty related EVH1 domain containing 2 [Source:NCBI gene;Acc:100518067]	75	-20.55	1	1	2
tRF-Ala-TGC-027	ENSSSCT00000009153	ENSSSCG00000008359	RAB1A	RAB1A, member RAS oncogene family [Source:NCBI gene;Acc:595116]	75	-21.47	1	1	2
tRF-Ala-TGC-027	ENSSSCT00000009172	ENSSSCG00000008377	CCT4	chaperonin containing TCP1 subunit 4 [Source:NCBI gene;Acc:100521551]	85	-97.92	1	1	2
tRF-Ala-TGC-027	ENSSSCT00000009183	ENSSSCG00000008386	KIAA1841	KIAA1841 ortholog [Source:NCBI gene;Acc:100739838]	86	-25.83	1	1	2
tRF-Ala-TGC-027	ENSSSCT00000009197	ENSSSCG00000008400	CFAP36	cilia and flagella associated protein 36 [Source:NCBI gene;Acc:100513146]	72	-29.18	1	1	2
tRF-Ala-TGC-027	ENSSSCT00000009241	ENSSSCG00000008440	ENSSSCG00000008440	phosphatidylinositol glycan anchor biosynthesis class F [Source:NCBI gene;Acc:100524018]	84	-33.07	1	1	2
tRF-Ala-TGC-027	ENSSSCT00000009272	ENSSSCG00000008470	THUMPD2	THUMP domain containing 2 [Source:NCBI gene;Acc:100517336]	84	-25.53	1	1	2
tRF-Ala-TGC-027	ENSSSCT00000009284	ENSSSCG00000008482	GEMIN6	gem nuclear organelle associated protein 6 [Source:NCBI gene;Acc:100518833]	67	-63.34	1	1	2
tRF-Ala-TGC-027	ENSSSCT00000009303	ENSSSCG00000008501	VIT	vitrin [Source:NCBI gene;Acc:100524557]	84	-22.07	1	1	2
tRF-Ala-TGC-027	ENSSSCT00000009340	ENSSSCG00000008536	WDR43	WD repeat domain 43 [Source:NCBI gene;Acc:100519832]	95	-45.54	1	1	2
tRF-Ala-TGC-027	ENSSSCT00000009345	ENSSSCG00000008540	PPP1CB	protein phosphatase 1 catalytic subunit beta [Source:NCBI gene;Acc:397378]	79	-35.46	1	1	2
tRF-Ala-TGC-027	ENSSSCT00000009353	ENSSSCG00000008548	SUPT7L	SPT7 like, STAGA complex gamma subunit [Source:NCBI gene;Acc:100521661]	97	-25.16	1	1	2
tRF-Ala-TGC-027	ENSSSCT00000009355	ENSSSCG00000008550	SLC5A6	solute carrier family 5 member 6 [Source:NCBI gene;Acc:100522014]	94	-25.84	1	1	2
tRF-Ala-TGC-027	ENSSSCT00000009358	ENSSSCG00000008553	PREB	prolactin regulatory element binding [Source:NCBI gene;Acc:100522734]	60	-27.48	1	1	2
tRF-Ala-TGC-027	ENSSSCT00000009363	ENSSSCG00000008558	AGBL5	ATP/GTP binding protein like 5 [Source:NCBI gene;Acc:100523841]	90	-24.05	1	1	2
tRF-Ala-TGC-027	ENSSSCT00000009377	ENSSSCG00000008571	HADHA	hydroxyacyl-CoA dehydrogenase trifunctional multienzyme complex subunit alpha [Source:NCBI gene;Acc:397012]	51	-188.21	1	1	2
tRF-Ala-TGC-027	ENSSSCT00000009388	ENSSSCG00000008579	CENPO	centromere protein O [Source:NCBI gene;Acc:100514574]	92	-27.45	1	1	2
tRF-Ala-TGC-027	ENSSSCT00000009397	ENSSSCG00000008587	SF3B6	splicing factor 3b subunit 6 [Source:NCBI gene;Acc:100521960]	75	-113.08	1	1	2
tRF-Ala-TGC-027	ENSSSCT00000009443	ENSSSCG00000008631	PQLC3	PQ loop repeat containing 3 [Source:NCBI gene;Acc:100525694]	88	-40.05	1	1	2
tRF-Ala-TGC-027	ENSSSCT00000009452	ENSSSCG00000008640	IAH1	isoamyl acetate hydrolyzing esterase 1 (putative) [Source:NCBI gene;Acc:100622648]	60	-32.16	1	1	2
tRF-Ala-TGC-027	ENSSSCT00000009454	ENSSSCG00000008642	ASAP2	ArfGAP with SH3 domain, ankyrin repeat and PH domain 2 [Source:NCBI gene;Acc:100513350]	51	-50.5	1	1	2
tRF-Ala-TGC-027	ENSSSCT00000009498	ENSSSCG00000008682	NSD2	nuclear receptor binding SET domain protein 2 [Source:NCBI gene;Acc:100515039]	50	-50.5	1	1	2
tRF-Ala-TGC-027	ENSSSCT00000009512	ENSSSCG00000008694	GRK4	G protein-coupled receptor kinase 4 [Source:NCBI gene;Acc:100519668]	87	-32.34	1	1	2
tRF-Ala-TGC-027	ENSSSCT00000009515	ENSSSCG00000008697	HTT	huntingtin [Source:NCBI gene;Acc:397014]	60	-52.27	1	1	2
tRF-Ala-TGC-027	ENSSSCT00000009516	ENSSSCG00000008698	RGS12	regulator of G protein signaling 12 [Source:NCBI gene;Acc:100620283]	50	-92.23	1	1	2
tRF-Ala-TGC-027	ENSSSCT00000009531	ENSSSCG00000008712	PPP2R2C	protein phosphatase 2 regulatory subunit Bgamma [Source:NCBI gene;Acc:100737053]	82	-81	1	1	2
tRF-Ala-TGC-027	ENSSSCT00000009578	ENSSSCG00000008754	GBA3	cytosolic beta-glucosidase [Source:NCBI gene;Acc:100737183]	64	-96.42	1	1	2
tRF-Ala-TGC-027	ENSSSCT00000009582	ENSSSCG00000008758	SLC34A2	solute carrier family 34 member 2 [Source:NCBI gene;Acc:641347]	55	-118.07	1	1	2
tRF-Ala-TGC-027	ENSSSCT00000009594	ENSSSCG00000008769	ENSSSCG00000008769	macrosialin [Source:NCBI gene;Acc:100520753]	78	-64.93	1	1	2
tRF-Ala-TGC-027	ENSSSCT00000009596	ENSSSCG00000008771	C4orf19	chromosome 8 C4orf19 homolog [Source:NCBI gene;Acc:100738623]	70	-47.79	1	1	2
tRF-Ala-TGC-027	ENSSSCT00000009637	ENSSSCG00000008807	GUF1	GUF1 homolog, GTPase [Source:NCBI gene;Acc:100516681]	99	-55.16	1	1	2
tRF-Ala-TGC-027	ENSSSCT00000009638	ENSSSCG00000008808	GNPDA2	glucosamine-6-phosphate deaminase 2 [Source:NCBI gene;Acc:100516092]	68	-79.69	1	1	2
tRF-Ala-TGC-027	ENSSSCT00000009653	ENSSSCG00000008823	SLC10A4	solute carrier family 10 member 4 [Source:NCBI gene;Acc:100520624]	99	-49.98	1	1	2
tRF-Ala-TGC-027	ENSSSCT00000009669	ENSSSCG00000008833	SGCB	sarcoglycan beta [Source:NCBI gene;Acc:100135674]	81	-37.82	1	1	2
tRF-Ala-TGC-027	ENSSSCT00000009784	ENSSSCG00000040980	ENSSSCG00000040980	UDP-glucuronosyltransferase 2B31 [Source:NCBI gene;Acc:100515741]	93	-24.68	1	1	2
tRF-Ala-TGC-027	ENSSSCT00000009820	ENSSSCG00000008965	ENSSSCG00000008965	betacellulin [Source:NCBI gene;Acc:100505411]	68	-33.05	1	1	2
tRF-Ala-TGC-027	ENSSSCT00000009839	ENSSSCG00000008981	ENSSSCG00000008981	starch binding domain 1 [Source:NCBI gene;Acc:100522745]	94	-21.43	1	1	2
tRF-Ala-TGC-027	ENSSSCT00000009840	ENSSSCG00000008983	CCDC158	coiled-coil domain containing 158 [Source:NCBI gene;Acc:100522937]	76	-29.23	1	1	2
tRF-Ala-TGC-027	ENSSSCT00000009861	ENSSSCG00000009004	SFRP2	secreted frizzled related protein 2 [Source:NCBI gene;Acc:100516027]	71	-21.36	1	1	2
tRF-Ala-TGC-027	ENSSSCT00000009877	ENSSSCG00000009018	SH3D19	SH3 domain containing 19 [Source:NCBI gene;Acc:100518918]	95	-46.22	1	1	2
tRF-Ala-TGC-027	ENSSSCT00000009924	ENSSSCG00000009060	MAML3	mastermind like transcriptional coactivator 3 [Source:NCBI gene;Acc:100626233]	78	-59.7	1	1	2
tRF-Ala-TGC-027	ENSSSCT00000009963	ENSSSCG00000009097	ANXA5	annexin A5 [Source:NCBI gene;Acc:100521982]	82	-53.02	1	1	2
tRF-Ala-TGC-027	ENSSSCT00000010025	ENSSSCG00000023548	GSTCD	glutathione S-transferase C-terminal domain containing [Source:NCBI gene;Acc:100624822]	80	-36.8	1	1	2
tRF-Ala-TGC-027	ENSSSCT00000010104	ENSSSCG00000009225	HSD17B13	estradiol 17-beta-dehydrogenase 11 [Source:NCBI gene;Acc:100520923]	61	-211.11	1	1	2
tRF-Ala-TGC-027	ENSSSCT00000010111	ENSSSCG00000009232	NKX6-1	NK6 homeobox 1 [Source:NCBI gene;Acc:397289]	76	-25.58	1	1	2
tRF-Ala-TGC-027	ENSSSCT00000010116	ENSSSCG00000009237	HPSE	heparanase [Source:NCBI gene;Acc:100271932]	55	-32.4	1	1	2
tRF-Ala-TGC-027	ENSSSCT00000010123	ENSSSCG00000009243	THAP9	THAP domain containing 9 [Source:NCBI gene;Acc:100525594]	57	-84.74	1	1	2
tRF-Ala-TGC-027	ENSSSCT00000010212	ENSSSCG00000009320	FLT1	fms related tyrosine kinase 1 [Source:NCBI gene;Acc:396763]	96	-70.74	1	1	2
tRF-Ala-TGC-027	ENSSSCT00000010244	ENSSSCG00000009347	ENSSSCG00000009347	klotho [Source:NCBI gene;Acc:100519728]	94	-19.56	1	1	2
tRF-Ala-TGC-027	ENSSSCT00000010257	ENSSSCG00000009360	ALG5	ALG5, dolichyl-phosphate beta-glucosyltransferase [Source:NCBI gene;Acc:100154411]	79	-34.37	1	1	2
tRF-Ala-TGC-027	ENSSSCT00000010279	ENSSSCG00000009381	ALG11	ALG11, alpha-1,2-mannosyltransferase [Source:NCBI gene;Acc:100152645]	77	-40.45	1	1	2
tRF-Ala-TGC-027	ENSSSCT00000010298	ENSSSCG00000009399	CYSLTR2	cysteinyl leukotriene receptor 2 [Source:NCBI gene;Acc:397243]	67	-25.87	1	1	2
tRF-Ala-TGC-027	ENSSSCT00000010302	ENSSSCG00000009403	ITM2B	integral membrane protein 2B [Source:NCBI gene;Acc:595120]	78	-36.78	1	1	2
tRF-Ala-TGC-027	ENSSSCT00000010330	ENSSSCG00000009426	CCDC122	coiled-coil domain containing 122 [Source:NCBI gene;Acc:100152642]	81	-37.96	1	1	2
tRF-Ala-TGC-027	ENSSSCT00000010341	ENSSSCG00000009434	RGCC	regulator of cell cycle [Source:NCBI gene;Acc:100625944]	53	-51.27	1	1	2
tRF-Ala-TGC-027	ENSSSCT00000010390	ENSSSCG00000009477	EDNRB	endothelin receptor type B [Source:NCBI gene;Acc:414911]	98	-82.27	1	1	2
tRF-Ala-TGC-027	ENSSSCT00000010405	ENSSSCG00000009490	DCT	dopachrome tautomerase [Source:NCBI gene;Acc:574066]	90	-56.23	1	1	2
tRF-Ala-TGC-027	ENSSSCT00000010472	ENSSSCG00000009553	TUBGCP3	tubulin gamma complex associated protein 3 [Source:NCBI gene;Acc:100155453]	88	-41	1	1	2
tRF-Ala-TGC-027	ENSSSCT00000010477	ENSSSCG00000009558	F10	coagulation factor X [Source:NCBI gene;Acc:733662]	76	-27.55	1	1	2
tRF-Ala-TGC-027	ENSSSCT00000010538	ENSSSCG00000009615	NUDT18	nudix hydrolase 18 [Source:NCBI gene;Acc:100156061]	92	-47.38	1	1	2
tRF-Ala-TGC-027	ENSSSCT00000010546	ENSSSCG00000009620	BMP1	bone morphogenetic protein 1 [Source:NCBI gene;Acc:100156461]	67	-28.32	1	1	2
tRF-Ala-TGC-027	ENSSSCT00000010550	ENSSSCG00000032622	PPP3CC	solute carrier family 39 member 14 [Source:NCBI gene;Acc:100152468]	73	-36.24	1	1	2
tRF-Ala-TGC-027	ENSSSCT00000010556	ENSSSCG00000009629	BIN3	bridging integrator 3 [Source:NCBI gene;Acc:100153227]	94	-62.61	1	1	2
tRF-Ala-TGC-027	ENSSSCT00000010560	ENSSSCG00000009633	ENSSSCG00000009633	tumor necrosis factor receptor superfamily member 10A-like [Source:NCBI gene;Acc:100624226]	66	-23.64	1	1	2
tRF-Ala-TGC-027	ENSSSCT00000010566	ENSSSCG00000009638	RHOBTB2	Rho related BTB domain containing 2 [Source:NCBI gene;Acc:100152436]	60	-24.62	1	1	2
tRF-Ala-TGC-027	ENSSSCT00000010573	ENSSSCG00000009645	ADAMDEC1	ADAM like decysin 1 [Source:NCBI gene;Acc:100517917]	81	-20.9	1	1	2
tRF-Ala-TGC-027	ENSSSCT00000010596	ENSSSCG00000009664	PTK2B	protein tyrosine kinase 2 beta [Source:NCBI gene;Acc:100157507]	73	-60.17	1	1	2
tRF-Ala-TGC-027	ENSSSCT00000010606	ENSSSCG00000009673	ENSSSCG00000009673	nuclear GTPase, germinal center associated [Source:NCBI gene;Acc:100157947]	97	-26.28	1	1	2
tRF-Ala-TGC-027	ENSSSCT00000010649	ENSSSCG00000009713	CLCN3	chloride voltage-gated channel 3 [Source:NCBI gene;Acc:100156049]	70	-26.64	1	1	2
tRF-Ala-TGC-027	ENSSSCT00000010653	ENSSSCG00000009717	CBR4	carbonyl reductase 4 [Source:NCBI gene;Acc:100153608]	89	-30.14	1	1	2
tRF-Ala-TGC-027	ENSSSCT00000010659	ENSSSCG00000009722	SPOCK3	SPARC (osteonectin), cwcv and kazal like domains proteoglycan 3 [Source:NCBI gene;Acc:100154805]	93	-19.94	1	1	2
tRF-Ala-TGC-027	ENSSSCT00000010678	ENSSSCG00000009739	NOC4L	nucleolar complex associated 4 homolog [Source:NCBI gene;Acc:100156024]	89	-55.18	1	1	2
tRF-Ala-TGC-027	ENSSSCT00000010681	ENSSSCG00000009742	ULK1	unc-51 like autophagy activating kinase 1 [Source:NCBI gene;Acc:100151990]	76	-128.26	1	1	2
tRF-Ala-TGC-027	ENSSSCT00000010716	ENSSSCG00000009774	C12orf65	chromosome 14 C12orf65 homolog [Source:NCBI gene;Acc:100152517]	50	-26.47	1	1	2
tRF-Ala-TGC-027	ENSSSCT00000010718	ENSSSCG00000009776	SBNO1	strawberry notch homolog 1 [Source:NCBI gene;Acc:100158131]	74	-49.13	1	1	2
tRF-Ala-TGC-027	ENSSSCT00000010730	ENSSSCG00000009788	ENSSSCG00000009788	density regulated re-initiation and release factor [Source:NCBI gene;Acc:100156971]	78	-30.73	1	1	2
tRF-Ala-TGC-027	ENSSSCT00000010760	ENSSSCG00000009817	P2RX7	purinergic receptor P2X 7 [Source:NCBI gene;Acc:497623]	95	-148.61	1	1	2
tRF-Ala-TGC-027	ENSSSCT00000010795	ENSSSCG00000009849	SUDS3	SDS3 homolog, SIN3A corepressor complex component [Source:NCBI gene;Acc:100153179]	95	-22	1	1	2
tRF-Ala-TGC-027	ENSSSCT00000010798	ENSSSCG00000009852	VSIG10	V-set and immunoglobulin domain containing 10 [Source:NCBI gene;Acc:100153531]	59	-69.95	1	1	2
tRF-Ala-TGC-027	ENSSSCT00000010806	ENSSSCG00000009858	FBXO21	F-box protein 21 [Source:NCBI gene;Acc:100157989]	50	-47.54	1	1	2
tRF-Ala-TGC-027	ENSSSCT00000010810	ENSSSCG00000009862	RNFT2	ring finger protein, transmembrane 2 [Source:NCBI gene;Acc:100519873]	95	-111.42	1	1	2
tRF-Ala-TGC-027	ENSSSCT00000010813	ENSSSCG00000009865	TBX3	T-box 3 [Source:NCBI gene;Acc:100152741]	90	-19.54	1	1	2
tRF-Ala-TGC-027	ENSSSCT00000010836	ENSSSCG00000009886	TRAFD1	TRAF-type zinc finger domain containing 1 [Source:NCBI gene;Acc:100154198]	69	-31.19	1	1	2
tRF-Ala-TGC-027	ENSSSCT00000010840	ENSSSCG00000009890	MAPKAPK5	mitogen-activated protein kinase-activated protein kinase 5 [Source:NCBI gene;Acc:100153404]	60	-34.46	1	1	2
tRF-Ala-TGC-027	ENSSSCT00000010856	ENSSSCG00000009906	SRSF9	serine and arginine rich splicing factor 9 [Source:NCBI gene;Acc:100154637]	96	-54.92	1	1	2
tRF-Ala-TGC-027	ENSSSCT00000010864	ENSSSCG00000009914	MLEC	malectin [Source:NCBI gene;Acc:100156249]	74	-50.27	1	1	2
tRF-Ala-TGC-027	ENSSSCT00000010866	ENSSSCG00000009916	ACADS	acyl-CoA dehydrogenase short chain [Source:NCBI gene;Acc:396932]	73	-33.12	1	1	2
tRF-Ala-TGC-027	ENSSSCT00000010869	ENSSSCG00000009919	HNF1A	HNF1 homeobox A [Source:NCBI gene;Acc:574067]	58	-28.18	1	1	2
tRF-Ala-TGC-027	ENSSSCT00000010886	ENSSSCG00000009934	ENSSSCG00000009934	potassium channel tetramerization domain containing 10 [Source:NCBI gene;Acc:100519625]	62	-64.07	1	1	2
tRF-Ala-TGC-027	ENSSSCT00000010903	ENSSSCG00000009951	SGSM1	small G protein signaling modulator 1 [Source:NCBI gene;Acc:100152606]	80	-48.8	1	1	2
tRF-Ala-TGC-027	ENSSSCT00000010904	ENSSSCG00000009952	ENSSSCG00000009952	transmembrane protein 211 [Source:NCBI gene;Acc:100157841]	75	-35.46	1	1	2
tRF-Ala-TGC-027	ENSSSCT00000010948	ENSSSCG00000025869	CABP7	calcium binding protein 7 [Source:NCBI gene;Acc:100738645]	77	-88.09	1	1	2
tRF-Ala-TGC-027	ENSSSCT00000010956	ENSSSCG00000009999	TBC1D10A	TBC1 domain family member 10A [Source:NCBI gene;Acc:100156070]	62	-21.66	1	1	2
tRF-Ala-TGC-027	ENSSSCT00000010963	ENSSSCG00000010006	ENSSSCG00000010006	SEC14 like lipid binding 2 [Source:NCBI gene;Acc:100152451]	52	-64.56	1	1	2
tRF-Ala-TGC-027	ENSSSCT00000010965	ENSSSCG00000010008	SEC14L3	SEC14-like protein 3 [Source:NCBI gene;Acc:100156470]	85	-21.24	1	1	2
tRF-Ala-TGC-027	ENSSSCT00000010982	ENSSSCG00000010025	LIMK2	LIM domain kinase 2 [Source:NCBI gene;Acc:100156359]	94	-25.89	1	1	2
tRF-Ala-TGC-027	ENSSSCT00000010983	ENSSSCG00000010026	PIK3IP1	phosphoinositide-3-kinase interacting protein 1 [Source:NCBI gene;Acc:100155147]	98	-164.91	1	1	2
tRF-Ala-TGC-027	ENSSSCT00000010984	ENSSSCG00000010027	PATZ1	POZ/BTB and AT hook containing zinc finger 1 [Source:NCBI gene;Acc:100739740]	71	-49.94	1	1	2
tRF-Ala-TGC-027	ENSSSCT00000010989	ENSSSCG00000010032	PISD	phosphatidylserine decarboxylase [Source:NCBI gene;Acc:100153506]	62	-49.9	1	1	2
tRF-Ala-TGC-027	ENSSSCT00000011013	ENSSSCG00000010052	BCR	BCR, RhoGEF and GTPase activating protein [Source:NCBI gene;Acc:100157974]	71	-88.81	1	1	2
tRF-Ala-TGC-027	ENSSSCT00000011021	ENSSSCG00000010060	UPB1	beta-ureidopropionase 1 [Source:NCBI gene;Acc:100155919]	72	-24.74	1	1	2
tRF-Ala-TGC-027	ENSSSCT00000011040	ENSSSCG00000010079	PPM1F	protein phosphatase, Mg2+/Mn2+ dependent 1F [Source:NCBI gene;Acc:100152687]	88	-54.31	1	1	2
tRF-Ala-TGC-027	ENSSSCT00000011042	ENSSSCG00000010081	MAPK1	mitogen-activated protein kinase 1 [Source:NCBI gene;Acc:100153927]	89	-31.21	1	1	2
tRF-Ala-TGC-027	ENSSSCT00000011055	ENSSSCG00000010094	SNAP29	synaptosome associated protein 29 [Source:NCBI gene;Acc:100154733]	89	-234.7	1	1	2
tRF-Ala-TGC-027	ENSSSCT00000011058	ENSSSCG00000010097	LZTR1	leucine zipper like transcription regulator 1 [Source:NCBI gene;Acc:100525839]	68	-56.35	1	1	2
tRF-Ala-TGC-027	ENSSSCT00000011062	ENSSSCG00000010101	P2RX6	purinergic receptor P2X 6 [Source:NCBI gene;Acc:100515342]	69	-84.27	1	1	2
tRF-Ala-TGC-027	ENSSSCT00000011099	ENSSSCG00000010138	ZDHHC8	zinc finger DHHC-type containing 8 [Source:NCBI gene;Acc:100157140]	67	-27.75	1	1	2
tRF-Ala-TGC-027	ENSSSCT00000011106	ENSSSCG00000010144	ACTN2	actinin alpha 2 [Source:NCBI gene;Acc:100157406]	72	-106.29	1	1	2
tRF-Ala-TGC-027	ENSSSCT00000011142	ENSSSCG00000010176	C1orf131	chromosome 14 C1orf131 homolog [Source:NCBI gene;Acc:100155035]	80	-182.27	1	1	2
tRF-Ala-TGC-027	ENSSSCT00000011150	ENSSSCG00000010184	AGT	angiotensinogen [Source:NCBI gene;Acc:100157073]	92	-35.84	1	1	2
tRF-Ala-TGC-027	ENSSSCT00000011166	ENSSSCG00000010200	CSGALNACT2	chondroitin sulfate N-acetylgalactosaminyltransferase 2 [Source:NCBI gene;Acc:100157878]	72	-67.29	1	1	2
tRF-Ala-TGC-027	ENSSSCT00000011167	ENSSSCG00000010201	RASGEF1A	RasGEF domain family member 1A [Source:NCBI gene;Acc:100156683]	53	-36.6	1	1	2
tRF-Ala-TGC-027	ENSSSCT00000011237	ENSSSCG00000010267	LRRC20	leucine rich repeat containing 20 [Source:NCBI gene;Acc:100151944]	64	-28.96	1	1	2
tRF-Ala-TGC-027	ENSSSCT00000011247	ENSSSCG00000010275	PCBD1	pterin-4 alpha-carbinolamine dehydratase 1 [Source:NCBI gene;Acc:100155605]	97	-56.42	1	1	2
tRF-Ala-TGC-027	ENSSSCT00000011249	ENSSSCG00000010277	SLC29A3	solute carrier family 29 member 3 [Source:NCBI gene;Acc:100153166]	60	-24.69	1	1	2
tRF-Ala-TGC-027	ENSSSCT00000011266	ENSSSCG00000010293	OIT3	oncoprotein induced transcript 3 [Source:NCBI gene;Acc:100513952]	87	-24.93	1	1	2
tRF-Ala-TGC-027	ENSSSCT00000011274	ENSSSCG00000010301	ENSSSCG00000010301	protein phosphatase 3 catalytic subunit beta [Source:NCBI gene;Acc:396603]	79	-27.9	1	1	2
tRF-Ala-TGC-027	ENSSSCT00000011281	ENSSSCG00000010308	CHCHD1	coiled-coil-helix-coiled-coil-helix domain containing 1 [Source:NCBI gene;Acc:100153416]	90	-24.25	1	1	2
tRF-Ala-TGC-027	ENSSSCT00000011287	ENSSSCG00000010312	PLAU	plasminogen activator, urokinase [Source:NCBI gene;Acc:396985]	65	-27.16	1	1	2
tRF-Ala-TGC-027	ENSSSCT00000011310	ENSSSCG00000010332	PLAC9	placenta specific 9 [Source:NCBI gene;Acc:100155282]	68	-54.84	1	1	2
tRF-Ala-TGC-027	ENSSSCT00000011325	ENSSSCG00000010345	GHITM	growth hormone inducible transmembrane protein [Source:NCBI gene;Acc:100156458]	72	-32.45	1	1	2
tRF-Ala-TGC-027	ENSSSCT00000011329	ENSSSCG00000010348	CDHR1	cadherin related family member 1 [Source:NCBI gene;Acc:100512562]	84	-76.67	1	1	2
tRF-Ala-TGC-027	ENSSSCT00000011358	ENSSSCG00000010376	GDF10	growth differentiation factor 10 [Source:NCBI gene;Acc:100519926]	79	-108.41	1	1	2
tRF-Ala-TGC-027	ENSSSCT00000011368	ENSSSCG00000010385	VSTM4	V-set and transmembrane domain containing 4 [Source:NCBI gene;Acc:100157009]	97	-27.71	1	1	2
tRF-Ala-TGC-027	ENSSSCT00000011380	ENSSSCG00000010396	PARG	poly(ADP-ribose) glycohydrolase [Source:NCBI gene;Acc:100522038]	91	-24.48	1	1	2
tRF-Ala-TGC-027	ENSSSCT00000011396	ENSSSCG00000025787	TMEM72	transmembrane protein 72 [Source:NCBI gene;Acc:100512136]	83	-57.19	1	1	2
tRF-Ala-TGC-027	ENSSSCT00000011465	ENSSSCG00000010477	CEP55	centrosomal protein 55 [Source:NCBI gene;Acc:100154549]	99	-22.54	1	1	2
tRF-Ala-TGC-027	ENSSSCT00000011469	ENSSSCG00000010481	LGI1	leucine rich glioma inactivated 1 [Source:NCBI gene;Acc:100157335]	99	-157.93	1	1	2
tRF-Ala-TGC-027	ENSSSCT00000011476	ENSSSCG00000035347	ENSSSCG00000035347	cytochrome P450 2C34 [Source:NCBI gene;Acc:403108]	92	-24.02	1	1	2
tRF-Ala-TGC-027	ENSSSCT00000011510	ENSSSCG00000010520	MMS19	MMS19 homolog, cytosolic iron-sulfur assembly component [Source:NCBI gene;Acc:100157608]	92	-27.3	1	1	2
tRF-Ala-TGC-027	ENSSSCT00000011521	ENSSSCG00000010531	R3HCC1L	R3H domain and coiled-coil containing 1 like [Source:NCBI gene;Acc:100151975]	89	-57.57	1	1	2
tRF-Ala-TGC-027	ENSSSCT00000011526	ENSSSCG00000010536	CNNM1	cyclin and CBS domain divalent metal cation transport mediator 1 [Source:NCBI gene;Acc:100154357]	84	-22.48	1	1	2
tRF-Ala-TGC-027	ENSSSCT00000011532	ENSSSCG00000010541	ENSSSCG00000010541	cytochrome c oxidase assembly protein COX15 homolog [Source:NCBI gene;Acc:100156375]	94	-124.63	1	1	2
tRF-Ala-TGC-027	ENSSSCT00000011536	ENSSSCG00000010545	CPN1	carboxypeptidase N subunit 1 [Source:NCBI gene;Acc:100157984]	75	-33.09	1	1	2
tRF-Ala-TGC-027	ENSSSCT00000011540	ENSSSCG00000010548	CHUK	conserved helix-loop-helix ubiquitous kinase [Source:NCBI gene;Acc:100135662]	57	-130.91	1	1	2
tRF-Ala-TGC-027	ENSSSCT00000011542	ENSSSCG00000010550	CWF19L1	CWF19 like cell cycle control factor 1 [Source:NCBI gene;Acc:100151953]	72	-65.38	1	1	2
tRF-Ala-TGC-027	ENSSSCT00000011558	ENSSSCG00000010566	FBXW4	F-box and WD repeat domain containing 4 [Source:NCBI gene;Acc:100157051]	77	-54.07	1	1	2
tRF-Ala-TGC-027	ENSSSCT00000011562	ENSSSCG00000010570	KCNIP2	potassium voltage-gated channel interacting protein 2 [Source:NCBI gene;Acc:100037948]	85	-25.8	1	1	2
tRF-Ala-TGC-027	ENSSSCT00000011564	ENSSSCG00000010571	ARMH3	armadillo-like helical domain containing 3 [Source:NCBI gene;Acc:100156620]	69	-53.19	1	1	2
tRF-Ala-TGC-027	ENSSSCT00000011567	ENSSSCG00000010574	LDB1	LIM domain binding 1 [Source:NCBI gene;Acc:780436]	51	-64.82	1	1	2
tRF-Ala-TGC-027	ENSSSCT00000011569	ENSSSCG00000010576	NOLC1	nucleolar and coiled-body phosphoprotein 1 [Source:NCBI gene;Acc:100517974]	75	-94.76	1	1	2
tRF-Ala-TGC-027	ENSSSCT00000011570	ENSSSCG00000010577	ELOVL3	ELOVL fatty acid elongase 3 [Source:NCBI gene;Acc:100155434]	89	-64.58	1	1	2
tRF-Ala-TGC-027	ENSSSCT00000011607	ENSSSCG00000022351	GSTO1	glutathione S-transferase omega 1 [Source:NCBI gene;Acc:397117]	53	-62.78	1	1	2
tRF-Ala-TGC-027	ENSSSCT00000011610	ENSSSCG00000010614	CFAP58	cilia and flagella associated protein 58 [Source:NCBI gene;Acc:100152602]	76	-33	1	1	2
tRF-Ala-TGC-027	ENSSSCT00000011654	ENSSSCG00000010655	GFRA1	GDNF family receptor alpha 1 [Source:NCBI gene;Acc:100152565]	83	-55.81	1	1	2
tRF-Ala-TGC-027	ENSSSCT00000011681	ENSSSCG00000010680	FAM45A	family with sequence similarity 45 member A [Source:NCBI gene;Acc:100155371]	72	-36.8	1	1	2
tRF-Ala-TGC-027	ENSSSCT00000011684	ENSSSCG00000010683	GRK5	G protein-coupled receptor kinase 5 [Source:NCBI gene;Acc:100152937]	69	-184.13	1	1	2
tRF-Ala-TGC-027	ENSSSCT00000011702	ENSSSCG00000010698	FGFR2	fibroblast growth factor receptor 2 [Source:NCBI gene;Acc:396762]	88	-26.95	1	1	2
tRF-Ala-TGC-027	ENSSSCT00000011739	ENSSSCG00000010728	CPXM2	carboxypeptidase X, M14 family member 2 [Source:NCBI gene;Acc:100153578]	75	-36.31	1	1	2
tRF-Ala-TGC-027	ENSSSCT00000011749	ENSSSCG00000010737	ABRAXAS2	abraxas 2, BRISC complex subunit [Source:NCBI gene;Acc:100158023]	83	-23.08	1	1	2
tRF-Ala-TGC-027	ENSSSCT00000011765	ENSSSCG00000010753	CLRN3	clarin 3 [Source:NCBI gene;Acc:100156267]	61	-92.64	1	1	2
tRF-Ala-TGC-027	ENSSSCT00000011813	ENSSSCG00000010797	EARS2	glutamyl-tRNA synthetase 2, mitochondrial [Source:NCBI gene;Acc:100523812]	68	-29.87	1	1	2
tRF-Ala-TGC-027	ENSSSCT00000011841	ENSSSCG00000010823	IARS2	isoleucyl-tRNA synthetase 2, mitochondrial [Source:NCBI gene;Acc:100739845]	77	-69.77	1	1	2
tRF-Ala-TGC-027	ENSSSCT00000011871	ENSSSCG00000010849	WDR26	WD repeat domain 26 [Source:NCBI gene;Acc:100523327]	54	-45.65	1	1	2
tRF-Ala-TGC-027	ENSSSCT00000011880	ENSSSCG00000010858	SDE2	SDE2 telomere maintenance homolog [Source:NCBI gene;Acc:100524888]	75	-31.49	1	1	2
tRF-Ala-TGC-027	ENSSSCT00000011888	ENSSSCG00000010866	SCCPDH	saccharopine dehydrogenase (putative) [Source:NCBI gene;Acc:100512485]	61	-86.19	1	1	2
tRF-Ala-TGC-027	ENSSSCT00000011898	ENSSSCG00000010876	DESI2	desumoylating isopeptidase 2 [Source:NCBI gene;Acc:100037270]	60	-29.69	1	1	2
tRF-Ala-TGC-027	ENSSSCT00000011905	ENSSSCG00000010882	CNST	consortin, connexin sorting protein [Source:NCBI gene;Acc:100516823]	56	-57.74	1	1	2
tRF-Ala-TGC-027	ENSSSCT00000011958	ENSSSCG00000010926	SYT2	synaptotagmin 2 [Source:NCBI gene;Acc:100511582]	81	-240.18	1	1	2
tRF-Ala-TGC-027	ENSSSCT00000011961	ENSSSCG00000010929	CYB5R1	cytochrome b5 reductase 1 [Source:NCBI gene;Acc:100511951]	61	-45.23	1	1	2
tRF-Ala-TGC-027	ENSSSCT00000011974	ENSSSCG00000010941	ENSSSCG00000010941	ERCC excision repair 6 like 2 [Source:NCBI gene;Acc:100515232]	97	-33.7	1	1	2
tRF-Ala-TGC-027	ENSSSCT00000012022	ENSSSCG00000010984	KIF24	kinesin family member 24 [Source:NCBI gene;Acc:100522820]	93	-20.47	1	1	2
tRF-Ala-TGC-027	ENSSSCT00000012043	ENSSSCG00000011001	APTX	aprataxin [Source:NCBI gene;Acc:387596]	68	-35.2	1	1	2
tRF-Ala-TGC-027	ENSSSCT00000012055	ENSSSCG00000011013	WAC	WW domain containing adaptor with coiled-coil [Source:NCBI gene;Acc:100517599]	99	-29.49	1	1	2
tRF-Ala-TGC-027	ENSSSCT00000012056	ENSSSCG00000011014	BAMBI	BMP and activin membrane bound inhibitor [Source:NCBI gene;Acc:449001]	51	-58.5	1	1	2
tRF-Ala-TGC-027	ENSSSCT00000012060	ENSSSCG00000011018	MTPAP	mitochondrial poly(A) polymerase [Source:NCBI gene;Acc:100517235]	68	-79.78	1	1	2
tRF-Ala-TGC-027	ENSSSCT00000012080	ENSSSCG00000011037	TMEM236	transmembrane protein 236 [Source:NCBI gene;Acc:100523460]	92	-39.57	1	1	2
tRF-Ala-TGC-027	ENSSSCT00000012085	ENSSSCG00000011041	NSUN6	putative methyltransferase NSUN6 [Source:NCBI gene;Acc:100524391]	81	-26.91	1	1	2
tRF-Ala-TGC-027	ENSSSCT00000012090	ENSSSCG00000011046	ITGA8	integrin subunit alpha 8 [Source:NCBI gene;Acc:100512676]	64	-75.62	1	1	2
tRF-Ala-TGC-027	ENSSSCT00000012109	ENSSSCG00000011065	MASTL	microtubule associated serine/threonine kinase like [Source:NCBI gene;Acc:100514867]	73	-152.96	1	1	2
tRF-Ala-TGC-027	ENSSSCT00000012110	ENSSSCG00000011066	YME1L1	YME1 like 1 ATPase [Source:NCBI gene;Acc:100515849]	63	-63.41	1	1	2
tRF-Ala-TGC-027	ENSSSCT00000012128	ENSSSCG00000011081	ENSSSCG00000011081	BMI1 proto-oncogene, polycomb ring finger [Source:NCBI gene;Acc:100520800]	76	-24.53	1	1	2
tRF-Ala-TGC-027	ENSSSCT00000012148	ENSSSCG00000011101	ITGB1	integrin subunit beta 1 [Source:NCBI gene;Acc:397019]	88	-21.36	1	1	2
tRF-Ala-TGC-027	ENSSSCT00000012222	ENSSSCG00000011160	ADARB2	adenosine deaminase, RNA specific B2 (inactive) [Source:NCBI gene;Acc:100521919]	50	-27.15	1	1	2
tRF-Ala-TGC-027	ENSSSCT00000012231	ENSSSCG00000011169	PRXL2C	peroxiredoxin like 2C [Source:NCBI gene;Acc:100524271]	97	-57.33	1	1	2
tRF-Ala-TGC-027	ENSSSCT00000012258	ENSSSCG00000011193	BTD	biotinidase [Source:NCBI gene;Acc:100737057]	70	-30.78	1	1	2
tRF-Ala-TGC-027	ENSSSCT00000012297	ENSSSCG00000011230	OSBPL10	oxysterol binding protein like 10 [Source:NCBI gene;Acc:110255179]	66	-31.36	1	1	2
tRF-Ala-TGC-027	ENSSSCT00000012301	ENSSSCG00000011234	ENSSSCG00000011234	CKLF like MARVEL transmembrane domain containing 7 [Source:NCBI gene;Acc:100511961]	63	-23.19	1	1	2
tRF-Ala-TGC-027	ENSSSCT00000012308	ENSSSCG00000011241	DCLK3	doublecortin like kinase 3 [Source:NCBI gene;Acc:100514320]	94	-20.93	1	1	2
tRF-Ala-TGC-027	ENSSSCT00000012331	ENSSSCG00000011263	TTC21A	tetratricopeptide repeat domain 21A [Source:NCBI gene;Acc:100519110]	59	-87.2	1	1	2
tRF-Ala-TGC-027	ENSSSCT00000012332	ENSSSCG00000011264	CSRNP1	cysteine and serine rich nuclear protein 1 [Source:NCBI gene;Acc:100519275]	65	-58.96	1	1	2
tRF-Ala-TGC-027	ENSSSCT00000012349	ENSSSCG00000011280	VIPR1	vasoactive intestinal peptide receptor 1 [Source:NCBI gene;Acc:100155402]	52	-28.47	1	1	2
tRF-Ala-TGC-027	ENSSSCT00000012367	ENSSSCG00000011297	ABHD5	abhydrolase domain containing 5 [Source:NCBI gene;Acc:497624]	68	-23.33	1	1	2
tRF-Ala-TGC-027	ENSSSCT00000012374	ENSSSCG00000011301	ZDHHC3	zinc finger DHHC-type containing 3 [Source:NCBI gene;Acc:100621189]	94	-66.44	1	1	2
tRF-Ala-TGC-027	ENSSSCT00000012384	ENSSSCG00000011312	LARS2	leucyl-tRNA synthetase 2, mitochondrial [Source:NCBI gene;Acc:100513625]	50	-113.26	1	1	2
tRF-Ala-TGC-027	ENSSSCT00000012385	ENSSSCG00000011313	LIMD1	LIM domains containing 1 [Source:NCBI gene;Acc:100738579]	99	-60.08	1	1	2
tRF-Ala-TGC-027	ENSSSCT00000012393	ENSSSCG00000011318	CXCR6	C-X-C motif chemokine receptor 6 [Source:NCBI gene;Acc:414376]	92	-29.5	1	1	2
tRF-Ala-TGC-027	ENSSSCT00000012409	ENSSSCG00000011332	SETD2	SET domain containing 2, histone lysine methyltransferase [Source:NCBI gene;Acc:100623101]	80	-54.5	1	1	2
tRF-Ala-TGC-027	ENSSSCT00000012413	ENSSSCG00000011336	ELP6	elongator acetyltransferase complex subunit 6 [Source:NCBI gene;Acc:100154579]	76	-36.01	1	1	2
tRF-Ala-TGC-027	ENSSSCT00000012424	ENSSSCG00000011347	NME6	NME/NM23 nucleoside diphosphate kinase 6 [Source:NCBI gene;Acc:100520587]	98	-21.96	1	1	2
tRF-Ala-TGC-027	ENSSSCT00000012434	ENSSSCG00000011357	SHISA5	shisa family member 5 [Source:NCBI gene;Acc:100151983]	53	-28.38	1	1	2
tRF-Ala-TGC-027	ENSSSCT00000012436	ENSSSCG00000011359	ATRIP	ATR interacting protein [Source:NCBI gene;Acc:100523399]	98	-30.16	1	1	2
tRF-Ala-TGC-027	ENSSSCT00000012441	ENSSSCG00000011363	PRKAR2A	protein kinase cAMP-dependent type II regulatory subunit alpha [Source:NCBI gene;Acc:397493]	90	-54.01	1	1	2
tRF-Ala-TGC-027	ENSSSCT00000012445	ENSSSCG00000011367	ARIH2	ariadne RBR E3 ubiquitin protein ligase 2 [Source:NCBI gene;Acc:100524765]	95	-43.52	1	1	2
tRF-Ala-TGC-027	ENSSSCT00000012450	ENSSSCG00000011372	IMPDH2	inosine monophosphate dehydrogenase 2 [Source:NCBI gene;Acc:100525485]	85	-51.33	1	1	2
tRF-Ala-TGC-027	ENSSSCT00000012476	ENSSSCG00000011398	SEMA3F	semaphorin 3F [Source:NCBI gene;Acc:100153225]	64	-89.3	1	1	2
tRF-Ala-TGC-027	ENSSSCT00000012484	ENSSSCG00000011404	HYAL1	hyaluronidase 1 [Source:NCBI gene;Acc:404698]	59	-36.01	1	1	2
tRF-Ala-TGC-027	ENSSSCT00000012495	ENSSSCG00000011415	MAPKAPK3	mitogen-activated protein kinase-activated protein kinase 3 [Source:NCBI gene;Acc:100233192]	93	-51.14	1	1	2
tRF-Ala-TGC-027	ENSSSCT00000012496	ENSSSCG00000011416	DOCK3	dedicator of cytokinesis 3 [Source:NCBI gene;Acc:100519389]	90	-22.98	1	1	2
tRF-Ala-TGC-027	ENSSSCT00000012512	ENSSSCG00000011432	GLYCTK	glycerate kinase [Source:NCBI gene;Acc:100522516]	92	-25.3	1	1	2
tRF-Ala-TGC-027	ENSSSCT00000012515	ENSSSCG00000011435	TWF2	toll like receptor 9 [Source:NCBI gene;Acc:397007]	72	-109.85	1	1	2
tRF-Ala-TGC-027	ENSSSCT00000012520	ENSSSCG00000011440	SEMA3G	semaphorin 3G [Source:NCBI gene;Acc:100157653]	52	-28.92	1	1	2
tRF-Ala-TGC-027	ENSSSCT00000012530	ENSSSCG00000011450	ITIH1	inter-alpha-trypsin inhibitor heavy chain 1 [Source:NCBI gene;Acc:396963]	81	-55.2	1	1	2
tRF-Ala-TGC-027	ENSSSCT00000012537	ENSSSCG00000011456	CHDH	choline dehydrogenase [Source:NCBI gene;Acc:100151982]	73	-114.16	1	1	2
tRF-Ala-TGC-027	ENSSSCT00000012539	ENSSSCG00000011458	ACTR8	ARP8 actin related protein 8 homolog [Source:NCBI gene;Acc:100154005]	82	-81.56	1	1	2
tRF-Ala-TGC-027	ENSSSCT00000012553	ENSSSCG00000011471	FLNB	filamin B [Source:NCBI gene;Acc:100514491]	60	-23.93	1	1	2
tRF-Ala-TGC-027	ENSSSCT00000012578	ENSSSCG00000011495	PRICKLE2	prickle planar cell polarity protein 2 [Source:NCBI gene;Acc:100520050]	83	-21.48	1	1	2
tRF-Ala-TGC-027	ENSSSCT00000012628	ENSSSCG00000011538	LMCD1	LIM and cysteine rich domains 1 [Source:NCBI gene;Acc:494020]	70	-29.3	1	1	2
tRF-Ala-TGC-027	ENSSSCT00000012630	ENSSSCG00000011540	SETD5	SET domain containing 5 [Source:NCBI gene;Acc:100152258]	90	-25.72	1	1	2
tRF-Ala-TGC-027	ENSSSCT00000012637	ENSSSCG00000011546	MTMR14	copine family member 9 [Source:NCBI gene;Acc:100152236]	66	-34.08	1	1	2
tRF-Ala-TGC-027	ENSSSCT00000012661	ENSSSCG00000011569	ENSSSCG00000011569	TatD DNase domain containing 2 [Source:NCBI gene;Acc:100523281]	58	-54.42	1	1	2
tRF-Ala-TGC-027	ENSSSCT00000012690	ENSSSCG00000011594	NR2C2	nuclear receptor subfamily 2 group C member 2 [Source:NCBI gene;Acc:100513111]	95	-108.61	1	1	2
tRF-Ala-TGC-027	ENSSSCT00000012705	ENSSSCG00000028031	HDAC11	histone deacetylase 11 [Source:NCBI gene;Acc:100515581]	89	-64.9	1	1	2
tRF-Ala-TGC-027	ENSSSCT00000012813	ENSSSCG00000011703	TM4SF4	transmembrane 4 L six family member 4 [Source:NCBI gene;Acc:100522400]	84	-29.76	1	1	2
tRF-Ala-TGC-027	ENSSSCT00000012876	ENSSSCG00000011765	USP13	ubiquitin specific peptidase 13 [Source:NCBI gene;Acc:100524109]	75	-24.25	1	1	2
tRF-Ala-TGC-027	ENSSSCT00000012905	ENSSSCG00000011793	LIPH	lipase H [Source:NCBI gene;Acc:100737989]	97	-48.8	1	1	2
tRF-Ala-TGC-027	ENSSSCT00000012906	ENSSSCG00000011794	SENP2	SUMO specific peptidase 2 [Source:NCBI gene;Acc:100738022]	89	-73.59	1	1	2
tRF-Ala-TGC-027	ENSSSCT00000012909	ENSSSCG00000011797	TBCCD1	TBCC domain containing 1 [Source:NCBI gene;Acc:100154090]	97	-38.93	1	1	2
tRF-Ala-TGC-027	ENSSSCT00000012910	ENSSSCG00000011798	ENSSSCG00000011798	DnaJ heat shock protein family (Hsp40) member B11 [Source:NCBI gene;Acc:100152894]	88	-35.19	1	1	2
tRF-Ala-TGC-027	ENSSSCT00000012944	ENSSSCG00000024109	BDH1	3-hydroxybutyrate dehydrogenase 1 [Source:NCBI gene;Acc:100511473]	62	-53.34	1	1	2
tRF-Ala-TGC-027	ENSSSCT00000012953	ENSSSCG00000011841	SENP5	SUMO specific peptidase 5 [Source:NCBI gene;Acc:100526077]	83	-36.62	1	1	2
tRF-Ala-TGC-027	ENSSSCT00000012955	ENSSSCG00000011843	PAK2	p21 (RAC1) activated kinase 2 [Source:NCBI gene;Acc:100511837]	53	-82.02	1	1	2
tRF-Ala-TGC-027	ENSSSCT00000012958	ENSSSCG00000011846	SLC51A	solute carrier family 51 alpha subunit [Source:NCBI gene;Acc:100512372]	57	-52.52	1	1	2
tRF-Ala-TGC-027	ENSSSCT00000012997	ENSSSCG00000011881	IQCB1	IQ motif containing B1 [Source:NCBI gene;Acc:100521475]	62	-32.01	1	1	2
tRF-Ala-TGC-027	ENSSSCT00000013002	ENSSSCG00000011885	FBXO40	F-box protein 40 [Source:NCBI gene;Acc:100171390]	54	-26.24	1	1	2
tRF-Ala-TGC-027	ENSSSCT00000013011	ENSSSCG00000011890	NR1I2	nuclear receptor subfamily 1 group I member 2 [Source:NCBI gene;Acc:397228]	74	-108.08	1	1	2
tRF-Ala-TGC-027	ENSSSCT00000013029	ENSSSCG00000011906	IGSF11	immunoglobulin superfamily member 11 [Source:NCBI gene;Acc:100511781]	71	-30.29	1	1	2
tRF-Ala-TGC-027	ENSSSCT00000013101	ENSSSCG00000011973	COL8A1	collagen type VIII alpha 1 chain [Source:NCBI gene;Acc:397430]	80	-22.29	1	1	2
tRF-Ala-TGC-027	ENSSSCT00000013149	ENSSSCG00000012018	CHODL	chondrolectin [Source:NCBI gene;Acc:100520642]	98	-27.25	1	1	2
tRF-Ala-TGC-027	ENSSSCT00000013217	ENSSSCG00000012083	RIPK4	receptor interacting serine/threonine kinase 4 [Source:NCBI gene;Acc:100518276]	59	-81.18	1	1	2
tRF-Ala-TGC-027	ENSSSCT00000013221	ENSSSCG00000012087	SLC37A1	solute carrier family 37 member 1 [Source:NCBI gene;Acc:100519174]	70	-35.32	1	1	2
tRF-Ala-TGC-027	ENSSSCT00000013243	ENSSSCG00000012108	WWC3	WWC family member 3 [Source:NCBI gene;Acc:100157216]	73	-26.76	1	1	2
tRF-Ala-TGC-027	ENSSSCT00000013270	ENSSSCG00000012131	MOSPD2	motile sperm domain containing 2 [Source:NCBI gene;Acc:100153601]	59	-50.8	1	1	2
tRF-Ala-TGC-027	ENSSSCT00000013273	ENSSSCG00000012134	PIGA	phosphatidylinositol glycan anchor biosynthesis class A [Source:NCBI gene;Acc:100156880]	67	-44.63	1	1	2
tRF-Ala-TGC-027	ENSSSCT00000013276	ENSSSCG00000012137	BMX	BMX non-receptor tyrosine kinase [Source:NCBI gene;Acc:100516528]	95	-29.28	1	1	2
tRF-Ala-TGC-027	ENSSSCT00000013293	ENSSSCG00000012152	ENSSSCG00000012152	Scm polycomb group protein like 1 [Source:NCBI gene;Acc:100521306]	78	-71.97	1	1	2
tRF-Ala-TGC-027	ENSSSCT00000013296	ENSSSCG00000012155	SCML2	Scm polycomb group protein like 2 [Source:NCBI gene;Acc:100519636]	90	-49.62	1	1	2
tRF-Ala-TGC-027	ENSSSCT00000013302	ENSSSCG00000012161	MAP7D2	MAP7 domain containing 2 [Source:NCBI gene;Acc:100739061]	76	-82.43	1	1	2
tRF-Ala-TGC-027	ENSSSCT00000013413	ENSSSCG00000012266	SLC9A7	solute carrier family 9 member A7 [Source:NCBI gene;Acc:100524182]	88	-30.52	1	1	2
tRF-Ala-TGC-027	ENSSSCT00000013414	ENSSSCG00000012267	JADE3	jade family PHD finger 3 [Source:NCBI gene;Acc:100521831]	94	-48.91	1	1	2
tRF-Ala-TGC-027	ENSSSCT00000013423	ENSSSCG00000012275	ARAF	A-Raf proto-oncogene, serine/threonine kinase [Source:NCBI gene;Acc:397601]	97	-31.31	1	1	2
tRF-Ala-TGC-027	ENSSSCT00000013438	ENSSSCG00000012290	WDR45	WD repeat domain 45 [Source:NCBI gene;Acc:100462757]	61	-117.1	1	1	2
tRF-Ala-TGC-027	ENSSSCT00000013446	ENSSSCG00000012297	CCDC22	coiled-coil domain containing 22 [Source:NCBI gene;Acc:100512878]	52	-83.27	1	1	2
tRF-Ala-TGC-027	ENSSSCT00000013490	ENSSSCG00000012336	GNL3L	G protein nucleolar 3 like [Source:NCBI gene;Acc:100521120]	68	-78.11	1	1	2
tRF-Ala-TGC-027	ENSSSCT00000013544	ENSSSCG00000012386	FAM155B	family with sequence similarity 155 member B [Source:NCBI gene;Acc:100518049]	61	-48.83	1	1	2
tRF-Ala-TGC-027	ENSSSCT00000013553	ENSSSCG00000027465	NLGN3	neuroligin 3 [Source:NCBI gene;Acc:106504062]	80	-23.52	1	1	2
tRF-Ala-TGC-027	ENSSSCT00000013564	ENSSSCG00000012405	RPS4X	ribosomal protein S4 X-linked [Source:NCBI gene;Acc:397611]	74	-22.64	1	1	2
tRF-Ala-TGC-027	ENSSSCT00000013650	ENSSSCG00000012484	SYTL4	synaptotagmin like 4 [Source:NCBI gene;Acc:100516531]	72	-24.26	1	1	2
tRF-Ala-TGC-027	ENSSSCT00000013704	ENSSSCG00000012535	GLRA4	glycine receptor alpha 4 [Source:NCBI gene;Acc:100525376]	84	-21.49	1	1	2
tRF-Ala-TGC-027	ENSSSCT00000013721	ENSSSCG00000012549	RADX	RPA1 related single stranded DNA binding protein, X-linked [Source:NCBI gene;Acc:100627173]	97	-70.75	1	1	2
tRF-Ala-TGC-027	ENSSSCT00000013759	ENSSSCG00000012583	ACSL4	acyl-CoA synthetase long chain family member 4 [Source:NCBI gene;Acc:448980]	93	-24.95	1	1	2
tRF-Ala-TGC-027	ENSSSCT00000013762	ENSSSCG00000012584	CAPN6	calpain 6 [Source:NCBI gene;Acc:100522971]	74	-36.74	1	1	2
tRF-Ala-TGC-027	ENSSSCT00000013764	ENSSSCG00000012585	DCX	doublecortin [Source:NCBI gene;Acc:100523160]	88	-29.32	1	1	2
tRF-Ala-TGC-027	ENSSSCT00000013831	ENSSSCG00000012650	OCRL	OCRL, inositol polyphosphate-5-phosphatase [Source:NCBI gene;Acc:100524726]	54	-77.76	1	1	2
tRF-Ala-TGC-027	ENSSSCT00000013833	ENSSSCG00000012652	SASH3	SAM and SH3 domain containing 3 [Source:NCBI gene;Acc:100525094]	62	-50.3	1	1	2
tRF-Ala-TGC-027	ENSSSCT00000013837	ENSSSCG00000012656	ELF4	E74 like ETS transcription factor 4 [Source:NCBI gene;Acc:100523880]	90	-77.15	1	1	2
tRF-Ala-TGC-027	ENSSSCT00000013839	ENSSSCG00000012658	RAB33A	RAB33A, member RAS oncogene family [Source:NCBI gene;Acc:100144495]	54	-25.6	1	1	2
tRF-Ala-TGC-027	ENSSSCT00000013861	ENSSSCG00000012679	GPC4	glypican 4 [Source:NCBI gene;Acc:100156029]	94	-25.52	1	1	2
tRF-Ala-TGC-027	ENSSSCT00000013885	ENSSSCG00000012700	ENSSSCG00000012700	MAP7 domain containing 3 [Source:NCBI gene;Acc:100520289]	53	-62	1	1	2
tRF-Ala-TGC-027	ENSSSCT00000013889	ENSSSCG00000012703	RBMXL1	RNA binding motif protein X-linked [Source:NCBI gene;Acc:100158042]	67	-51.06	1	1	2
tRF-Ala-TGC-027	ENSSSCT00000013943	ENSSSCG00000012753	CNGA2	cyclic nucleotide gated channel alpha 2 [Source:NCBI gene;Acc:100156266]	93	-59.36	1	1	2
tRF-Ala-TGC-027	ENSSSCT00000013947	ENSSSCG00000012757	ENSSSCG00000012757	centrin 2 [Source:NCBI gene;Acc:606742]	70	-31.68	1	1	2
tRF-Ala-TGC-027	ENSSSCT00000013962	ENSSSCG00000012771	SLC6A8	solute carrier family 6 member 8 [Source:NCBI gene;Acc:100302506]	88	-107.95	1	1	2
tRF-Ala-TGC-027	ENSSSCT00000013999	ENSSSCG00000038442	TMLHE	trimethyllysine hydroxylase, epsilon [Source:NCBI gene;Acc:100515702]	77	-69.7	1	1	2
tRF-Ala-TGC-027	ENSSSCT00000014018	ENSSSCG00000012824	GAB3	GRB2 associated binding protein 3 [Source:NCBI gene;Acc:100518409]	72	-27.7	1	1	2
tRF-Ala-TGC-027	ENSSSCT00000014023	ENSSSCG00000028336	YIPF6	Yip1 domain family member 6 [Source:NCBI gene;Acc:100738646]	68	-36.01	1	1	2
tRF-Ala-TGC-027	ENSSSCT00000014041	ENSSSCG00000012846	GATD1	glutamine amidotransferase like class 1 domain containing 1 [Source:NCBI gene;Acc:100511802]	90	-68.28	1	1	2
tRF-Ala-TGC-027	ENSSSCT00000014052	ENSSSCG00000012856	NAP1L4	nucleosome assembly protein 1 like 4 [Source:NCBI gene;Acc:100737250]	91	-100.79	1	1	2
tRF-Ala-TGC-027	ENSSSCT00000014055	ENSSSCG00000012859	NADSYN1	NAD synthetase 1 [Source:NCBI gene;Acc:100516661]	63	-30.36	1	1	2
tRF-Ala-TGC-027	ENSSSCT00000014065	ENSSSCG00000024158	ANO1	anoctamin 1 [Source:NCBI gene;Acc:100738137]	76	-122.19	1	1	2
tRF-Ala-TGC-027	ENSSSCT00000014079	ENSSSCG00000012880	CPT1A	carnitine palmitoyltransferase 1A [Source:NCBI gene;Acc:399527]	73	-27.2	1	1	2
tRF-Ala-TGC-027	ENSSSCT00000014095	ENSSSCG00000012893	UNC93B1	unc-93 homolog B1, TLR signaling regulator [Source:NCBI gene;Acc:100522238]	72	-64.56	1	1	2
tRF-Ala-TGC-027	ENSSSCT00000014117	ENSSSCG00000012914	RAD9A	RAD9 checkpoint clamp component A [Source:NCBI gene;Acc:100512330]	64	-31.11	1	1	2
tRF-Ala-TGC-027	ENSSSCT00000014120	ENSSSCG00000012917	ANKRD13D	ankyrin repeat domain 13D [Source:NCBI gene;Acc:100515297]	53	-83.84	1	1	2
tRF-Ala-TGC-027	ENSSSCT00000014140	ENSSSCG00000038918	CTSF	cathepsin F [Source:NCBI gene;Acc:100520004]	59	-156.76	1	1	2
tRF-Ala-TGC-027	ENSSSCT00000014147	ENSSSCG00000012942	NPAS4	neuronal PAS domain protein 4 [Source:NCBI gene;Acc:100520174]	81	-57.58	1	1	2
tRF-Ala-TGC-027	ENSSSCT00000014157	ENSSSCG00000012952	TMEM151A	transmembrane protein 151A [Source:NCBI gene;Acc:100520884]	63	-61.38	1	1	2
tRF-Ala-TGC-027	ENSSSCT00000014174	ENSSSCG00000012967	FOSL1	FOS like 1, AP-1 transcription factor subunit [Source:NCBI gene;Acc:100525205]	69	-50.81	1	1	2
tRF-Ala-TGC-027	ENSSSCT00000014189	ENSSSCG00000012980	KAT5	lysine acetyltransferase 5 [Source:NCBI gene;Acc:100511913]	96	-27.06	1	1	2
tRF-Ala-TGC-027	ENSSSCT00000014202	ENSSSCG00000012992	FRMD8	FERM domain containing 8 [Source:NCBI gene;Acc:100518413]	75	-26.1	1	1	2
tRF-Ala-TGC-027	ENSSSCT00000014206	ENSSSCG00000012996	CDC42EP2	CDC42 effector protein 2 [Source:NCBI gene;Acc:100513778]	81	-25.16	1	1	2
tRF-Ala-TGC-027	ENSSSCT00000014212	ENSSSCG00000013001	MRPL49	mitochondrial ribosomal protein L49 [Source:NCBI gene;Acc:100514890]	86	-49.39	1	1	2
tRF-Ala-TGC-027	ENSSSCT00000014221	ENSSSCG00000013010	NAALADL1	N-acetylated alpha-linked acidic dipeptidase like 1 [Source:NCBI gene;Acc:100515250]	72	-72.89	1	1	2
tRF-Ala-TGC-027	ENSSSCT00000014227	ENSSSCG00000013016	PPP2R5B	protein phosphatase 2 regulatory subunit B'beta [Source:NCBI gene;Acc:100516242]	86	-25.68	1	1	2
[truncated: 9,024 more rows]

## Sheet: up tsRNA
tsRNA ID	Transcript ID	Gene ID	Symbol	Gene Annoation	TargetScan_score	miranda_Energy	TargetScan	miRanda	Total
[truncated: 7,961 more rows]
