# Supplementary material for: Differential Expression Analysis of tRNA-Derived Small RNAs from Subcutaneous Adipose Tissue of Obese and Lean Pigs
Source: Animals (Basel). 2022 Dec 16;12(24):3561. doi: 10.3390/ani12243561 (PMC9774726; doi:10.3390/ani12243561)
Supplement: Supplementary file 1 [file animals-12-03561-s001.zip › Supplementary Table S1 Primer sequence of RT-qPCR.xlsx]

## Sheet: Sheet1
Table S1. The primer sequences of RT-qPCR ( F: forward, R: reverse )
Gene ID	Primer Sequence (5'-3')
tRF-Lys-CTT-017	F: TCCCCAGCATCTCCACCA
tRF-Gly-GCC-020	F: GCATGGGTGGTTCAGTGGTAGAATTCTC
tRF-Gly-GCC-035	F: GCATTGGTGGTTCAGTGGTAGAATTCTCG
tRF-Glu-TTC-077	F: TCCCTGGTGGTCTAGTGGTTAGGATTCA
tRF-Glu-TTC-044	F: TCCCATATGGTCTAGCGGTTAGGATTCCT
tRF-Cys-GCA-003	F: AATTCTGCCGGGACTTCCA
tRF-Leu-TAA-021	F: ATTAGGGTGGCAGAGACCGGTAATTGCG
tRF-Ala-AGC-052	F: TCCCCAGCATCTCCACCA
tRF-Cys-GCA-036	F: TCCGGGTGCCCCCTCCA
tRF-Ser-TGA-012	F: TCCCCAGCATCTCCACCA
-	R: the reverse primer of tsRNA included in kit ( TaKaRa)
U6	F: included in kit ( TaKaRa)
	R: included in kit (TaKaRa)
SCD	F: ACACTTGGGAGCCCTGTATG
	R: GGGCAGTCGAGCTTTGTAAG
FASN	F: TCGTGGGCTACAGCATGATA
	R: TTAGGCTTCAGCAGGACGTT
PPARα	F: GAAGTACGGCGTCTACGAGG
	R: CGCACCAAATGATAGCAGCC
AKT1	F: GAGGAGATGGAGGTGTCCCT
	R: TCCAGCTTGAGGTCCCGATA
β-actin	F: AAGGACCTCTACGCCAACAC
	R: CTGGCTGATCCACATCTGCT
